# Supplementary material for: Large-scale identification of lysine acetylated proteins in vegetative hyphae of the rice blast fungus
Source: Sci Rep. 2017 Nov 10;7:15316. doi: 10.1038/s41598-017-15655-4 (PMC5681509; doi:10.1038/s41598-017-15655-4)
Supplement: Supplementary file 2 — Table S1 [file 41598_2017_15655_MOESM2_ESM.xlsx]

## Sheet: overlap
Modification sites					Exp.1							Exp.2
Protein accession	MoV8	Position	Amino acid	Protein name	Localization probability	PEP	Score	Modified sequence	Charge	Mass error [ppm]	MS/MS Count	Localization probability	PEP	Score	Modified sequence	Charge	Mass error [ppm]	MS/MS Count
P131_scaf1.3.1005.1	MGG_01581T0	24	K	26S protease regulatory subunit 7	1	1.73306e-05	91.961	NFADDEIEEK(1)K	2	1.0795	1	1	7.34428e-05	110.08	NFADDEIEEK(1)K	2	0.84191	1
P131_scaf1.3.1005.1	MGG_01581T0	50	K	26S protease regulatory subunit 7	1	0.00544333	54.343	TYGAAPYGAALK(1)K	2	0.34097	1	1	0.000245928	86.772	TYGAAPYGAALK(1)K	2	0.80732	1
P131_scaf1.3.1005.1	MGG_01581T0	192	K	26S protease regulatory subunit 7	1	0.0367807	67.981	EQVEK(1)LR	2	0.28779	1	1	0.0177587	89.55	EQVEK(1)LR	2	0.63771	1
P131_scaf1.3.1005.1	MGG_01581T0	366	K	26S protease regulatory subunit 7	1	2.397e-06	112.13	IHAK(1)SMSVER	2	-3.3272	3	1	0.000369988	90.05	IHAK(1)SMSVER	3	-0.015389	2
P131_scaf1.3.1011	MGG_01572T0	157	K	DNA-directed RNA polymerase subunit beta	1	1.00374e-05	88.075	DIGQMPIMVK(1)SNR	2	-0.37587	3	1	1.47789e-05	95.264	DIGQMPIMVK(1)SNR	2	-0.32268	3
P131_scaf1.3.1011	MGG_01572T0	326	K	DNA-directed RNA polymerase subunit beta	1	0.0316029	58.981	AYLGEK(1)FR	2	1.5677	1	1	0.0158215	69.825	AYLGEK(1)FR	2	0.43802	1
P131_scaf1.3.1011	MGG_01572T0	928	K	DNA-directed RNA polymerase subunit beta	1	0.000189773	80.871	SPVIGDK(1)FSSR	2	0.77765	1	1	0.00307842	70.089	SPVIGDK(1)FSSR	2	1.0194	1
P131_scaf1.3.1017.1	MGG_11185T0	402	K	hypothetical protein	1	0.00220931	71.632	TAAVDHPVTK(1)R	2	0.29537	1	1	4.36355e-06	116.74	TAAVDHPVTK(1)R	2	0.2985	2
P131_scaf1.3.1018	MGG_01566T0	134	K	Homoisocitrate dehydrogenase	1	2.44888e-05	88.101	ENTEDLYVK(1)DER	2	-0.14804	1	1	0.000926265	76.728	ENTEDLYVK(1)DER	2	-1.1388	1
P131_scaf1.3.1018	MGG_01566T0	153	K	Homoisocitrate dehydrogenase	1	2.76401e-09	94.203	TFDAPDGSGPVAEAIK(1)R	2	-0.66674	2	1	7.78712e-05	66.022	TFDAPDGSGPVAEAIK(1)R	2	0.67605	2
P131_scaf1.3.1019	MGG_14797T0	238	K	Elongation factor G, mitochondrial	1	0.000764386	92.538	ISFVNK(1)MDR	2	-0.49385	2	1	0.00456686	64.82	ISFVNK(1)MDR	2	-3.2002	2
P131_scaf1.3.1019	MGG_14797T0	437	K	Elongation factor G, mitochondrial	1	0.0240322	67.897	VYQGSLK(1)K	2	0.41812	1	1	0.0208794	67.897	VYQGSLK(1)K	2	0.17922	1
P131_scaf1.3.1019	MGG_14797T0	637	K	Elongation factor G, mitochondrial	1	3.79331e-05	66.826	VVGGNIPDK(1)FLSACGK	2	0.69751	1	1	0.000825589	54.281	VVGGNIPDK(1)FLSACGK	2	-0.026584	1
P131_scaf1.3.102	MGG_17888T0	110	K	Mitochondrial 40S ribosomal protein MRP2	1	0.00445383	57.434	LQALAGSIPGVK(1)K	2	-2.163	1	1	0.00356059	57.434	LQALAGSIPGVK(1)K	2	-1.9554	1
P131_scaf1.3.1022	MGG_01563T0	503	K	ATP-binding cassette sub-family G member 2	1	0.00276657	62.088	DSLIGSEEGK(1)GR	2	2.4073	1	1	0.000459002	79.492	DSLIGSEEGK(1)GR	2	1.5388	1
P131_scaf1.3.1028	MGG_01557T0	58	K	Phosphatidylglycerol/phosphatidylinositol transfer protein	1	6.32257e-05	82.85	ITK(1)VDLSPNPPK	2	2.4017	4	1	0.00222779	69.03	ITK(1)VDLSPNPPK	2	2.2689	4
P131_scaf1.3.1028	MGG_01557T0	105	K	Phosphatidylglycerol/phosphatidylinositol transfer protein	1	4.1257e-11	109.44	LINTK(1)ADLCEQIK	2	-0.6018	2	1	0.00199742	64.104	LINTK(1)ADLCEQIK	2	-1.197	2
P131_scaf1.3.1034.1	MGG_01551T0	64	K	Long-chain-fatty-acid-CoA ligase 1	1	0.000325846	89.609	YSVEK(1)FGNAK	2	-0.40721	2	1	0.000775158	94.692	YSVEK(1)FGNAK	2	-0.61506	2
P131_scaf1.3.1034.1	MGG_01551T0	183	K	Long-chain-fatty-acid-CoA ligase 1	1	1.85687e-05	105.52	HSMVATK(1)AK	2	-1.637	4	1	6.98355e-06	126.39	HSMVATK(1)AK	2	-2.6808	3
P131_scaf1.3.1034.1	MGG_01551T0	606	K	Long-chain-fatty-acid-CoA ligase 1	1	0.0129738	44.511	PVALIVPAEPALK(1)K	2	0.37122	1	1	0.0102893	44.511	PVALIVPAEPALK(1)K	2	-0.31706	1
P131_scaf1.3.1035.1	MGG_01550T0	24	K	Neuronal calcium sensor 1	1	0.0173293	97.093	STHFDK(1)K	2	0.14455	1	1	0.0351361	74.255	STHFDK(1)K	2	0.10925	1
P131_scaf1.3.1035.1	MGG_01550T0	45	K	Neuronal calcium sensor 1	1	0.000467803	73.834	DCPSGTLTK(1)EEFQK	2	-1.4532	1	1	0.000166029	84.753	DCPSGTLTK(1)EEFQK	2	-0.66639	1
P131_scaf1.3.1058	MGG_01528T0	28	K	Serine/threonine-protein phosphatase	1	0.0285799	74.415	ELCLK(1)AR	2	-0.429	1	1	0.024776	78.616	ELCLK(1)AR	2	-1.7431	1
P131_scaf1.3.1064.1	MGG_01521T0	197	K	Cell division control protein 3	1	2.19614e-11	105.65	LHTK(1)VNLIPVIAK	2	-0.27959	2	1	1.93051e-07	114.72	LHTK(1)VNLIPVIAK	2	-0.54776	3
P131_scaf1.3.1064.1	MGG_01521T0	227	K	Cell division control protein 3	1	0.000118472	103.55	ILADIK(1)HHK	2	-0.64016	3	1	0.000613119	103.55	ILADIK(1)HHK	2	-0.52444	2
P131_scaf1.3.1064.1	MGG_01521T0	230	K	Cell division control protein 3	1	0.00959958	56.205	HHK(1)VQIFEGPR	2	3.6842	1	1	0.000669293	76.332	HHK(1)VQIFEGPR	3	0.1726	1
P131_scaf1.3.1064.1	MGG_01521T0	359	K	Cell division control protein 3	1	0.00169527	74.267	TLHEQK(1)LAK	2	-0.17052	2	1	0.000276066	102.62	TLHEQK(1)LAK	3	-0.87988	1
P131_scaf1.3.1065	MGG_01520T0	375	K	hypothetical protein	1	6.59375e-07	60.764	APLPSDPNTYEGLSDSEK(1)R	2	0.52903	2	1	4.95489e-14	105.9	APLPSDPNTYEGLSDSEK(1)R	3	-0.89349	3
P131_scaf1.3.1066.1	MGG_01519T0	278	K	hypothetical protein	1	7.10236e-06	80.69	IMSK(1)IAYCEEK	2	-0.75668	3	1	8.66844e-05	105.03	IMSK(1)IAYCEEK	2	-0.27321	4
P131_scaf1.3.1066.1	MGG_01519T0	285	K	hypothetical protein	1	1.87027e-22	153.95	IAYCEEK(1)NEQIR	2	-0.071369	3	1	5.8134e-08	119.74	IAYCEEK(1)NEQIR	2	-0.80513	3
P131_scaf1.3.1068	MGG_01517T0	277	K	Bis(5'-nucleosyl)-tetraphosphatase	1	0.015687	59.067	VMEDEEK(1)HR	2	0.61815	1	1	0.000904549	85.676	VMEDEEK(1)HR	2	0.82588	2
P131_scaf1.3.1078.1	MGG_01508T0	213	K	hypothetical protein	1	0.00620481	70.056	LSLDAAK(1)AR	2	0.052982	1	1	0.038546	47.706	LSLDAAK(1)AR	2	0.17995	1
P131_scaf1.3.1078.1	MGG_01508T0	293	K	hypothetical protein	1	2.07041e-08	96.247	NLAELVAAQMEYHK(1)K	2	0.69106	2	1	3.40049e-13	128.06	NLAELVAAQMEYHK(1)K	2	-3.5052	3
P131_scaf1.3.1080	MGG_01506T0	238	K	6-phosphogluconate dehydrogenase family protein	1	0.00850468	52.579	MLTGDYHK(1)R	3	0.21777	1	1	0.00111878	84.615	MLTGDYHK(1)R	2	-0.029041	1
P131_scaf1.3.109	MGG_12537T0	79	K	Phosphoribosylaminoimidazole-succinocarboxamide synthase	1	2.48793e-18	99.93	VAGLK(1)THFLGTDAPASLSEAEK	3	0.7807	1	1	1.65745e-05	53.444	VAGLK(1)THFLGTDAPASLSEAEK	3	1.188	1
P131_scaf1.3.1099	MGG_01490T0	203	K	hypothetical protein	1	1.24417e-06	57.366	FDIGDEDENPYVHSK(1)SDGR	3	-0.47597	3	1	3.84238e-06	62.739	FDIGDEDENPYVHSK(1)SDGR	3	0.37382	2
P131_scaf1.3.1099	MGG_01490T0	220	K	hypothetical protein	1	0.00206392	61.235	GSMSFK(1)SANSR	2	-0.019869	1	1	0.011051	46.159	GSMSFK(1)SANSR	2	0.34122	1
P131_scaf1.3.1115	MGG_01473T0	65	K	Oxidoreductase 2-nitropropane dioxygenase family protein	1	1.69873e-05	85.837	DQIAELK(1)HHLTDK	3	0.66952	1	1	0.00125009	56.569	DQIAELK(1)HHLTDK	3	0.77652	1
P131_scaf1.3.1115	MGG_01473T0	124	K	Oxidoreductase 2-nitropropane dioxygenase family protein	1	0.00162817	44.925	LFVSAVGVPPK(1)HVVDR	2	1.7899	3	1	0.00107144	45.438	LFVSAVGVPPK(1)HVVDR	3	-0.49365	1
P131_scaf1.3.1126.3	MGG_01463T0	333	K	Phosphate metabolism protein 7	1	1.61964e-06	114.4	LIPK(1)THEAQR	2	-0.047556	2	1	0.000937637	91.549	LIPK(1)THEAQR	3	0.11036	2
P131_scaf1.3.1129	MGG_01461T0	12	K	hypothetical protein	1	0.000898049	84.687	LSNINPFSK(1)R	2	0.47332	2	1	0.00150545	86.463	LSNINPFSK(1)R	2	0.23415	2
P131_scaf1.3.1136	MGG_01454T0	38	K	hypothetical protein	1	5.25512e-05	84.297	VTCGWAK(1)EGIER	2	-1.6199	3	1	0.00550669	59.225	VTCGWAK(1)EGIER	2	-0.89198	2
P131_scaf1.3.1136	MGG_01454T0	207	K	hypothetical protein	1	2.15021e-10	72.568	TFYTHFGNPAPTK(1)SNHDWYLK	4	1.5392	1	1	6.99953e-08	58.339	TFYTHFGNPAPTK(1)SNHDWYLK	4	0.90563	1
P131_scaf1.3.1142	MGG_01448T0	169	K	N2,N2-dimethylguanosine tRNA methyltransferase	1	0.0209596	54.982	MEMFADK(1)K	2	1.4108	1	1	0.0277973	47.187	MEMFADK(1)K	2	0.21368	1
P131_scaf1.3.1168	MGG_01423T0	169	K	hypothetical protein	1	0.0223161	74.929	FPEIPK(1)R	2	0.59888	1	1	0.0406638	69.176	FPEIPK(1)R	2	3.8303	1
P131_scaf1.3.1169	MGG_15696T0	105	K	mRNA decapping hydrolase	1	2.91021e-05	84.753	INLIYPCTEQHVK(1)K	2	-0.20019	2	1	0.00250203	47.621	INLIYPCTEQHVK(1)K	3	-0.33728	1
P131_scaf1.3.1180	MGG_01410T0	349	K	Glutathione S-transferase Gst3	1	3.36071e-25	137.39	DTCNFLHIK(1)NHYTK	2	0.72983	2	1	2.4646e-08	106.6	DTCNFLHIK(1)NHYTK	2	0.5059	2
P131_scaf1.3.1181	MGG_01409T0	48	K	Ubiquitin-activating enzyme E1 1	1	4.60843e-07	91.784	QLYVLGHEAMK(1)R	2	-1.0052	3	1	9.46365e-05	81.676	QLYVLGHEAMK(1)R	3	-1.1541	2
P131_scaf1.3.1181	MGG_01409T0	394	K	Ubiquitin-activating enzyme E1 1	1	0.00425357	58.699	AVSGK(1)FHPVK	3	-0.99567	2	1	0.0153676	55.084	AVSGK(1)FHPVK	2	-0.93379	1
P131_scaf1.3.1181	MGG_01409T0	442	K	Ubiquitin-activating enzyme E1 1	1	0.000345017	86.898	AYQDK(1)VANMK	2	1.9712	2	1	0.000620629	82.261	AYQDK(1)VANMK	2	-0.23937	1
P131_scaf1.3.1181	MGG_01409T0	528	K	Ubiquitin-activating enzyme E1 1	1	2.08244e-08	70.837	AVQAMNPELEGHILCLK(1)DR	2	-0.73035	1	1	8.49318e-05	45.916	AVQAMNPELEGHILCLK(1)DR	3	-1.4203	2
P131_scaf1.3.1181	MGG_01409T0	619	K	Ubiquitin-activating enzyme E1 1	1	3.34042e-05	79.875	SFPNK(1)IEHTIAWAR	3	0.16227	2	1	0.000524924	62.287	SFPNK(1)IEHTIAWAR	3	1.6378	2
P131_scaf1.3.1181	MGG_01409T0	723	K	Ubiquitin-activating enzyme E1 1	1	1.13073e-19	123.29	DSVSSTGTPFWSGPK(1)R	2	0.11126	1	1	2.23052e-19	130.72	DSVSSTGTPFWSGPK(1)R	2	1.175	1
P131_scaf1.3.1181	MGG_01409T0	961	K	Ubiquitin-activating enzyme E1 1	1	0.000332969	101.65	ELIDDFEK(1)R	2	-0.67467	1	1	0.00547536	78.939	ELIDDFEK(1)R	2	-0.34322	1
P131_scaf1.3.1186	MGG_01404T0	28	K	NAD(P)H-dependent D-xylose reductase	1	1.49161e-08	102.72	VPVDK(1)TAQAVYDAIK	2	-0.61482	1	1	0.00261973	50.827	VPVDK(1)TAQAVYDAIK	2	0.42901	1
P131_scaf1.3.1186	MGG_01404T0	38	K	NAD(P)H-dependent D-xylose reductase	1	0.000705557	71.031	TAQAVYDAIK(1)LGYR	2	-0.78195	1	1	4.96785e-06	94.717	TAQAVYDAIK(1)LGYR	2	-0.030789	1
P131_scaf1.3.1186	MGG_01404T0	70	K	NAD(P)H-dependent D-xylose reductase	1	6.82412e-05	106.6	AIEEGIVK(1)R	2	-0.092081	1	1	3.14165e-05	118.5	AIEEGIVK(1)R	2	0.70111	2
P131_scaf1.3.1186	MGG_01404T0	86	K	NAD(P)H-dependent D-xylose reductase	1	1.42271e-05	74.428	LWNNYHK(1)HEHAIEMAK	2	-0.5141	2	1	7.8709e-06	81.656	LWNNYHK(1)HEHAIEMAK	3	-0.85427	2
P131_scaf1.3.1186	MGG_01404T0	279	K	NAD(P)H-dependent D-xylose reductase	1	0.00132108	66.004	DIVVIPK(1)SNNVDR	2	-0.15555	1	1	2.3012e-06	105.19	DIVVIPK(1)SNNVDR	2	0.82415	1
P131_scaf1.3.1213	MGG_01380T0	10	K	26S protease regulatory subunit 8	1	4.04956e-06	89.624	ALDNYYHNK(1)IEAMK	2	-0.24786	2	1	0.0043455	41.996	ALDNYYHNK(1)IEAMK	2	-1.4796	1
P131_scaf1.3.1213	MGG_01380T0	193	K	26S protease regulatory subunit 8	1	2.87014e-05	80.834	AVAHHTDCK(1)FIR	2	-0.43223	3	1	3.61051e-05	99.752	AVAHHTDCK(1)FIR	3	0.089896	4
P131_scaf1.3.1213	MGG_01380T0	329	K	26S protease regulatory subunit 8	1	0.00420851	67.385	GINLTK(1)IAEK	2	0.79166	1	1	0.0104593	60.255	GINLTK(1)IAEK	2	1.0079	1
P131_scaf1.3.1213	MGG_01380T0	377	K	26S protease regulatory subunit 8	0.999975	3.79462e-17	123.76	ILNK(1)HDDKEVSLGK	2	-0.41372	3	0.999462	5.1652e-05	99.927	ILNK(0.999)HDDK(0.001)EVSLGK	2	-0.58106	2
P131_scaf1.3.1215	MGG_01378T0	1204	K	hypothetical protein	1	0.00217788	68.355	QFK(1)NSLIPALR	2	0.85981	1	1	0.0132477	53.237	QFK(1)NSLIPALR	2	0.073622	1
P131_scaf1.3.1215	MGG_01378T0	1514	K	hypothetical protein	1	0.00806983	58.172	VLK(1)NYDPDFLR	2	-0.67516	1	1	0.0088828	58.172	VLK(1)NYDPDFLR	2	-2.5329	1
P131_scaf1.3.1232	MGG_01364T0	60	K	hypothetical protein	1	2.10206e-06	103.21	AVDALSTGVK(1)R	2	-0.56628	1	1	0.000666491	84.479	AVDALSTGVK(1)R	2	0.13081	2
P131_scaf1.3.1232	MGG_01364T0	366	K	hypothetical protein	1	0.000187309	81.017	LEECLGPLK(1)HR	2	1.8827	1	1	0.0146415	53.237	LEECLGPLK(1)HR	2	2.5409	1
P131_scaf1.3.1234	MGG_01362T0	6	K	Cell division control protein 2	1	0.00135416	73.499	MENYQK(1)LEK	2	-0.99573	1	1	0.000193302	102.53	MENYQK(1)LEK	2	-0.10905	1
P131_scaf1.3.1234	MGG_01362T0	20	K	Cell division control protein 2	1	0.000987084	69.345	IGEGTYGVVYK(1)AR	2	-3.5894	1	1	0.0130551	44.426	IGEGTYGVVYK(1)AR	2	-2.0289	1
P131_scaf1.3.1237	MGG_01359T0	86	K	Saccharopine dehydrogenase [NAD(+), L-lysine-forming]	1	1.7544e-07	58.564	DFPLK(1)HTHIQFAHCYK	3	-2.1595	2	1	0.0010569	45.614	DFPLK(1)HTHIQFAHCYK	3	-0.40182	1
P131_scaf1.3.1237	MGG_01359T0	97	K	Saccharopine dehydrogenase [NAD(+), L-lysine-forming]	1	7.07696e-29	132.5	HTHIQFAHCYK(1)NQGGWDK	3	-0.60044	6	1	2.26786e-10	99.11	HTHIQFAHCYK(1)NQGGWDK	3	-0.4853	5
P131_scaf1.3.1237	MGG_01359T0	104	K	Saccharopine dehydrogenase [NAD(+), L-lysine-forming]	1	0.00312296	71.03	NQGGWDK(1)VLR	2	-0.81149	1	1	0.00384222	72.2	NQGGWDK(1)VLR	2	-1.1597	1
P131_scaf1.3.1237	MGG_01359T0	210	K	Saccharopine dehydrogenase [NAD(+), L-lysine-forming]	1	0.00467721	71.501	GAVDMCK(1)K	2	-0.68745	1	1	0.0054957	70.69	GAVDMCK(1)K	2	-1.0542	1
P131_scaf1.3.1253	MGG_11227T0	27	K	AP-1 complex subunit sigma-1	1	0.0174436	53.237	WFTTLIPK(1)DK	2	0.25985	1	1	0.00893557	62.466	WFTTLIPK(1)DK	2	0.37136	1
P131_scaf1.3.126	MGG_02996T0	245	K	hypothetical protein	1	0.0202033	60.682	AAAEK(1)MK	2	0.93443	1	1	0.0333058	49.933	AAAEK(1)MK	2	0.97722	1
P131_scaf1.3.1264	MGG_01333T0	76	K	NADH-ubiquinone oxidoreductase-like protein	1	4.27158e-05	98.044	YASK(1)AENLHR	2	1.7898	2	1	5.24391e-05	111.61	YASK(1)AENLHR	3	0.079016	1
P131_scaf1.3.1269	MGG_01329T0	9	K	Transcriptional regulator Ngg1	1	4.09853e-24	119.54	PPGGSSQK(1)GTGK(1)K(1)GAGAIAR	2	0.75434	4	1	1.19913e-47	158.44	PPGGSSQK(1)GTGK(1)K(1)GAGAIAR	2	0.54756	3
P131_scaf1.3.1269	MGG_01329T0	13	K	Transcriptional regulator Ngg1	1	4.09853e-24	119.54	PPGGSSQK(1)GTGK(1)K(1)GAGAIAR	2	0.75434	4	1	1.19913e-47	158.44	PPGGSSQK(1)GTGK(1)K(1)GAGAIAR	2	0.54756	3
P131_scaf1.3.1269	MGG_01329T0	14	K	Transcriptional regulator Ngg1	1	4.09853e-24	113.86	PPGGSSQK(1)GTGK(1)K(1)GAGAIAR	2	0.75434	3	1	1.19913e-47	158.44	PPGGSSQK(1)GTGK(1)K(1)GAGAIAR	2	0.54756	2
P131_scaf1.3.1269	MGG_01329T0	96	K	Transcriptional regulator Ngg1	1	0.0267895	64.711	LQDITEK(1)R	2	-1.4017	1	1	0.000553701	124.74	LQDITEK(1)R	2	-1.3984	1
P131_scaf1.3.1272.1	MGG_01326T0	67	K	NIMA-interacting protein TinC	1	0.0410698	47.894	NFGK(1)LDVLR	2	-1.6782	1	1	0.0160179	58.592	NFGK(1)LDVLR	2	-0.95482	1
P131_scaf1.3.1272.1	MGG_01326T0	209	K	NIMA-interacting protein TinC	1	0.000921024	79.659	NK(1)SDFYEALR	2	-0.99073	2	1	0.00170075	80.014	NK(1)SDFYEALR	2	-0.38899	2
P131_scaf1.3.1272.1	MGG_01326T0	426	K	NIMA-interacting protein TinC	1	4.13748e-29	137.45	QIK(1)NELMTGSSEIIESSK	3	-2.5013	1	1	2.64132e-10	95.954	QIK(1)NELMTGSSEIIESSK	3	-2.0488	2
P131_scaf1.3.1273	MGG_01325T0	334	K	High mobility group protein	1	0.00356984	60.196	AAEETPAPEPAK(1)K	2	0.48878	2	1	1.02815e-05	100.22	AAEETPAPEPAK(1)K	2	-0.13467	1
P131_scaf1.3.1278	MGG_15671T0	201	K	UDP-N-acetylglucosamine pyrophosphorylase	0.999877	4.06247e-05	55.094	KPTEEFFEK(1)HSFFGLDK	4	-1.2852	2	0.999511	4.50271e-05	58.712	KPTEEFFEK(1)HSFFGLDK	4	0.33257	1
P131_scaf1.3.1278	MGG_15671T0	234	K	UDP-N-acetylglucosamine pyrophosphorylase	1	0.0114916	77.732	ILLESK(1)GK	2	-1.2925	1	1	0.0158266	69.812	ILLESK(1)GK	2	-1.6251	1
P131_scaf1.3.1278	MGG_15671T0	346	K	UDP-N-acetylglucosamine pyrophosphorylase	1	0.0225443	53.756	LGEGVLK(1)FR	2	-0.067859	1	1	0.00407583	80.688	LGEGVLK(1)FR	2	-0.13625	1
P131_scaf1.3.1278	MGG_15671T0	433	K	UDP-N-acetylglucosamine pyrophosphorylase	1	0.00795089	65.809	REDEFSPLK(1)NAR	2	-0.84843	1	1	8.55586e-06	80.318	REDEFSPLK(1)NAR	3	0.70847	2
P131_scaf1.3.1278	MGG_15671T0	447	K	UDP-N-acetylglucosamine pyrophosphorylase	1	5.01698e-13	94.281	GTGEDDPDTSK(1)HDIMDQGK	2	-1.2978	3	1	5.85802e-09	88.565	GTGEDDPDTSK(1)HDIMDQGK	3	-1.5755	3
P131_scaf1.3.1278	MGG_15671T0	455	K	UDP-N-acetylglucosamine pyrophosphorylase	1	9.30601e-07	61.593	HDIMDQGK(1)R	2	-0.043356	3	1	8.10809e-13	91.589	HDIMDQGK(1)R	3	2.8887	4
P131_scaf1.3.1280	MGG_01318T0	70	K	Deubiquitination-protection protein dph1	1	3.42909e-05	86.772	VMK(1)NTDLLSVYK	2	0.88216	1	1	0.00051652	74.987	VMK(1)NTDLLSVYK	2	1.4136	2
P131_scaf1.3.1280	MGG_01318T0	90	K	Deubiquitination-protection protein dph1	0.999476	0.00158652	42.068	IK(0.001)DGNTVHLVK(0.999)SAASNR	3	0.10027	1	0.999995	3.14611e-05	66.152	IKDGNTVHLVK(1)SAASNR	3	1.1483	1
P131_scaf1.3.1290	MGG_01309T0	478	K	Histidine biosynthesis trifunctional protein	1	8.31921e-05	69.815	AVLSYTHK(1)FEK	3	0.82111	2	1	0.00636184	52.788	AVLSYTHK(1)FEK	3	-0.76433	1
P131_scaf1.3.1296	MGG_01303T0	44	K	3-keto-steroid reductase	1	0.000854995	95.502	LIDEFLVK(1)R	2	-0.93259	1	1	9.29616e-08	135.71	LIDEFLVK(1)R	2	-1.7788	1
P131_scaf1.3.1303	MGG_01296T0	418	K	Spermine/spermidine synthase family protein	1	0.00383842	80.688	LLASSSDK(1)R	2	0.53115	1	1	0.00787328	70.056	LLASSSDK(1)R	2	0.51231	1
P131_scaf1.3.1305.5	MGG_01294T0	538	K	Eukaryotic translation initiation factor 2C 3	1	1.27685e-05	109.66	DAAVYNAVK(1)R	2	0.96186	2	1	0.000750442	98.048	DAAVYNAVK(1)R	2	0.88375	1
P131_scaf1.3.1307	MGG_01292T0	439	K	Nucleolar protein NOP2	1	1.00782e-17	119.96	LGVK(1)NSIVCNYDAR	2	-1.5864	1	1	3.90835e-11	89.507	LGVK(1)NSIVCNYDAR	2	0.12383	1
P131_scaf1.3.1310	MGG_01288T0	137	K	Mannose-1-phosphate guanyltransferase	1	4.43968e-30	143.67	AHGDEGTIVVTK(1)VEEPSK	2	0.63699	2	1	2.00673e-39	155.2	AHGDEGTIVVTK(1)VEEPSK	2	-0.39076	1
P131_scaf1.3.1310	MGG_01288T0	163	K	Mannose-1-phosphate guanyltransferase	1	1.81389e-08	103.91	FVEK(1)PVQFVGNR	2	-0.93475	1	1	6.69405e-05	67.385	FVEK(1)PVQFVGNR	2	-1.7467	1
P131_scaf1.3.1312	MGG_01287T0	426	K	Farnesyltransferase subunit beta	1	1.77527e-14	121.02	YILCCCQEQGK(1)R	2	-0.59898	1	1	6.17525e-08	121.02	YILCCCQEQGK(1)R	2	-0.64531	1
P131_scaf1.3.1314.1	MGG_01284T0	181	K	Thioredoxin reductase	1	0.00442897	102.51	ASSIMAK(1)R	2	0.17792	1	1	0.00574729	102.46	ASSIMAK(1)R	2	-0.33369	2
P131_scaf1.3.1328	MGG_01272T0	222	K	CORD and CS domain-containing protein	1	8.71731e-07	128.86	IEGCATK(1)GR	2	-0.13327	1	1	0.00033682	109.66	IEGCATK(1)GR	2	-0.22099	1
P131_scaf1.3.1328	MGG_01272T0	233	K	CORD and CS domain-containing protein	1	0.000509674	89.171	HLFIGSGGK(1)K	2	1.8339	1	1	0.0016798	72.2	HLFIGSGGK(1)K	3	0.86904	2
P131_scaf1.3.1332	MGG_01268T0	18	K	28 kDa ribonucleoprotein	0.999265	7.99582e-09	68.411	AAPAVK(0.999)SAGVTK(0.001)PSQTSSAK	3	0.60799	1	0.999466	2.92469e-10	77.959	AAPAVK(0.999)SAGVTK(0.001)PSQTSSAK	3	-0.26485	1
P131_scaf1.3.1333	MGG_01267T0	84	K	hypothetical protein	1	3.36189e-06	121.73	YLQQLK(1)TAR	2	-1.4326	1	1	1.42239e-07	130.66	YLQQLK(1)TAR	2	0.33481	2
P131_scaf1.3.1344	MGG_01256T0	96	K	Phosphoribosylaminoimidazole carboxylase	1	0.00519131	54.259	GVEVQGSMK(1)K	2	-0.84442	1	1	0.00465694	56.404	GVEVQGSMK(1)K	2	-1.0284	1
P131_scaf1.3.1344	MGG_01256T0	113	K	Phosphoribosylaminoimidazole carboxylase	1	0.00839969	64.711	LIQDK(1)FLQK	2	-0.73766	1	1	0.00266565	86.67	LIQDK(1)FLQK	2	-2.3145	2
P131_scaf1.3.1344	MGG_01256T0	250	K	Phosphoribosylaminoimidazole carboxylase	1	2.64931e-10	121.02	NVSDEICEK(1)AR	2	0.51508	2	1	3.05697e-18	122.18	NVSDEICEK(1)AR	2	-0.46729	2
P131_scaf1.3.1354.1	MGG_01248T0	415	K	Ran GTPase-activating protein 1	1	0.0033072	70.412	EVDEITQK(1)LR	2	-0.98274	1	1	7.8139e-07	125.75	EVDEITQK(1)LR	2	-1.6103	1
P131_scaf1.3.1360	MGG_11256T0	507	K	Actl6a protein	1	1.69875e-24	138.19	KEYEENGPGIVEK(1)R	2	1.9474	3	1	7.95512e-10	124.78	KEYEENGPGIVEK(1)R	2	1.5492	3
P131_scaf1.3.1361	MGG_11257T0	53	K	Peptidyl-prolyl cis-trans isomerase	1	1.80597e-07	78.903	QYCTGEHK(1)NAQGRPQGYK	3	-1.0914	2	1	4.61717e-10	95.236	QYCTGEHK(1)NAQGRPQGYK	3	-0.91519	2
P131_scaf1.3.1369	MGG_01232T0	102	K	hypothetical protein	1	1.05674e-08	90.05	VGVEVAK(1)IVFR	2	-1.3687	1	1	0.000182443	100.88	VGVEVAK(1)IVFR	2	-0.99983	2
P131_scaf1.3.1371	MGG_01230T0	295	K	Succinate-semialdehyde dehydrogenase	1	2.31096e-12	117.2	TLMQQAAGTLK(1)K	2	-0.12506	4	1	1.82023e-08	120.87	TLMQQAAGTLK(1)K	2	-0.79585	2
P131_scaf1.3.1374	MGG_11259T0	103	K	hypothetical protein	1	0.0311968	42.232	GTK(1)FPQNFIYTK	2	-0.77696	1	1	0.0269059	42.941	GTK(1)FPQNFIYTK	2	-1.7895	1
P131_scaf1.3.1374	MGG_11259T0	132	K	hypothetical protein	1	0.000970608	78.83	NLASFLK(1)SEK	2	-1.3423	3	1	0.00449589	69.815	NLASFLK(1)SEK	2	-1.0022	1
P131_scaf1.3.1374	MGG_11259T0	214	K	hypothetical protein	1	3.64891e-14	108.77	AATAADRDNWVAQIK(1)AK	3	0.24479	2	1	5.88693e-08	93.424	AATAADRDNWVAQIK(1)AK	2	0.45017	2
P131_scaf1.3.1374	MGG_11259T0	234	K	hypothetical protein	1	8.14574e-08	101.3	ELAASVTESETYK(1)K	2	-0.77203	2	1	2.45548e-08	108.58	ELAASVTESETYK(1)K	2	0.09494	2
P131_scaf1.3.1374	MGG_11259T0	250	K	hypothetical protein	1	1.37664e-05	79.652	PAAPVAPAK(1)K	2	-0.6958	3	1	5.89609e-07	104.26	PAAPVAPAK(1)K	2	-0.34549	4
P131_scaf1.3.1374	MGG_11259T0	520	K	hypothetical protein	1	0.00294875	78.939	SPSAFSK(1)LR	2	-0.92579	1	1	0.00672667	68.657	SPSAFSK(1)LR	2	-0.96328	1
P131_scaf1.3.1385	MGG_01217T0	91	K	Multiple RNA-binding domain-containing protein 1 (Fragment)	1	1.1146e-07	101.53	PISDPSLPASK(1)K	2	1.1175	1	1	5.09988e-08	122.46	PISDPSLPASK(1)K	2	1.5325	1
P131_scaf1.3.1386	MGG_15645T1	51	K	hypothetical protein	1	0.0457571	58.981	DIAEHVK(1)K	2	-2.3945	1	1	0.0385917	57.859	DIAEHVK(1)K	2	-0.93645	1
P131_scaf1.3.1393	MGG_01210T0	193	K	Mitochondrial hypoxia responsive domain-containing protein	1	8.94822e-05	47.499	WQTVMVVDPNDPEHK(1)HLIEK	4	0.014025	1	1	5.16569e-12	81.357	WQTVMVVDPNDPEHK(1)HLIEK	4	0.24945	1
P131_scaf1.3.1398.1	MGG_01205T0	34	K	tRNA-dihydrouridine(47) synthase [NAD(P)(+)]	1	3.96766e-23	156.36	LIEAENGEPAAK(1)R	2	0.41435	1	1	5.86705e-09	124.12	LIEAENGEPAAK(1)R	2	0.48368	2
P131_scaf1.3.1398.1	MGG_01205T0	262	K	tRNA-dihydrouridine(47) synthase [NAD(P)(+)]	1	0.00346944	91.069	SK(1)VDLSR	2	-0.066377	1	1	0.00145949	95.815	SK(1)VDLSR	2	-1.3519	1
P131_scaf1.3.1399.1	MGG_01204T0	408	K	MADS-box MEF2 type transcription factor	1	0.000151285	78.814	IPQPSLLDTAVK(1)K	2	0.0068707	1	1	0.000281233	85.837	IPQPSLLDTAVK(1)K	2	0.94078	1
P131_scaf1.3.1410	MGG_15637T0	71	K	Thioesterase family protein	1	1.68216e-05	64.565	VVAHLPLEAQHINSK(1)K	3	-0.038139	2	1	0.000129647	57.973	VVAHLPLEAQHINSK(1)K	3	0.2754	2
P131_scaf1.3.1418	MGG_11278T0	210	K	MICOS complex subunit MIC60	1	8.58518e-07	124.42	VADTQPPSK(1)R	2	-1.2869	2	1	2.06116e-17	155.11	VADTQPPSK(1)R	2	-1.5932	2
P131_scaf1.3.1418	MGG_11278T0	257	K	MICOS complex subunit MIC60	0.999995	1.75803e-07	59.614	NLAAEPKPEPVAAPETAEPVK(1)K	3	0.96915	2	0.99999	7.37271e-08	59.163	NLAAEPKPEPVAAPETAEPVK(1)K	3	0.063453	2
P131_scaf1.3.1419	MGG_01185T0	83	K	GTP-binding protein ypt5	1	0.00157519	76.228	YK(1)SLAPMYYR	2	1.5052	1	1	0.0115315	58.699	YK(1)SLAPMYYR	2	1.5516	1
P131_scaf1.3.1419	MGG_01185T0	144	K	GTP-binding protein ypt5	1	9.51803e-06	97.734	LDLVTEQPDK(1)R	2	-0.37655	1	1	8.84075e-16	150.06	LDLVTEQPDK(1)R	2	-0.0026605	1
P131_scaf1.3.1420	MGG_11279T0	50	K	Recessive suppressor of secretory defect	1	9.05455e-09	117.25	LTEGNALSGK(1)R	2	-0.93344	1	1	0.000405047	93.345	LTEGNALSGK(1)R	2	1.521	1
P131_scaf1.3.1427	MGG_01178T0	658	K	Beta-mannosidase	1	0.0457571	58.981	HAYYTVK(1)R	2	-0.10092	1	1	0.0195182	69.598	HAYYTVK(1)R	2	0.17462	1
P131_scaf1.3.1429	MGG_01176T0	344	K	D-xylulose reductase A	1	3.24702e-05	82.529	AQEAFTK(1)VSEGQVIK	2	0.5944	1	1	0.000774202	57.788	AQEAFTK(1)VSEGQVIK	2	0.9044	1
P131_scaf1.3.143.1	MGG_17901T0	52	K	Cytochrome c oxidase subunit 6A, mitochondrial	1	6.41547e-18	133.05	EHAIHSTALWK(1)K	4	-0.0085992	2	1	6.05895e-06	113.22	EHAIHSTALWK(1)K	2	0.961	1
P131_scaf1.3.143.1	MGG_17901T0	101	K	Cytochrome c oxidase subunit 6A, mitochondrial	1	0.000192818	80.69	TK(1)NYQWGDGDK	2	-0.53673	1	1	7.26713e-05	108.56	TK(1)NYQWGDGDK	2	-0.93167	1
P131_scaf1.3.1459	MGG_08980T0	324	K	Stress-induced-phosphoprotein 1	1	0.00012888	84.479	AIYADFK(1)TIAK	2	0.5658	1	1	0.00201986	74.611	AIYADFK(1)TIAK	2	-0.7288	1
P131_scaf1.3.1459	MGG_08980T0	328	K	Stress-induced-phosphoprotein 1	1	0.011148	78.516	TIAK(1)SYAR	2	1.4836	1	1	0.00928082	85.67	TIAK(1)SYAR	2	0.23189	1
P131_scaf1.3.1459	MGG_08980T0	351	K	Stress-induced-phosphoprotein 1	1	5.7179e-05	55.546	LGNMDVAIENYK(1)TSLR	2	0.54971	1	1	7.26779e-05	68.481	LGNMDVAIENYK(1)TSLR	2	0.26213	1
P131_scaf1.3.1459	MGG_08980T0	364	K	Stress-induced-phosphoprotein 1	1	0.0280602	84.916	TPDVLK(1)K	2	0.51803	1	1	0.0418487	68.214	TPDVLK(1)K	2	-0.13827	1
P131_scaf1.3.1459	MGG_08980T0	371	K	Stress-induced-phosphoprotein 1	1	0.00305411	90.827	KLNACEK(1)AK	2	-0.2194	2	0.999997	0.00426748	66.568	KLNACEK(1)AK	3	0.066611	2
P131_scaf1.3.1459	MGG_08980T0	397	K	Stress-induced-phosphoprotein 1	1	0.0191679	64.42	EEGNTK(1)FK	2	0.96141	1	1	0.0106899	82.452	EEGNTK(1)FK	2	0.98332	1
P131_scaf1.3.1459	MGG_08980T0	503	K	Stress-induced-phosphoprotein 1	1	2.1832e-05	60.317	EIEQQQNK(1)ALQAMYSAR	3	0.85875	1	1	2.00002e-05	65.949	EIEQQQNK(1)ALQAMYSAR	3	0.57972	1
P131_scaf1.3.1504	MGG_11308T0	211	K	Zinc-binding alcohol dehydrogenase domain-containing protein 1	1	1.16439e-07	101.39	ELGFDHVFNYK(1)K	2	0.17719	1	1	3.84717e-05	100.93	ELGFDHVFNYK(1)K	2	0.14646	1
P131_scaf1.3.1515	MGG_08925T0	274	K	hypothetical protein	1	3.69605e-12	110.25	EREDDTSEEPAAK(1)R	3	-0.31292	2	1	8.09813e-12	127.36	EREDDTSEEPAAK(1)R	2	1.9819	2
P131_scaf1.3.1515	MGG_08925T0	293	K	hypothetical protein	1	9.09087e-11	105.03	STELDAETTTTK(1)K	2	1.6314	2	1	2.5554e-06	106.32	STELDAETTTTK(1)K	2	-1.3154	2
P131_scaf1.3.1517	MGG_08923T0	191	K	Threonine synthase	1	5.12081e-05	84.479	DVSVFILHPK(1)GR	3	-0.24159	2	1	2.54566e-05	102.4	DVSVFILHPK(1)GR	2	-0.90658	3
P131_scaf1.3.1517	MGG_08923T0	464	K	Threonine synthase	1	9.37464e-07	78.505	YVLDPHSAVGVAGAK(1)R	3	-0.22684	1	1	0.000530077	57.288	YVLDPHSAVGVAGAK(1)R	2	0.42101	2
P131_scaf1.3.1534	MGG_08905T0	4	K	Triosephosphate isomerase	1	0.0010124	93.649	K(1)FFVGGNFK	2	-0.27727	1	1	0.0218082	72.607	K(1)FFVGGNFK	2	0.61713	1
P131_scaf1.3.1534	MGG_08905T0	111	K	Triosephosphate isomerase	1	0.000241489	73.279	TILGESDEVVASK(1)TK	2	0.06181	1	1	0.000664846	60.489	TILGESDEVVASK(1)TK	2	1.5499	1
P131_scaf1.3.1534	MGG_08905T0	200	K	Triosephosphate isomerase	1	0.0020567	74.611	VSDK(1)VAEETR	2	0.95337	1	1	0.000681006	96.626	VSDK(1)VAEETR	2	1.6873	1
P131_scaf1.3.1541	MGG_08898T0	268	K	Differentiation regulator	0.994549	0.0261905	44.639	K(0.005)LCIK(0.995)GQDIK	3	-0.25651	1	1	0.0149003	51.276	LCIK(1)GQDIK	2	0.19311	2
P131_scaf1.3.1541	MGG_08898T0	368	K	Differentiation regulator	1	0.0024224	125.83	RVYYGK(1)DR	2	-0.56194	2	1	0.0184479	120.31	RVYYGK(1)DR	2	-0.33297	1
P131_scaf1.3.1542	MGG_08897T0	54	K	Asparaginyl-tRNA synthetase	1	7.9012e-11	110.31	NHGLPTK(1)TYQIR	2	-0.89091	2	1	2.47849e-05	93.839	NHGLPTK(1)TYQIR	2	-0.63573	2
P131_scaf1.3.1542	MGG_08897T0	97	K	Asparaginyl-tRNA synthetase	1	3.96276e-05	88.021	KAQSMLDAHK(1)K	3	-0.33045	4	1	0.0039122	60.301	AQSMLDAHK(1)K	3	-0.20629	4
P131_scaf1.3.1542	MGG_08897T0	173	K	Asparaginyl-tRNA synthetase	1	0.00259347	66.267	VQK(1)HATFLTLK	2	2.4558	2	1	0.0086025	51.286	VQK(1)HATFLTLK	3	-0.22141	2
P131_scaf1.3.1543.1	MGG_08896T0	74	K	Peroxisomal membrane protein-like protein	1	0.000508528	88.136	VGK(1)NVEHLR	3	1.6741	1	1	0.000789578	89.886	VGK(1)NVEHLR	3	-1.2811	1
P131_scaf1.3.1544	MGG_08895T0	30	K	Fructose-1,6-bisphosphatase	1	2.73618e-17	163.64	FLTEEQAK(1)HK	3	0.39685	2	1	7.82174e-34	189.18	FLTEEQAK(1)HK	2	-0.53618	2
P131_scaf1.3.1544	MGG_08895T0	241	K	Fructose-1,6-bisphosphatase	1	2.53479e-07	94.402	EYFSSLK(1)HPQEK	2	-0.30169	3	1	0.000247626	82.705	EYFSSLK(1)HPQEK	2	-0.091313	4
P131_scaf1.3.1544	MGG_08895T0	279	K	Fructose-1,6-bisphosphatase	1	2.59957e-05	86.497	TLLYGGIFAYPADK(1)K	2	0.17711	1	1	4.93793e-05	85.493	TLLYGGIFAYPADK(1)K	2	0.70898	1
P131_scaf1.3.1545.1	MGG_08894T0	129	K	hypothetical protein	1	8.85313e-07	95.428	SHDIKPVTAPAQK(1)R	4	1.1372	2	0.999994	0.00035241	77.776	SHDIKPVTAPAQK(1)R	4	0.99128	3
P131_scaf1.3.155	MGG_02970T0	273	K	Ubiquitin carboxyl-terminal hydrolase 6	1	6.64293e-06	89.231	LNCHIDK(1)DINHLR	4	2.2902	2	1	0.000222109	78.814	LNCHIDK(1)DINHLR	4	0.92595	2
P131_scaf1.3.1550	MGG_11317T0	130	K	Long-chain-alcohol oxidase	1	0.000787161	68.536	TVCTSVHPK(1)LR	2	-2.186	2	1	0.00217485	64.918	TVCTSVHPK(1)LR	2	0.28686	2
P131_scaf1.3.1554	MGG_08885T0	134	K	Mitochondrial import inner membrane translocase subunit tim23	1	0.00646834	69.375	SVGQPPK(1)LR	2	1.5386	1	1	0.0169685	57.59	SVGQPPK(1)LR	2	0.47958	1
P131_scaf1.3.1561	MGG_08880T0	568	K	Electron transfer flavoprotein-ubiquinone oxidoreductase	1	1.80261e-27	141.88	HALETWPK(1)FK	2	-0.73594	1	1	0.00146663	82.261	HALETWPK(1)FK	2	-0.6113	1
P131_scaf1.3.1562.1	MGG_15601T0	98	K	TATA-box-binding protein	1	0.00205923	61.344	LDLK(1)TIALHAR	2	-0.37439	2	1	0.00662843	52.391	LDLK(1)TIALHAR	3	-0.68477	1
P131_scaf1.3.1574	MGG_08866T0	142	K	Eukaryotic translation initiation factor 5	1	0.00799072	58.274	LSGFILK(1)NVPK	2	0.85235	1	1	0.0255228	46.524	LSGFILK(1)NVPK	2	1.1392	1
P131_scaf1.3.1574	MGG_08866T0	406	K	Eukaryotic translation initiation factor 5	1	0.00552872	76.228	YVDLSTSK(1)K	2	0.61667	1	1	0.00320385	86.898	YVDLSTSK(1)K	2	0.088816	1
P131_scaf1.3.1583	MGG_08858T0	4	K	GDP-mannose transporter	1	0.00689995	71.176	ADK(1)K(1)NEDFVVR	2	1.1168	1	1	0.021545	62.088	ADK(1)K(1)NEDFVVR	2	0.54317	1
P131_scaf1.3.1583	MGG_08858T0	5	K	GDP-mannose transporter	1	0.00689995	71.176	ADK(1)K(1)NEDFVVR	2	1.1168	1	1	0.021545	62.088	ADK(1)K(1)NEDFVVR	2	0.54317	1
P131_scaf1.3.160	MGG_07331T0	43	K	1,3-beta-glucanosyltransferase	1	0.000272622	80.706	GNAFMQGDK(1)R	2	-4.448	3	1	0.000227243	97.472	GNAFMQGDK(1)R	2	-1.3094	3
P131_scaf1.3.160	MGG_07331T0	67	K	1,3-beta-glucanosyltransferase	1	1.01699e-07	78.77	DPLADK(1)K	2	1.3861	3	1	1.49405e-07	98.009	DPLADK(1)K	2	0.69931	3
P131_scaf1.3.1603	MGG_08838T0	102	K	hypothetical protein	1	0.00224922	67.997	SK(1)SAIVFSSYK	2	-0.63532	2	1	0.00391526	67.519	SK(1)SAIVFSSYK	2	-0.29166	1
P131_scaf1.3.1606.1	MGG_08835T0	240	K	Malate dehydrogenase	1	0.0387581	66.429	FAEK(1)LLK	2	-0.14848	1	1	0.0455979	62.659	FAEK(1)LLK	2	0.060167	1
P131_scaf1.3.1606.1	MGG_08835T0	270	K	Malate dehydrogenase	1	1.8635e-07	56.684	GLVEPSYVYLPGVPGGEAIAK(1)K	2	-0.66046	2	1	2.7031e-08	63.869	GLVEPSYVYLPGVPGGEAIAK(1)K	3	0.35382	1
P131_scaf1.3.1607	MGG_08834T0	22	K	Ribosomal protein L28e	1	3.5218e-07	130.66	NQNAFLEK(1)R	2	0.2381	2	1	2.20425e-05	121.73	NQNAFLEK(1)R	2	0.43423	1
P131_scaf1.3.1607	MGG_08834T0	41	K	Ribosomal protein L28e	1	1.39825e-16	153.95	DPLNLTNK(1)HSR	2	0.28042	5	1	8.8227e-28	169.65	DPLNLTNK(1)HSR	3	0.36906	6
P131_scaf1.3.1607	MGG_08834T0	72	K	Ribosomal protein L28e	1	0.00303544	83.948	GGVAITSK(1)K	2	0.64118	2	1	0.00176708	91.867	GGVAITSK(1)K	2	0.41105	1
P131_scaf1.3.1607	MGG_08834T0	100	K	Ribosomal protein L28e	1	1.68717e-05	89.133	STFK(1)AVANQTAK	2	-1.917	2	1	9.02346e-05	91.292	STFK(1)AVANQTAK	2	-2.4927	2
P131_scaf1.3.1607	MGG_08834T0	108	K	Ribosomal protein L28e	1	1.57656e-27	159.94	AVANQTAK(1)NGYR	2	-0.6239	1	1	4.3229e-12	134.13	AVANQTAK(1)NGYR	2	-0.38254	1
P131_scaf1.3.1609	MGG_08832T0	114	K	C-5 sterol desaturase	1	0.0117596	97.473	FLK(1)NQIK	2	-1.1874	1	1	0.00783112	110.61	FLK(1)NQIK	2	-3.1372	1
P131_scaf1.3.1612	MGG_08829T0	72	K	Transcriptional repressor rco-1	1	7.95028e-18	122.33	VYQMEQTHVQLK(1)AK	2	-0.48788	3	1	0.00010261	80.96	VYQMEQTHVQLK(1)AK	2	-0.39718	3
P131_scaf1.3.1612	MGG_08829T0	522	K	Transcriptional repressor rco-1	1	3.16398e-08	131.11	CVK(1)TFEGHR	3	-0.65625	3	1	4.53913e-08	133.13	CVK(1)TFEGHR	3	-0.175	1
P131_scaf1.3.1616.2	MGG_08825T0	429	K	tRNA-dihydrouridine synthase 1	1	7.1054e-05	93.096	HFITK(1)HTDVR	3	0.54808	1	1	0.000214449	99.973	HFITK(1)HTDVR	3	-0.188	1
P131_scaf1.3.1629	MGG_10196T0	42	K	NuA3 HAT complex component NTO1	1	0.000119379	80.245	VAVADTEPPPK(1)K	2	0.921	5	1	3.84717e-05	100.93	VAVADTEPPPK(1)K	2	0.78954	4
P131_scaf1.3.1629	MGG_10196T0	88	K	NuA3 HAT complex component NTO1	1	2.76001e-15	128.88	AAAGTPSTGK(1)PR	2	-0.019837	2	1	6.35131e-18	147.62	AAAGTPSTGK(1)PR	2	-0.41112	2
P131_scaf1.3.1629	MGG_10196T0	771	K	NuA3 HAT complex component NTO1	1	1.84923e-28	169.65	RDFSAMGQSGK(1)AR	2	-0.62786	10	1	3.60564e-26	162.68	RDFSAMGQSGK(1)AR	2	-0.24763	12
P131_scaf1.3.1629	MGG_10196T0	800	K	NuA3 HAT complex component NTO1	1	0.00352227	81.972	TLSDEIVK(1)R	2	1.7972	1	1	0.0065847	71.451	TLSDEIVK(1)R	2	-0.40862	1
P131_scaf1.3.1630	MGG_10195T0	41	K	Serine/threonine-protein phosphatase	1	0.00230799	124.34	YLCTK(1)AR	2	-0.816	1	1	0.00420628	116.54	YLCTK(1)AR	2	-0.11452	2
P131_scaf1.3.1630	MGG_10195T0	141	K	Serine/threonine-protein phosphatase	1	1.03114e-32	190.88	IYGFYDECK(1)R	3	-0.21891	2	1	5.90257e-33	183.67	IYGFYDECK(1)R	3	0.91934	2
P131_scaf1.3.1630	MGG_10195T0	238	K	Serine/threonine-protein phosphatase	1	1.18891e-18	141.37	FLQK(1)HDMDLICR	3	-0.85368	3	1	4.06865e-12	134.56	FLQK(1)HDMDLICR	2	-1.1184	3
P131_scaf1.3.1630	MGG_10195T0	260	K	Serine/threonine-protein phosphatase	1	1.24264e-08	100.11	AHQVVEDGYEFFSK(1)R	2	0.52057	2	1	1.37899e-05	86.214	AHQVVEDGYEFFSK(1)R	2	-0.57144	2
P131_scaf1.3.1633	MGG_10192T0	39	K	Eukaryotic translation initiation factor 3 subunit A	1	1.28809e-24	91.655	RAHELIGVNQAPAALTLLHEHITSK(1)R	4	-0.62266	3	1	5.23574e-09	63.701	AHELIGVNQAPAALTLLHEHITSK(1)R	4	-0.30385	1
P131_scaf1.3.1633	MGG_10192T0	371	K	Eukaryotic translation initiation factor 3 subunit A	1	7.38235e-05	78.342	GAMVDFDEAK(1)K	2	0.31955	2	1	0.000407153	78.342	GAMVDFDEAK(1)K	2	-0.317	2
P131_scaf1.3.1633	MGG_10192T0	444	K	Eukaryotic translation initiation factor 3 subunit A	1	7.84494e-05	51.495	ISPILAQIGADEDMK(1)K	3	-0.065831	1	1	0.000868442	46.156	ISPILAQIGADEDMK(1)K	2	-1.6709	3
P131_scaf1.3.1633	MGG_10192T0	623	K	Eukaryotic translation initiation factor 3 subunit A	0.999998	0.00316032	64.104	RKEEASDLQAK(1)R	2	-0.33439	1	1	4.95598e-05	107.39	RKEEASDLQAK(1)R	3	-0.17769	1
P131_scaf1.3.1633	MGG_10192T0	718	K	Eukaryotic translation initiation factor 3 subunit A	1	2.74966e-07	125.75	EKNDINEK(1)LR	2	0.42325	2	1	5.52392e-05	117.42	EKNDINEK(1)LR	2	0.018896	2
P131_scaf1.3.1633	MGG_10192T0	770	K	Eukaryotic translation initiation factor 3 subunit A	1	2.17124e-05	101.71	IK(1)HEESVELK	3	-0.13782	2	1	4.24792e-05	115.33	IK(1)HEESVELK	2	0.91507	2
P131_scaf1.3.1633	MGG_10192T0	778	K	Eukaryotic translation initiation factor 3 subunit A	1	4.5929e-10	114.4	IKHEESVELK(1)HR	2	0.93136	4	1	1.57669e-09	134.23	IKHEESVELK(1)HR	2	0.74405	5
P131_scaf1.3.1633	MGG_10192T0	805	K	Eukaryotic translation initiation factor 3 subunit A	1	9.38785e-09	152.11	RRDEFEK(1)R	3	-0.29764	3	1	2.79858e-11	155.07	RRDEFEK(1)R	2	0.13815	2
P131_scaf1.3.1641	MGG_10185T0	30	K	60S ribosomal protein L23-like protein	1	4.97608e-06	91.549	AALK(1)GVHAHK(1)R	2	0.071575	2	1	0.00578402	61.344	AALK(1)GVHAHK(1)R	3	0.66531	1
P131_scaf1.3.1641	MGG_10185T0	36	K	60S ribosomal protein L23-like protein	1	4.97608e-06	91.549	AALK(1)GVHAHK(1)R	2	0.071575	2	1	0.00578402	61.344	AALK(1)GVHAHK(1)R	3	0.66531	1
P131_scaf1.3.1641	MGG_10185T0	50	K	60S ribosomal protein L23-like protein	1	0.00273966	103.55	PK(1)TLQLSR	2	-0.37245	1	1	0.00451736	103.55	PK(1)TLQLSR	2	-2.347	2
P131_scaf1.3.1641	MGG_10185T0	75	K	60S ribosomal protein L23-like protein	1	3.4672e-07	76.526	LDEHK(1)IIVHPLNTESAMK	3	-0.075209	2	1	8.30612e-06	62.94	LDEHK(1)IIVHPLNTESAMK	4	-0.25666	3
P131_scaf1.3.1641	MGG_10185T0	88	K	60S ribosomal protein L23-like protein	1	2.12718e-12	109.95	IIVHPLNTESAMK(1)K	3	0.83466	7	1	1.18676e-11	125.53	IIVHPLNTESAMK(1)K	3	-1.1817	7
P131_scaf1.3.1641	MGG_10185T0	135	K	60S ribosomal protein L23-like protein	1	6.03984e-14	122.39	INTLIRPDGQK(1)K	3	0.5738	2	1	2.92048e-07	127.02	INTLIRPDGQK(1)K	2	1.1396	3
P131_scaf1.3.1648	MGG_10164T0	506	K	Chromatin modification-related protein	1	1.61711e-30	130.72	SNTVAEPPSATTK(1)R	2	-0.98642	3	1	6.89923e-37	132.72	SNTVAEPPSATTK(1)R	2	-0.36138	3
P131_scaf1.3.1662	MGG_10149T0	75	K	4-nitrophenylphosphatase	1	0.00947982	68.016	SRPEYQK(1)K	3	-0.0086433	1	1	0.00789819	70.256	SRPEYQK(1)K	3	-0.19348	1
P131_scaf1.3.1663	MGG_10148T0	211	K	6-phosphogluconolactonase	1	0.000186602	84.479	VAFVATGGGK(1)K	2	0.11583	2	1	0.000211394	101.39	VAFVATGGGK(1)K	2	0.61444	1
P131_scaf1.3.1673	MGG_10126T0	146	K	Aspartyl aminopeptidase-like protein	1	0.000135817	91.095	LVK(1)VDRPILR	3	-1.0397	1	1	0.00357394	65.157	LVK(1)VDRPILR	3	-1.1445	1
P131_scaf1.3.1677	MGG_04839T0	108	K	Peroxisomal dehydratase	1	1.9517e-12	109.07	IEFLRPLPATSAGK(1)R	3	0.74822	2	1	6.98515e-07	92.773	IEFLRPLPATSAGK(1)R	3	0.70968	2
P131_scaf1.3.168	MGG_12403T0	669	K	5'-3' exoribonuclease 1	1	0.0418628	42.629	NHLLSDVEK(1)SR	2	1.3905	1	1	0.00391526	67.519	NHLLSDVEK(1)SR	2	0.095965	1
P131_scaf1.3.168	MGG_12403T0	848	K	5'-3' exoribonuclease 1	1	1.93988e-05	121.61	RIEEFYSK(1)R	2	-2.7583	2	1	0.019635	98.156	RIEEFYSK(1)R	2	-0.22268	1
P131_scaf1.3.1682	MGG_04834T0	268	K	1-phosphatidylinositol phosphodiesterase	1	3.41608e-11	110.9	GSDADLSK(1)HLINR	2	0.81818	2	1	1.43905e-26	162.31	GSDADLSK(1)HLINR	2	0.38701	1
P131_scaf1.3.1682	MGG_04834T0	313	K	1-phosphatidylinositol phosphodiesterase	1	5.69409e-08	107.06	RYHDDEAAQK(1)R	3	0.29009	1	1	0.00231206	66.267	RYHDDEAAQK(1)R	3	0.43632	1
P131_scaf1.3.1685	MGG_04831T0	634	K	hypothetical protein	1	0.00116512	67.997	IQCFSDK(1)SAFWR	2	0.032731	2	1	1.26729e-05	107.09	IQCFSDK(1)SAFWR	2	-0.85532	1
P131_scaf1.3.1685	MGG_04831T0	789	K	hypothetical protein	1	0.00498841	52.071	SGNLSPISTK(1)R	2	-0.13795	1	1	0.00122688	75.088	SGNLSPISTK(1)R	2	0.5222	1
P131_scaf1.3.1687	MGG_04829T0	2	K	60S ribosomal protein L9-A	1	5.49148e-06	70.802	MK(1)YIHSEELLEVPEGVK	3	-0.15457	2	1	1.53238e-05	67.645	MK(1)YIHSEELLEVPEGVK	3	-0.94094	1
P131_scaf1.3.1687	MGG_04829T0	36	K	60S ribosomal protein L9-A	1	8.09958e-06	66.106	LTK(1)SLNHIAVTFSQPSK	3	-0.5214	1	1	0.000188565	52.365	LTK(1)SLNHIAVTFSQPSK	3	-0.088659	1
P131_scaf1.3.1687	MGG_04829T0	61	K	60S ribosomal protein L9-A	1	2.19285e-11	111.94	NVIGIEIHHGK(1)R	3	0.66242	6	1	1.40589e-17	142.76	NVIGIEIHHGK(1)R	4	0.13273	5
P131_scaf1.3.1687	MGG_04829T0	123	K	60S ribosomal protein L9-A	1	0.0139692	60.398	NFIGEK(1)LVR	2	1.1724	2	1	0.0143056	60.398	NFIGEK(1)LVR	2	1.2884	1
P131_scaf1.3.169	MGG_07323T0	143	K	Histone acetyltransferase type B subunit 2	1	4.3987e-08	104.82	IDHPGEVNK(1)AR	3	-3.6975	1	1	0.00192523	70.942	IDHPGEVNK(1)AR	2	-2.5049	1
P131_scaf1.3.169	MGG_07323T0	170	K	Histone acetyltransferase type B subunit 2	1	4.50992e-12	88.176	TK(1)HSLQPSGTPNPQYELVGHK	3	-1.6856	2	1	5.40951e-08	60.621	TK(1)HSLQPSGTPNPQYELVGHK	4	1.0532	1
P131_scaf1.3.1707	MGG_14748T0	189	K	rRNA-processing protein UTP23	1	1.20471e-18	139.28	SGIQSLASTGSK(1)R	2	0.21146	1	1	0.00251282	63.727	SGIQSLASTGSK(1)R	2	0.019024	1
P131_scaf1.3.1718	MGG_04772T0	7	K	hypothetical protein	1	0.000688945	73.499	SAVSGK(1)NVLR	2	0.63113	1	1	0.000137874	82.831	SAVSGK(1)NVLR	2	0.13966	1
P131_scaf1.3.1718	MGG_04772T0	45	K	hypothetical protein	1	3.30235e-14	167.04	HEYEHK(1)QK	3	0.55293	4	1	0.000109351	128.36	HEYEHK(1)QK	2	1.0215	3
P131_scaf1.3.1723	MGG_04764T0	201	K	Cystathionine gamma-synthase	1	0.0103776	43.405	DLEHYASIAK(1)AK	3	-2.6813	1	1	0.000847989	70.089	DLEHYASIAK(1)AK	3	-1.5233	1
P131_scaf1.3.173	MGG_07316T0	292	K	FACT complex subunit spt-16	1	0.0185079	52.247	YK(1)SYCSSVAR	2	-0.77883	1	1	0.000393604	102.53	YK(1)SYCSSVAR	2	-1.0758	1
P131_scaf1.3.173	MGG_07316T0	354	K	FACT complex subunit spt-16	0.997858	0.0107753	51.979	K(0.002)PELEK(0.998)HFLK	3	0.26876	1	0.993421	0.00681511	56.02	K(0.007)PELEK(0.993)HFLK	3	0.70305	1
P131_scaf1.3.173	MGG_07316T0	358	K	FACT complex subunit spt-16	1	1.33871e-05	81.448	HFLK(1)NVGCGIGLEHR	3	0.19312	1	1	2.94334e-10	114.21	HFLK(1)NVGCGIGLEHR	3	-1.2797	1
P131_scaf1.3.173	MGG_07316T0	469	K	FACT complex subunit spt-16	1	7.13115e-08	101.32	VGAVATK(1)NITSTR	2	0.21051	2	1	0.000954821	73.877	VGAVATK(1)NITSTR	2	0.24768	1
P131_scaf1.3.1731	MGG_04752T0	140	K	ATP synthase	1	2.44103e-12	152.54	ADHTQAVK(1)NR	2	-0.52954	2	1	3.3048e-18	160.75	ADHTQAVK(1)NR	2	-1.0925	2
P131_scaf1.3.1731	MGG_04752T0	201	K	ATP synthase	1	4.90498e-06	141.39	YESQIK(1)QR	2	1.2155	1	1	1.99519e-13	155.75	YESQIK(1)QR	2	-0.37798	2
P131_scaf1.3.1744	MGG_14744T0	228	K	Phosphotransferase enzyme family domain-containing protein	1	0.0113811	50.088	IDNLIFHK(1)TEPR	2	1.222	1	1	0.000512875	48.524	IDNLIFHK(1)TEPR	3	1.0041	1
P131_scaf1.3.1754.1	MGG_04697T0	114	K	Peroxisomal NADH pyrophosphatase NUDT12	1	0.000377643	90.696	TLPVHAGAK(1)R	3	0.25174	4	1	0.000147583	102.62	TLPVHAGAK(1)R	2	0.40984	4
P131_scaf1.3.1754.1	MGG_04697T0	127	K	Peroxisomal NADH pyrophosphatase NUDT12	1	0.00595174	43.03	ACPPTDMAGGEK(1)R	2	-1.381	1	1	0.00618606	43.03	ACPPTDMAGGEK(1)R	2	-3.7726	1
P131_scaf1.3.1755.1	MGG_04696T0	24	K	Ribosomal protein	1	2.18691e-08	102.29	SNVGELLDYSLNTK(1)K	3	1.0825	4	1	6.19921e-39	171.46	SNVGELLDYSLNTK(1)K	3	-0.42871	2
P131_scaf1.3.1755.1	MGG_04696T0	78	K	Ribosomal protein	1	3.34496e-08	98.508	AK(1)HGGIDSMSADDLKK	2	-0.18446	12	1	1.3042e-09	111.78	AK(1)HGGIDSMSADDLKK	2	0.081328	18
P131_scaf1.3.1755.1	MGG_04696T0	91	K	Ribosomal protein	1	3.69351e-18	118.24	HGGIDSMSADDLK(1)K	2	-0.48368	11	1	1.00618e-08	109	HGGIDSMSADDLK(1)K	2	-0.28401	8
P131_scaf1.3.1755.1	MGG_04696T0	118	K	Ribosomal protein	1	3.35999e-28	136.34	KYDAFIASDTLIK(1)QIPR	3	0.82608	2	1	7.14791e-34	153.75	KYDAFIASDTLIK(1)QIPR	3	0.30494	2
P131_scaf1.3.1755.1	MGG_04696T0	133	K	Ribosomal protein	1	0.00055924	46.543	AGK(1)FPTPVSHADDLSGK	3	-0.37651	2	1	5.58637e-05	57.936	AGK(1)FPTPVSHADDLSGK	3	-1.8516	1
P131_scaf1.3.1755.1	MGG_04696T0	152	K	Ribosomal protein	1	0.0052684	72.478	VTEVK(1)STIK	2	0.24473	1	1	0.00297579	85.355	VTEVK(1)STIK	2	-0.21945	1
P131_scaf1.3.1755.1	MGG_04696T0	215	K	Ribosomal protein	1	0.00322159	81.296	ATMSPPK(1)R	2	0.93695	6	1	0.00216269	93.429	ATMSPPK(1)R	2	0.10029	6
P131_scaf1.3.1766	MGG_04667T0	90	K	hypothetical protein	1	1.3037e-05	105.13	IK(1)SLDLQDCK	2	-0.37403	1	1	0.000230393	107.03	IK(1)SLDLQDCK	2	-0.52705	1
P131_scaf1.3.1766	MGG_04667T0	400	K	hypothetical protein	1	0.0133731	49.298	GTLGYVK(1)FVTEK	2	-0.14257	1	1	0.0281158	42.317	GTLGYVK(1)FVTEK	2	0.49238	1
P131_scaf1.3.1772	MGG_04661T0	8	K	hypothetical protein	1	3.6494e-13	106.93	K(1)GLTASPSQNNVSANK(1)K	2	1.2117	1	1	1.14826e-07	99.663	K(1)GLTASPSQNNVSANK(1)K	2	-0.13791	1
P131_scaf1.3.1772	MGG_04661T0	23	K	hypothetical protein	1	9.39689e-20	124.62	K(1)GLTASPSQNNVSANK(1)K	2	1.2117	2	1	3.9196e-20	139.58	K(1)GLTASPSQNNVSANK(1)K	2	-0.13791	2
P131_scaf1.3.1772	MGG_04661T0	206	K	hypothetical protein	1	3.49503e-14	114.64	K(1)AAGK(1)K(1)TAGDDSK	2	-0.65399	2	1	8.36934e-13	133.47	K(1)AAGK(1)K(1)TAGDDSK	2	0.37889	2
P131_scaf1.3.1772	MGG_04661T0	210	K	hypothetical protein	1	3.49503e-14	114.64	K(1)AAGK(1)K(1)TAGDDSK	2	-0.65399	2	1	8.36934e-13	133.47	K(1)AAGK(1)K(1)TAGDDSK	2	0.37889	2
P131_scaf1.3.1772	MGG_04661T0	211	K	hypothetical protein	1	3.49503e-14	114.64	K(1)AAGK(1)K(1)TAGDDSK	2	-0.65399	2	1	8.36934e-13	133.47	K(1)AAGK(1)K(1)TAGDDSK	2	0.37889	2
P131_scaf1.3.1789	MGG_04647T0	114	K	Eukaryotic translation initiation factor 4E-1	1	4.75565e-06	74.141	EGVRPEWEDPQNK(1)HGGK	3	0.29226	1	1	0.00138628	41.386	EGVRPEWEDPQNK(1)HGGK	4	-0.59626	1
P131_scaf1.3.1789	MGG_04647T0	208	K	Eukaryotic translation initiation factor 4E-1	1	0.00261113	85.67	AILMDIGK(1)R	2	-1.405	2	1	0.000578066	106.42	AILMDIGK(1)R	2	-0.77906	2
P131_scaf1.3.179	MGG_07309T0	278	K	Delta(3,5)-Delta(2,4)-dienoyl-CoA isomerase	1	3.23634e-12	152.97	DALLSGIQK(1)R	2	-3.1314	1	1	0.000134561	112.36	DALLSGIQK(1)R	2	-2.1846	1
P131_scaf1.3.1797.1	MGG_04618T0	426	K	Amidophosphoribosyltransferase	1	9.89268e-06	84.046	YK(1)TEVPEGYFEHLSR	3	-1.4004	3	1	0.000275188	60.489	YK(1)TEVPEGYFEHLSR	3	-1.9476	2
P131_scaf1.3.1800.1	MGG_04616T0	200	K	Epsin-1	1	0.00320966	44.925	LAIEASK(1)HQEEEDRR	3	-0.16827	1	1	0.00208716	46.318	LAIEASK(1)HQEEEDRR	3	-0.68597	1
P131_scaf1.3.1801	MGG_04615T0	512	K	Histone acetyltransferase	1	0.016118	103.26	RFDEAK(1)QK	2	0.45399	1	1	7.66155e-05	130	FDEAK(1)QK	2	0.49774	1
P131_scaf1.3.1801	MGG_04615T0	535	K	Histone acetyltransferase	1	1.12648e-05	89.805	MQATMTVPVK(1)K	2	-0.074488	3	1	8.72885e-06	113.61	MQATMTVPVK(1)K	2	-0.95885	2
P131_scaf1.3.1804	MGG_04612T0	31	K	60S ribosomal protein L8-B	1	0.00322564	124.59	NPLLEK(1)R	2	-0.26786	3	1	2.17455e-05	138.83	NPLLEK(1)R	2	-0.36471	3
P131_scaf1.3.1804	MGG_04612T0	104	K	60S ribosomal protein L8-B	1	9.63163e-08	141.1	YRPETK(1)AEK	3	-0.11557	3	1	0.000647169	94.465	YRPETK(1)AEK	3	0.4907	2
P131_scaf1.3.1804	MGG_04612T0	148	K	60S ribosomal protein L8-B	1	5.84578e-30	153.81	YGLNHVVGLIENK(1)K	2	0.51209	4	1	0.00246883	47.774	YGLNHVVGLIENK(1)K	3	0.84705	3
P131_scaf1.3.1804	MGG_04612T0	183	K	60S ribosomal protein L8-B	1	0.0108677	46.352	MGVPYAIIK(1)GK	2	-0.91814	1	1	0.0042715	56.043	MGVPYAIIK(1)GK	2	-0.093438	1
P131_scaf1.3.1804	MGG_04612T0	194	K	60S ribosomal protein L8-B	1	0.00861499	93.162	LGTVVHK(1)K	2	0.40061	2	1	0.018225	72.23	LGTVVHK(1)K	2	-0.067778	1
P131_scaf1.3.1804	MGG_04612T0	227	K	60S ribosomal protein L8-B	1	4.15994e-08	113.38	DGYLEK(1)SESAR	2	0.55293	2	1	0.00175573	75.739	DGYLEK(1)SESAR	2	0.35351	2
P131_scaf1.3.181	MGG_07307T0	252	K	NADH-cytochrome b5 reductase	1	0.00417034	58.32	TDGGEEVPEGYK(1)K	2	0.63634	1	1	0.00307591	60.345	TDGGEEVPEGYK(1)K	2	-0.16485	1
P131_scaf1.3.1813.2	MGG_11382T0	93	K	Translation initiation factor RLI1	1	8.34222e-07	121.6	YSANSFK(1)LHR	2	-0.34798	2	1	0.000475004	77.662	YSANSFK(1)LHR	3	-0.59572	1
P131_scaf1.3.1813.2	MGG_11382T0	406	K	Translation initiation factor RLI1	0.999952	4.96956e-05	80.96	LLAGALKPDSAK(1)K	3	-0.010337	2	0.999816	0.000375874	76.357	LLAGALKPDSAK(1)K	3	2.749	1
P131_scaf1.3.1813.2	MGG_11382T0	423	K	Translation initiation factor RLI1	0.999983	1.87138e-06	77.191	ISMKPQTITPK(1)FEGTVR	3	-0.69079	1	0.999762	0.000244208	50.188	ISMKPQTITPK(1)FEGTVR	3	-0.19316	1
P131_scaf1.3.1819	MGG_11383T0	231	K	Phosphoacetylglucosamine mutase	1	3.4311e-32	189.7	LSEFLK(1)HLR	3	0.84841	2	1	5.9716e-54	207.29	LSEFLK(1)HLR	2	-0.2355	1
P131_scaf1.3.1819	MGG_11383T0	470	K	Phosphoacetylglucosamine mutase	1	6.97242e-07	98.942	LVK(1)VEVNDK	2	1.2122	2	1	5.1992e-07	111.79	LVK(1)VEVNDKDAFR	3	2.5413	2
P131_scaf1.3.1819	MGG_11383T0	503	K	Phosphoacetylglucosamine mutase	1	5.49697e-15	111.73	LSHPAGAQEEIDQVVK(1)K	3	0.14996	2	1	2.75637e-08	88.385	LSHPAGAQEEIDQVVK(1)K	3	-0.61428	3
P131_scaf1.3.1820	MGG_04584T0	56	K	HNRNP arginine N-methyltransferase	1	8.06738e-05	76.728	SYMNAIVQNK(1)HLFK	2	1.952	2	1	9.97135e-05	85.536	SYMNAIVQNK(1)HLFK	2	0.90145	2
P131_scaf1.3.1844	MGG_04529T0	232	K	Proteasome component PUP1	1	0.00785218	87.639	LQSYK(1)FAR	2	1.2416	1	1	0.00126771	116.73	LQSYK(1)FAR	2	0.39576	1
P131_scaf1.3.1870	MGG_04455T0	16	K	60S ribosomal protein L35	1	0.0052463	114.5	DK(1)DELLK	2	-1.5946	1	1	6.60991e-08	141.93	DK(1)DELLK	2	-0.37761	1
P131_scaf1.3.1870	MGG_04455T0	27	K	60S ribosomal protein L35	1	1.24747e-11	115.34	QLNELK(1)TELNQLR	3	-0.68891	2	1	3.08057e-13	138.02	QLNELK(1)TELNQLR	2	-0.37708	1
P131_scaf1.3.1870	MGG_04455T0	44	K	60S ribosomal protein L35	1	5.71905e-07	124.67	IASSGTK(1)LTK	2	0.071042	1	1	5.29882e-05	114.86	IASSGTK(1)LTK	2	0.24553	1
P131_scaf1.3.1870	MGG_04455T0	47	K	60S ribosomal protein L35	1	0.0122727	76.228	LTK(1)IHDIR	2	0.37267	1	1	0.01517	71.451	LTK(1)IHDIR	2	0.19034	2
P131_scaf1.3.1870	MGG_04455T0	65	K	60S ribosomal protein L35	1	1.28389e-07	129.85	VLTVINLK(1)QR	2	-0.22014	1	1	0.000126691	111.61	VLTVINLK(1)QR	2	-0.76287	1
P131_scaf1.3.1876	MGG_04449T0	483	K	Dihydrolipoamide acetyltransferase component of pyruvate dehydrogenase complex	1	9.51921e-06	88.163	K(1)HVCNFSWCADHR	4	-0.12277	2	1	0.000159943	79.089	K(1)HVCNFSWCADHR	4	-0.38549	1
P131_scaf1.3.1879	MGG_04446T0	159	K	Gluconokinase	1	0.000185915	84.507	GVVVTCSALK(1)R	2	0.018423	1	1	5.71355e-07	120.06	GVVVTCSALK(1)R	2	0.10165	1
P131_scaf1.3.1880	MGG_04445T0	106	K	Dipeptidyl-peptidase 3	1	9.70427e-12	115.91	LEIAK(1)HFDALTDK	3	1.0858	2	1	4.92438e-26	153.7	LEIAK(1)HFDALTDK	2	0.44065	3
P131_scaf1.3.1880	MGG_04445T0	114	K	Dipeptidyl-peptidase 3	1	5.19e-24	177.44	HFDALTDK(1)QK	2	-0.64952	2	1	0.000489255	87.258	HFDALTDK(1)QK	3	-0.9442	1
P131_scaf1.3.1880	MGG_04445T0	124	K	Dipeptidyl-peptidase 3	1	7.2916e-09	103.46	YAHYISK(1)ASFAGNR	2	-0.36608	2	1	9.41145e-05	81.709	YAHYISK(1)ASFAGNR	2	0.37959	3
P131_scaf1.3.1880	MGG_04445T0	197	K	Dipeptidyl-peptidase 3	1	0.0140407	56.404	SFGDSK(1)FLPR	2	-0.4514	1	1	0.00893557	62.466	SFGDSK(1)FLPR	2	-1.5286	2
P131_scaf1.3.1880	MGG_04445T0	267	K	Dipeptidyl-peptidase 3	1	1.69292e-15	127.79	EEIAAISK(1)FSEEK	2	-1.1819	1	1	2.72309e-34	168.76	EEIAAISK(1)FSEEK	2	-0.1584	1
P131_scaf1.3.1880	MGG_04445T0	487	K	Dipeptidyl-peptidase 3	1	0.00100418	42.068	QSEGFK(1)NVSLGNVMSAK	2	0.70291	1	1	0.00026053	50.392	QSEGFK(1)NVSLGNVMSAK	2	0.1413	1
P131_scaf1.3.1880	MGG_04445T0	717	K	Dipeptidyl-peptidase 3	1	3.53259e-08	92.265	IHIYK(1)STADVETGTK	3	-0.39576	2	1	5.63e-50	181.58	IHIYK(1)STADVETGTK	2	0.74953	2
P131_scaf1.3.1881	MGG_04444T0	14	K	60S ribosomal protein L6	1	0.0227475	79.809	QFGK(1)ASR	2	1.0672	1	1	0.0229947	80.684	QFGK(1)ASR	2	0.78875	1
P131_scaf1.3.1881	MGG_04444T0	28	K	60S ribosomal protein L6	1	3.42383e-18	127.36	ASK(1)WYPATDDNGPK	2	1.6191	1	1	1.00721e-10	117.2	ASK(1)WYPATDDNGPK	2	3.2498	2
P131_scaf1.3.1881	MGG_04444T0	134	K	60S ribosomal protein L6	1	0.00723259	89.355	YFTAEK(1)AK	2	4.2918	3	1	0.0170219	67.897	YFTAEK(1)AK	2	1.1728	2
P131_scaf1.3.1881	MGG_04444T0	176	K	60S ribosomal protein L6	1	0.0305838	63.565	ALIANIK(1)K	2	0.84769	2	1	0.0102644	87.754	ALIANIK(1)K	2	-0.0010976	2
P131_scaf1.3.1887.1	MGG_04438T0	36	K	ADP-ribosylation factor 1	1	0.00945377	83.206	TTILYK(1)LK	2	0.57971	3	1	0.0103599	83.206	TTILYK(1)LK	2	0.62967	3
P131_scaf1.3.1888	MGG_04437T0	571	K	Heat shock protein 78	1	0.00052666	60.55	FDMSEFQEK(1)HTISR	3	-0.026679	1	1	0.00041513	61.409	FDMSEFQEK(1)HTISR	3	-1.4922	1
P131_scaf1.3.1888	MGG_04437T0	704	K	Heat shock protein 78	1	2.02833e-16	161.79	IDSFIVFK(1)R	2	3.2837	1	1	3.7253e-11	148.52	IDSFIVFK(1)R	2	1.2177	1
P131_scaf1.3.1889	MGG_04436T0	85	K	Elongation factor 1-beta-like protein	1	1.55746e-20	118.31	AYTEYGPDK(1)TEATLNPAK	2	-0.12125	4	1	1.84103e-05	63.46	AYTEYGPDK(1)TEATLNPAK	3	0.40345	3
P131_scaf1.3.1889	MGG_04436T0	132	K	Elongation factor 1-beta-like protein	1	0.0148597	100.19	LDEYNK(1)K	2	0.16275	1	1	0.00827695	89.142	LDEYNK(1)K	2	0.53364	3
P131_scaf1.3.189	MGG_07301T0	59	K	NADH-ubiquinone oxidoreductase 24 kDa subunit, mitochondrial	1	7.12552e-09	71.376	NTPDNNPDIPFK(1)FSAQNEK	3	-1.0244	1	1	8.13612e-06	56.081	NTPDNNPDIPFK(1)FSAQNEK	3	-1.1312	1
P131_scaf1.3.189	MGG_07301T0	73	K	NADH-ubiquinone oxidoreductase 24 kDa subunit, mitochondrial	1	0.000847225	123.72	VITEVLK(1)R	2	0.045352	1	1	0.000525857	124.98	VITEVLK(1)R	2	0.049522	1
P131_scaf1.3.1890.2	MGG_04435T0	27	K	Bifunctional purine biosynthesis protein ADE17	1	0.00332807	101.64	GLIK(1)NNVR	2	-0.58883	1	1	0.00441442	104.21	GLIK(1)NNVR	2	-0.094912	1
P131_scaf1.3.1890.2	MGG_04435T0	67	K	Bifunctional purine biosynthesis protein ADE17	1	1.64506e-08	102.52	VK(1)TLHPAVHAGILAR	4	0.043502	4	1	4.28558e-07	92.939	VK(1)TLHPAVHAGILAR	2	0.19667	3
P131_scaf1.3.1890.2	MGG_04435T0	463	K	Bifunctional purine biosynthesis protein ADE17	1	4.75612e-22	148.18	LAGDK(1)ADNWWLR	2	1.8366	1	1	4.23917e-08	122.33	LAGDK(1)ADNWWLR	2	0.43806	1
P131_scaf1.3.1897	MGG_04428T0	414	K	Zinc finger transcription factor ace1	1	5.32635e-06	109.16	RPCDLTK(1)HEK	3	-0.059607	1	1	0.00152034	75.229	RPCDLTK(1)HEK	3	0.35483	1
P131_scaf1.3.1901	MGG_04426T0	93	K	Endoribonuclease L-PSP	1	0.000912654	70.089	TEACIK(1)NLAAVLK	2	1.4031	2	1	1.28694e-05	96.745	TEACIK(1)NLAAVLK	2	1.2381	2
P131_scaf1.3.1901	MGG_04426T0	137	K	Endoribonuclease L-PSP	1	0.00541192	71.501	WFTHK(1)PAR	3	-0.16215	2	1	0.0125834	58.596	WFTHK(1)PAR	3	0.38985	2
P131_scaf1.3.1902	MGG_04425T0	43	K	Phenylalanyl-tRNA synthetase alpha chain	1	0.000921024	79.659	FVEVK(1)SALDR	2	0.28486	1	1	0.00179817	79.659	FVEVK(1)SALDR	2	-0.39103	1
P131_scaf1.3.1902	MGG_04425T0	166	K	Phenylalanyl-tRNA synthetase alpha chain	1	0.021692	91.626	VLTELK(1)K	2	-0.19464	2	1	0.019873	92.187	VLTELK(1)K	2	0.57071	2
P131_scaf1.3.1930	MGG_04374T0	149	K	hypothetical protein	1	0.00522323	61.833	QWCAK(1)NSIPGK	2	-0.13868	1	1	0.00581542	63.944	QWCAK(1)NSIPGK	2	0.061762	1
P131_scaf1.3.1941	MGG_04364T0	115	K	hypothetical protein	1	3.89185e-05	103.01	GVK(1)SETWVCR	2	-1.6089	1	1	0.000239623	106.62	GVK(1)SETWVCR	2	-1.2043	1
P131_scaf1.3.1952	MGG_15527T0	17	K	ATP phosphoribosyltransferase	1	0.0305838	63.565	LLFAVPK(1)K	2	0.36046	1	1	0.0224745	58.815	LLFAVPK(1)K	2	0.33672	1
P131_scaf1.3.1952	MGG_15527T0	288	K	ATP phosphoribosyltransferase	1	1.05144e-15	130.56	LAAATAITPGK(1)R	2	0.42969	2	1	0.000563022	79.492	LAAATAITPGK(1)R	2	0.7334	1
P131_scaf1.3.1956	MGG_04352T0	112	K	Actin-related protein 2/3 complex subunit 1A	1	0.000701366	60.489	WSPSETK(1)FAVGSGDR	2	2.441	1	1	0.00394237	46.892	WSPSETK(1)FAVGSGDR	2	-0.37929	1
P131_scaf1.3.1966	MGG_10957T0	22	K	Obg-like ATPase 1	1	0.000102583	53.565	PGNNLK(1)SGIVGLANVGK	2	-0.33094	1	1	5.64432e-08	99.344	PGNNLK(1)SGIVGLANVGK	2	-0.67404	1
P131_scaf1.3.1966	MGG_10957T0	76	K	Obg-like ATPase 1	1	0.0014129	72.2	YDWLCQK(1)YNPK	2	-0.70358	1	1	0.00033511	93.096	YDWLCQK(1)YNPK	2	-0.53815	1
P131_scaf1.3.1966	MGG_10957T0	154	K	Obg-like ATPase 1	1	0.00168868	86.344	LK(1)DIEFVEK	2	0.49236	1	1	0.0255077	53.567	LK(1)DIEFVEK	2	0.43751	1
P131_scaf1.3.1966	MGG_10957T0	180	K	Obg-like ATPase 1	1	0.0011082	82.261	QGGQSLEQK(1)K	2	0.77008	1	1	0.00115012	91.549	QGGQSLEQK(1)K	2	-0.10067	1
P131_scaf1.3.1967	MGG_11412T0	164	K	Tubulin alpha chain	1	0.0104719	89.355	LSTEYGK(1)K	2	0.038368	3	1	0.015136	78.516	LSTEYGK(1)K	2	-0.49138	2
P131_scaf1.3.1967	MGG_11412T0	167	K	Tubulin alpha chain	1	2.99343e-08	103.43	CK(1)LEFAVYPAPR	2	-0.62443	1	1	0.000102662	90.614	CK(1)LEFAVYPAPR	2	0.42068	1
P131_scaf1.3.1967	MGG_11412T0	337	K	Tubulin alpha chain	1	1.5637e-05	89.301	DTNAAVAALK(1)AK	2	0.21844	3	1	5.30723e-08	120.57	DTNAAVAALK(1)AK	3	-1.4143	5
P131_scaf1.3.1967	MGG_11412T0	406	K	Tubulin alpha chain	1	0.00293631	83.783	FDLMYSK(1)R	2	1.8632	3	1	0.00204828	107.57	FDLMYSK(1)R	2	3.9634	6
P131_scaf1.3.1975	MGG_10825T0	200	K	54S ribosomal protein L49	1	0.00346584	77.14	SK(1)HFYTTIR	2	0.74177	1	1	0.00332611	83.869	SK(1)HFYTTIR	2	-0.442	1
P131_scaf1.3.1977.1	MGG_10827T0	47	K	hypothetical protein	1	0.0347828	57.59	LISELK(1)GK	2	0.73495	1	1	0.0468434	52.255	LISELK(1)GK	2	0.36793	1
P131_scaf1.3.1983.2	MGG_10833T0	1092	K	hypothetical protein	1	0.00135133	74.611	ILIASVSSPK(1)R	2	-0.35923	1	1	0.00247761	74.611	ILIASVSSPK(1)R	2	-0.68445	1
P131_scaf1.3.1984.2	MGG_10834T0	146	K	Methylenetetrahydrofolate dehydrogenase	1	0.000787526	85.963	FLDPPTNSK(1)K	2	0.34324	1	1	0.00284935	77.744	FLDPPTNSK(1)K	2	0.083809	1
P131_scaf1.3.1984.2	MGG_10834T0	285	K	Methylenetetrahydrofolate dehydrogenase	1	0.00132666	77.062	NFDGPAVK(1)EK	2	0.33298	1	1	0.0106351	60	NFDGPAVK(1)EK	2	1.2102	1
P131_scaf1.3.1990	MGG_15523T0	30	K	RNA exonuclease 1	1	0.00271886	69.864	ESAPSASGSK(1)R	2	0.78902	2	1	0.00159786	77.674	ESAPSASGSK(1)R	2	2.2781	2
P131_scaf1.3.1994	MGG_10370T0	85	K	40S ribosomal protein S15	0.999903	1.23533e-06	59.27	AKQEAKPNEKPDLVK(1)THLR	4	-0.060317	4	0.999997	4.92818e-08	92.8	QEAKPNEKPDLVK(1)THLR	4	0.63245	2
P131_scaf1.3.1995	MGG_10371T0	187	K	Glutaredoxin-C4	1	0.0107522	88.819	SYCPYSK(1)R	2	0.2911	1	1	0.019195	70.256	SYCPYSK(1)R	2	-0.43484	1
P131_scaf1.3.20	MGG_15038T0	180	K	Glycine cleavage system P protein	1	0.000595766	75.102	GYYNTLTPEVIK(1)R	2	-0.55335	1	1	6.2857e-05	91.62	GYYNTLTPEVIK(1)R	2	-0.54022	1
P131_scaf1.3.20	MGG_15038T0	501	K	Glycine cleavage system P protein	1	0.00280983	65.179	ETLQK(1)FLESTK	2	-1.3126	1	1	0.00992834	56.205	ETLQK(1)FLESTK	2	-1.3299	1
P131_scaf1.3.20	MGG_15038T0	572	K	Glycine cleavage system P protein	1	1.2322e-14	124.12	AVSAELPGHFK(1)R	3	0.64997	2	1	0.000156225	89.266	AVSAELPGHFK(1)R	2	-0.59367	2
P131_scaf1.3.20	MGG_15038T0	938	K	Glycine cleavage system P protein	1	2.31912e-18	125.5	PFSK(1)TAGVEAIDIAK	2	-0.39034	1	1	7.9917e-07	97.904	PFSK(1)TAGVEAIDIAK	2	0.061443	1
P131_scaf1.3.20	MGG_15038T0	949	K	Glycine cleavage system P protein	1	8.20021e-19	142.97	TAGVEAIDIAK(1)R	2	-0.26252	1	1	1.68293e-05	106.26	TAGVEAIDIAK(1)R	2	-0.37248	1
P131_scaf1.3.2000	MGG_14729T0	201	K	Mitochondrial ribosomal protein subunit S18	1	2.77148e-05	82.202	EAVTK(1)VLMGNEGR	2	-1.1216	2	1	0.000331535	82.515	EAVTK(1)VLMGNEGR	2	-1.0454	2
P131_scaf1.3.2002	MGG_10382T0	28	K	Brix domain-containing protein-like protein	1	1.95498e-07	96.745	AIENPK(1)SALFLR	2	-0.0093177	1	1	0.000849116	77.185	AIENPK(1)SALFLR	2	-0.39105	1
P131_scaf1.3.201	MGG_07289T0	108	K	Glycogen [starch] synthase	1	2.80557e-08	114.86	VLLIDTK(1)TAYK	2	0.62117	1	1	8.54279e-05	107.06	VLLIDTK(1)TAYK	2	-0.050386	1
P131_scaf1.3.201	MGG_07289T0	288	K	Glycogen [starch] synthase	1	8.77727e-29	141.13	FAAMHEFQNLHAQSK(1)EK	3	-0.298	1	1	1.42788e-11	107.03	FAAMHEFQNLHAQSK(1)EK	3	0.39687	2
P131_scaf1.3.201	MGG_07289T0	590	K	Glycogen [starch] synthase	1	0.00585096	75.652	LSDLLDWK(1)R	2	0.34917	1	1	0.00365017	85.355	LSDLLDWK(1)R	2	0.12095	1
P131_scaf1.3.218.1	MGG_07271T0	78	K	Mitochondrial ribosomal small subunit component	1	3.30628e-07	95.417	TIAGMELYDGK(1)R	2	1.6005	2	1	0.000233146	85.554	TIAGMELYDGK(1)R	2	0.54813	2
P131_scaf1.3.218.1	MGG_07271T0	221	K	Mitochondrial ribosomal small subunit component	1	1.10586e-07	100.11	YTSYLGEFHPAEK(1)K	2	0.27214	1	1	0.000518484	75.764	YTSYLGEFHPAEK(1)K	2	0.74553	2
P131_scaf1.3.219.1	MGG_07270T0	251	K	Aldehyde dehydrogenase	1	0.000103703	98.048	HADLYLAAK(1)R	3	-0.057267	2	1	0.000311793	105.98	HADLYLAAK(1)R	3	-0.41901	2
P131_scaf1.3.219.1	MGG_07270T0	438	K	Aldehyde dehydrogenase	1	0.000313464	76.073	GK(1)ASFDCFSHHR	2	-1.0857	1	1	0.000195399	85.554	GK(1)ASFDCFSHHR	2	-0.79157	1
P131_scaf1.3.219.1	MGG_07270T0	474	K	Aldehyde dehydrogenase	1	0.0112778	43.549	YMPYNMSELK(1)K	2	-0.65105	2	1	0.0118877	42.031	YMPYNMSELK(1)K	2	-0.4151	1
P131_scaf1.3.221.1	MGG_07268T0	67	K	Isocitrate dehydrogenase [NADP]	1	0.015687	59.067	IIWQNIK(1)DK	2	1.1676	2	1	0.00672667	68.657	IIWQNIK(1)DK	2	1.4718	1
P131_scaf1.3.221.1	MGG_07268T0	95	K	Isocitrate dehydrogenase [NADP]	0.991697	0.000500368	61.265	DK(0.008)TDDK(0.992)VTLDAAEAIK	2	0.39733	1	0.975706	5.91492e-05	77.795	DK(0.024)TDDK(0.976)VTLDAAEAIK	2	0.59841	3
P131_scaf1.3.221.1	MGG_07268T0	105	K	Isocitrate dehydrogenase [NADP]	1	7.31147e-05	66.059	VTLDAAEAIK(1)K	2	-0.19015	4	1	1.56551e-06	92.38	TDDKVTLDAAEAIK(1)K	3	-1.6792	2
P131_scaf1.3.222.1	MGG_07267T0	367	K	hypothetical protein	1	0.00041621	75.96	VATPASTPTTATK(1)R	2	-0.56854	2	1	0.00619894	50.305	VATPASTPTTATK(1)R	2	2.7159	1
P131_scaf1.3.223	MGG_07266T0	7	K	MYG1 protein	1	2.79649e-16	128.57	AESAAK(1)R	2	1.5725	1	1	8.62502e-05	128.57	AESAAK(1)R	2	0.7879	1
P131_scaf1.3.224	MGG_07265T0	6	K	mRNA stability protein	1	0.0196846	45.972	MNPHQK(1)NK	2	0.58555	1	1	0.00164021	95.909	MNPHQK(1)NK	2	0.18771	1
P131_scaf1.3.224	MGG_07265T0	31	K	mRNA stability protein	1	0.0041785	58.889	LPSK(1)SDHFAK	3	-0.14019	1	1	0.0144207	45.307	LPSK(1)SDHFAK	3	-0.71526	1
P131_scaf1.3.224	MGG_07265T0	37	K	mRNA stability protein	1	0.000203178	96.143	SDHFAK(1)HLK	3	0.5424	1	1	0.00128224	92.538	SDHFAK(1)HLK	2	0.05386	2
P131_scaf1.3.229.1	MGG_07261T0	66	K	2-nitropropane dioxygenase	1	0.00157519	76.228	GLADLVAK(1)HR	3	-0.1981	2	1	0.00293094	65.157	GLADLVAK(1)HR	3	0.25532	1
P131_scaf1.3.25.1	MGG_03087T0	36	K	Cell division control protein 11	1	4.78645e-05	57.788	TTFVNTLCGK(1)TVLDHK	3	0.96709	1	1	0.000825089	48.423	TTFVNTLCGK(1)TVLDHK	2	0.23342	2
P131_scaf1.3.25.1	MGG_03087T0	149	K	Cell division control protein 11	1	0.00310952	83.647	ELDIELMK(1)R	2	-0.7108	1	1	0.00291809	65.157	ELDIELMK(1)R	2	-0.67801	1
P131_scaf1.3.25.1	MGG_03087T0	176	K	Cell division control protein 11	1	2.42421e-07	94.717	ADSLTPAELAESK(1)K	2	1.2637	1	1	0.000105946	88.706	ADSLTPAELAESK(1)K	2	0.72404	1
P131_scaf1.3.254.2	MGG_07237T0	69	K	hypothetical protein	1	0.0261186	56.122	ELAK(1)HMR	2	-1.374	1	1	0.00741177	58.981	ELAK(1)HMR	2	0.028598	1
P131_scaf1.3.254.2	MGG_07237T0	116	K	hypothetical protein	1	3.63136e-05	88.021	YAEAIEDEYAK(1)R	2	0.21116	1	1	4.65483e-18	150.06	YAEAIEDEYAK(1)R	2	0.14305	1
P131_scaf1.3.256.1	MGG_07234T0	16	K	Peptidylprolyl isomerase	1	1.08037e-27	136.26	GTLQSTGDK(1)FDASYDR	3	1.0818	2	1	1.69626e-15	119.45	GTLQSTGDK(1)FDASYDR	3	1.675	2
P131_scaf1.3.256.1	MGG_07234T0	52	K	Peptidylprolyl isomerase	1	8.89071e-05	72.315	GWDQGLLDMCIGEK(1)R	2	-0.81555	3	1	2.48119e-05	80.387	GWDQGLLDMCIGEK(1)R	3	-1.1739	2
P131_scaf1.3.262	MGG_07229T0	290	K	Glycylpeptide N-tetradecanoyltransferase	1	7.97474e-53	179.81	VRENVLDSAEVNFICVHK(1)R	3	-0.32496	5	1	8.28973e-27	149.22	ENVLDSAEVNFICVHK(1)R	3	2.6587	3
P131_scaf1.3.262	MGG_07229T0	396	K	Glycylpeptide N-tetradecanoyltransferase	1	0.00109224	101.28	LLHQYMK(1)R	2	0.68552	7	1	1.22208e-05	136.11	LLHQYMK(1)R	3	-0.24102	9
P131_scaf1.3.262	MGG_07229T0	435	K	Glycylpeptide N-tetradecanoyltransferase	1	9.80694e-12	116.51	VVYSYVVEDDDK(1)K	2	1.3724	1	1	1.2308e-05	98.942	VVYSYVVEDDDK(1)K	2	0.48869	1
P131_scaf1.3.262	MGG_07229T0	479	K	Glycylpeptide N-tetradecanoyltransferase	1	0.00800376	65.404	EPFDK(1)AALK	2	0.78914	1	1	0.00546795	74.376	EPFDK(1)AALK	2	1.4261	1
P131_scaf1.3.275	MGG_07216T0	67	K	1,3,6,8-tetrahydroxynaphthalene reductase	1	1.73306e-05	91.961	AAEEVVAELK(1)K	2	1.0957	1	1	0.000666491	84.479	AAEEVVAELK(1)K	2	0.50969	1
P131_scaf1.3.275	MGG_07216T0	143	K	1,3,6,8-tetrahydroxynaphthalene reductase	1	1.98829e-07	92.856	GQFFVAQQGLK(1)HCR	2	-0.23925	2	1	0.00383363	43.761	GQFFVAQQGLK(1)HCR	2	-1.4056	2
P131_scaf1.3.279	MGG_07212T0	46	K	hypothetical protein	1	0.000244752	90.964	DIHSASAK(1)LK	2	-0.31121	1	1	0.0101591	60.691	DIHSASAK(1)LK	2	0.16768	1
P131_scaf1.3.279	MGG_07212T0	48	K	hypothetical protein	1	0.0129518	74.92	LK(1)SELPGR	2	0.84943	1	1	0.00109937	117.89	LK(1)SELPGR	2	0.25868	1
P131_scaf1.3.279	MGG_07212T0	81	K	hypothetical protein	1	0.000477295	73.722	FDSAISNAK(1)SEAAK	2	-0.38859	1	1	0.00152288	58.723	FDSAISNAK(1)SEAAK	2	-0.43877	1
P131_scaf1.3.282	MGG_07209T0	118	K	Signal sequence receptor alpha chain	1	4.06212e-08	114.86	YDVEIPAGEK(1)R	2	0.28395	2	1	0.000222518	100.93	YDVEIPAGEK(1)R	2	1.1419	2
P131_scaf1.3.289.1	MGG_07203T0	29	K	hypothetical protein	1	0.00326733	56.569	IK(1)EITALCVGNVK	2	-0.10777	1	1	0.00160577	66.989	IK(1)EITALCVGNVK	2	1.1649	1
P131_scaf1.3.290	MGG_07202T0	41	K	Citrate synthase	1	0.0095782	101.43	TQTLK(1)ER	2	-0.13789	1	1	5.94929e-05	132.57	TQTLK(1)ER	2	0.15196	1
P131_scaf1.3.290	MGG_07202T0	69	K	Citrate synthase	1	3.6772e-63	201.3	VIDK(1)VTLDQVYGGAR	2	-1.0928	7	1	1.35462e-29	157.35	VIDK(1)VTLDQVYGGAR	2	-0.10197	9
P131_scaf1.3.290	MGG_07202T0	374	K	Citrate synthase	1	0.000958844	68.044	VFAQEK(1)MPNDPMFK	2	-0.9697	2	1	0.00120405	63.185	VFAQEK(1)MPNDPMFK	2	-1.4539	1
P131_scaf1.3.290	MGG_07202T0	389	K	Citrate synthase	1	1.01203e-05	53.768	LVSQVYK(1)IAPGVLTEHGK	3	0.6716	1	1	1.59374e-08	87.676	LVSQVYK(1)IAPGVLTEHGK	3	0.085758	2
P131_scaf1.3.290	MGG_07202T0	400	K	Citrate synthase	1	0.0140479	45.825	IAPGVLTEHGK(1)TK	2	-0.21508	1	1	1.68632e-05	93.649	IAPGVLTEHGK(1)TK	2	1.8452	1
P131_scaf1.3.290	MGG_07202T0	458	K	Citrate synthase	1	1.06781e-09	99.055	AVGAPIERPK(1)SFSTEK	2	0.047674	2	1	1.12016e-05	92.773	PK(1)SFSTEK	2	-0.073217	3
P131_scaf1.3.290	MGG_07202T0	470	K	Citrate synthase	1	5.18332e-09	116.54	WIEIAK(1)K	1	0.78997	2	1	0.0123957	66.799	WIEIAK(1)K	1	0.48453	1
P131_scaf1.3.291.1	MGG_07201T0	146	K	Mitochondrial DNA replication protein YHM2	1	0.0516244	50.805	TVEITK(1)HK	2	-1.0629	1	1	0.00927834	85.676	TVEITK(1)HK	2	1.7238	2
P131_scaf1.3.292	MGG_07200T0	246	K	Plasma membrane ATPase	1	6.13049e-28	160.63	HK(1)GDQCYASSAVK	2	0.18897	1	1	2.38572e-09	126.71	HK(1)GDQCYASSAVK	2	-0.75222	1
P131_scaf1.3.292	MGG_07200T0	257	K	Plasma membrane ATPase	1	4.10826e-29	150.76	HKGDQCYASSAVK(1)R	2	-0.26874	6	1	4.58859e-26	128.06	HKGDQCYASSAVK(1)R	2	-0.10338	6
P131_scaf1.3.292	MGG_07200T0	390	K	Plasma membrane ATPase	1	1.7909e-05	133.33	TGTLTK(1)NK	2	1.0678	3	1	5.79337e-09	149.65	TGTLTK(1)NK	2	-0.084836	1
P131_scaf1.3.292	MGG_07200T0	433	K	Plasma membrane ATPase	1	0.0177929	87.323	AFLK(1)SLK	2	0.014132	1	1	0.0233445	80.229	AFLK(1)SLK	2	0.22423	1
P131_scaf1.3.292	MGG_07200T0	447	K	Plasma membrane ATPase	1	0.0163241	89.55	AALSK(1)YK	2	0.21008	2	1	0.0177587	89.55	AALSK(1)YK	2	-0.25861	3
P131_scaf1.3.292	MGG_07200T0	449	K	Plasma membrane ATPase	1	0.0125413	40.941	YK(1)VLEFHPFDPVSK	2	0.51874	1	1	1.2893e-06	102.29	YK(1)VLEFHPFDPVSK	2	1.1671	1
P131_scaf1.3.292	MGG_07200T0	461	K	Plasma membrane ATPase	1	5.27695e-08	97.69	VLEFHPFDPVSK(1)K	2	0.392	6	1	9.15458e-05	90.861	VLEFHPFDPVSK(1)K	2	-0.15329	5
P131_scaf1.3.292	MGG_07200T0	504	K	Plasma membrane ATPase	1	1.35128e-12	94.387	TVEEDHEIPEAVDQDYK(1)NK	3	-0.57008	4	1	7.07321e-09	87.676	TVEEDHEIPEAVDQDYK(1)NK	3	0.11799	5
P131_scaf1.3.292	MGG_07200T0	506	K	Plasma membrane ATPase	1	0.00788179	65.719	NK(1)VAEFATR	2	-0.010192	2	1	0.0044177	79.148	NK(1)VAEFATR	2	-0.20839	2
P131_scaf1.3.292	MGG_07200T0	553	K	Plasma membrane ATPase	1	5.82919e-06	90.707	TINEAK(1)NLGLSIK	2	0.53308	1	1	0.000190928	87.083	TINEAK(1)NLGLSIK	2	0.81422	1
P131_scaf1.3.292	MGG_07200T0	648	K	Plasma membrane ATPase	1	3.16665e-14	103.88	GYLVAMTGDGVNDAPSLK(1)K	3	0.42489	3	1	1.14441e-19	124.29	GYLVAMTGDGVNDAPSLK(1)K	3	0.012211	3
P131_scaf1.3.298	MGG_07195T0	70	K	O-acetylhomoserine (Thiol)-lyase	1	0.0015292	69.03	LANPTVDVFEK(1)R	2	1.6934	1	1	4.18523e-19	153.34	LANPTVDVFEK(1)R	2	1.8363	2
P131_scaf1.3.298	MGG_07195T0	236	K	O-acetylhomoserine (Thiol)-lyase	1	1.55977e-06	128.27	FDWGANSK(1)R	2	1.1129	1	1	0.00365017	85.355	FDWGANSK(1)R	2	0.88102	1
P131_scaf1.3.298	MGG_07195T0	335	K	O-acetylhomoserine (Thiol)-lyase	1	1.26437e-08	63.869	SPYVAWVSYPGLESHGSHENAK(1)K	4	0.30192	2	1	2.05708e-20	96.016	SPYVAWVSYPGLESHGSHENAK(1)K	3	-0.86338	1
P131_scaf1.3.303	MGG_07190T0	480	K	Dolichyl-phosphate-mannose-protein mannosyltransferase 2	1	4.04455e-13	142.08	LK(1)HASLGCYLR	3	-0.28877	2	1	8.49349e-05	107.11	LK(1)HASLGCYLR	2	0.8736	1
P131_scaf1.3.303	MGG_07190T0	510	K	Dolichyl-phosphate-mannose-protein mannosyltransferase 2	1	2.01974e-22	147.96	QIEVACTPK(1)NNPR	3	-0.32982	2	1	1.7397e-06	103.46	QIEVACTPK(1)NNPR	3	-0.54124	2
P131_scaf1.3.306.1	MGG_07187T0	110	K	Ferredoxin-dependent glutamate synthase 1	1	0.0085616	85.676	FFIK(1)NFER	2	-0.7557	1	1	0.000221349	101.25	FFIK(1)NFER	2	-1.1644	1
P131_scaf1.3.306.1	MGG_07187T0	1101	K	Ferredoxin-dependent glutamate synthase 1	1	1.61152e-41	148.38	AK(1)ADHILISGHDGGTGASR	3	-0.83385	1	1	2.07219e-26	137.86	AK(1)ADHILISGHDGGTGASR	3	-1.365	1
P131_scaf1.3.306.1	MGG_07187T0	1601	K	Ferredoxin-dependent glutamate synthase 1	1	0.00320302	46.892	LQDIEETIGDAAADK(1)K	2	-0.48176	1	1	0.000155358	58.246	LQDIEETIGDAAADK(1)K	3	-1.8868	1
P131_scaf1.3.307	MGG_12371T0	425	K	Vacuolar transporter chaperone 2	1	1.7582e-16	137.18	EDVLDK(1)R	2	-1.4743	2	1	1.95439e-08	150.84	EDVLDK(1)R	2	0.19597	1
P131_scaf1.3.308	MGG_12370T0	35	K	MKI67 FHA domain-interacting nucleolar phosphoprotein	1	3.50677e-10	121.9	AAVESPQPAK(1)R	2	1.1093	3	1	1.15434e-10	131.82	AAVESPQPAK(1)R	2	1.4767	3
P131_scaf1.3.313	MGG_07181T0	90	K	Protein GET1	1	0.00580414	99.442	LLEQLEK(1)K	2	-0.56548	1	1	0.0123093	83.948	LLEQLEK(1)K	2	-1.2084	1
P131_scaf1.3.317.1	MGG_07176T0	126	K	GTP-binding protein rho1	1	0.00386583	68.536	YDQK(1)TIEELRK	3	0.77288	2	1	0.00344996	73.632	YDQK(1)TIEELR	2	-0.66699	1
P131_scaf1.3.317.1	MGG_07176T0	148	K	GTP-binding protein rho1	1	1.79438e-08	95.197	TSQKPVSPEDGEEIK(1)K	2	1.6442	5	0.999998	0.000198095	58.98	TSQKPVSPEDGEEIK(1)K	3	3.0346	4
P131_scaf1.3.317.1	MGG_07176T0	155	K	GTP-binding protein rho1	1	0.00590176	55.261	IGAYK(1)YLECSAK	2	-0.030788	1	1	0.00175845	71.806	IGAYK(1)YLECSAK	2	1.0094	2
P131_scaf1.3.317.1	MGG_07176T0	162	K	GTP-binding protein rho1	1	3.67568e-19	138.24	YLECSAK(1)TNEGVR	2	-0.74425	3	1	1.11546e-27	165.58	YLECSAK(1)TNEGVR	2	-1.3883	5
P131_scaf1.3.318	MGG_07175T0	182	K	hypothetical protein	1	0.000989603	78.513	IPTFIEK(1)LAR	2	-0.13608	1	1	0.0318738	46.796	IPTFIEK(1)LAR	2	0.72474	1
P131_scaf1.3.325	MGG_15868T0	152	K	Argininosuccinate synthase	1	1.0676e-05	93.345	LPEFISK(1)FQGR	3	-0.65024	3	1	0.000259858	93.345	LPEFISK(1)FQGR	3	-1.2049	3
P131_scaf1.3.325	MGG_15868T0	274	K	Argininosuccinate synthase	1	0.00594387	111.82	FIGLK(1)SR	2	0.29331	4	1	1.9543e-19	169.37	FIGLK(1)SR	2	0.015605	3
P131_scaf1.3.325	MGG_15868T0	302	K	Argininosuccinate synthase	1	8.57131e-06	71.98	LAHLDLEGLVMDSK(1)VR	3	1.6316	1	1	6.4911e-06	83.633	LAHLDLEGLVMDSK(1)VR	3	0.47597	1
P131_scaf1.3.329.1	MGG_07165T0	16	K	Proteasome subunit alpha type	1	0.00614681	111.04	VLVDK(1)AR	2	-0.65252	2	1	6.97035e-05	131.04	VLVDK(1)AR	2	-0.52528	1
P131_scaf1.3.329.1	MGG_07165T0	26	K	Proteasome subunit alpha type	1	6.7916e-05	103.55	KVSHSGYK(1)R	3	0.11791	3	0.999957	0.0229291	46.457	KVSHSGYK(1)R	3	0.88049	2
P131_scaf1.3.329.1	MGG_07165T0	127	K	Proteasome subunit alpha type	1	5.20519e-05	84.365	ATAIGK(1)SAASAK	2	0.09655	1	1	0.00122061	74.987	ATAIGK(1)SAASAK	2	-0.0079193	1
P131_scaf1.3.338	MGG_07156T0	132	K	Hsp70-like protein	1	0.00918585	83.948	CIK(1)LFLDR	2	0.48928	1	1	0.0206082	65.404	CIK(1)LFLDR	2	0.17162	1
P131_scaf1.3.346.1	MGG_07148T0	212	K	Ribose-phosphate pyrophosphokinase 3	1	4.65194e-05	78.69	VVVTNTVPLGNK(1)VDR	2	0.85822	1	1	0.000220921	73.834	VVVTNTVPLGNK(1)VDR	2	0.57285	1
P131_scaf1.3.349.1	MGG_07145T0	238	K	Cullin-1	1	1.898e-11	105.65	MYLHPDIAVALK(1)R	2	-0.91171	6	1	3.43529e-09	117.79	MYLHPDIAVALK(1)R	3	-1.131	4
P131_scaf1.3.354.1	MGG_15861T0	268	K	hypothetical protein	1	0.000552887	96.143	TYLHAK(1)HLK	2	1.0474	4	1	0.000933251	98.048	TYLHAK(1)HLK	2	0.17762	4
P131_scaf1.3.356	MGG_07137T0	146	K	Rab GDP dissociation inhibitor	1	1.23794e-06	121.36	SPLMGIFEK(1)R	2	0.3248	7	1	0.00027921	94.465	SPLMGIFEK(1)R	2	-1.0697	7
P131_scaf1.3.356	MGG_07137T0	178	K	Rab GDP dissociation inhibitor	1	0.000634105	62.861	GLDLSSCTMK(1)DVYDK	2	-0.71789	2	1	0.000825757	56.514	GLDLSSCTMK(1)DVYDK	2	-1.0828	1
P131_scaf1.3.356	MGG_07137T0	183	K	Rab GDP dissociation inhibitor	1	0.00092958	69.92	DVYDK(1)FGLETGTK	2	-0.1808	2	1	1.86343e-06	107.46	DVYDK(1)FGLETGTK	2	-0.11691	2
P131_scaf1.3.356	MGG_07137T0	291	K	Rab GDP dissociation inhibitor	1	3.7734e-06	88.561	ATMTGIEPEMK(1)FETR	2	-1.2303	3	1	8.92418e-10	105.14	ATMTGIEPEMK(1)FETR	2	-1.2786	3
P131_scaf1.3.356	MGG_07137T0	324	K	Rab GDP dissociation inhibitor	1	2.94279e-89	174.4	AICVLK(1)HPLAGTSDADSCQLIIPQSQVGR	3	-1.6254	3	1	2.53861e-21	81.055	AICVLK(1)HPLAGTSDADSCQLIIPQSQVGR	3	-1.3831	2
P131_scaf1.3.356	MGG_07137T0	452	K	Rab GDP dissociation inhibitor	1	0.00127145	66.989	ATGEELK(1)VEGLR	2	1.7271	2	1	0.0210578	44.511	ATGEELK(1)VEGLR	2	-0.49005	1
P131_scaf1.3.358	MGG_07135T0	31	K	Orotate phosphoribosyltransferase	1	0.00435471	74.841	FGTFELK(1)SK	2	0.69899	1	1	0.0223392	64.374	FGTFELK(1)SK	2	0.25227	1
P131_scaf1.3.358	MGG_07135T0	146	K	Orotate phosphoribosyltransferase	1	1.29339e-25	140.27	VLIVDDVISAGTAK(1)R	2	0.53578	1	1	0.000348863	71.08	VLIVDDVISAGTAK(1)R	2	-0.8809	1
P131_scaf1.3.360	nohit	333	K	DNA damage-inducible protein 1	1	0.00631373	50.275	YQACIDLMK(1)NK	2	-0.2324	1	1	0.00998545	47.712	YQACIDLMK(1)NK	2	0.13934	1
P131_scaf1.3.363	MGG_07130T0	214	K	Proteasome subunit alpha type	1	7.02539e-28	159.12	LDAK(1)NVQLASVTK	2	-0.33791	1	1	0.000536609	78.814	LDAK(1)NVQLASVTK	2	-0.10165	1
P131_scaf1.3.363	MGG_07130T0	223	K	Proteasome subunit alpha type	1	4.92291e-06	99.5	NVQLASVTK(1)EK	2	-0.59806	1	1	5.98741e-05	110.08	NVQLASVTK(1)EK	2	-0.63208	1
P131_scaf1.3.367	MGG_07125T0	147	K	Isopentenyl-diphosphate Delta-isomerase	1	0.00107898	75.197	KLDHELGIK(1)K	3	0.19321	1	0.999991	0.00425067	63.212	KLDHELGIK(1)K	3	-0.31984	1
P131_scaf1.3.373.2	MGG_07120T0	168	K	26S proteasome regulatory subunit rpn-1	1	1.33537e-19	142.08	HLALEIGEVYAK(1)R	3	-0.79193	1	1	2.58038e-07	113.61	HLALEIGEVYAK(1)R	3	-0.56154	1
P131_scaf1.3.373.2	MGG_07120T0	343	K	26S proteasome regulatory subunit rpn-1	1	9.61007e-08	98.943	TTEDIYK(1)SHLESSR	2	-0.065788	2	1	0.000237929	81.185	TTEDIYK(1)SHLESSR	2	0.70718	2
P131_scaf1.3.374	MGG_07119T0	297	K	Serine/threonine-protein kinase RIO2	1	0.0173498	97.068	DVACIK(1)R	2	0.68677	1	1	0.0187168	94.407	DVACIK(1)R	2	-1.7948	1
P131_scaf1.3.376.2	MGG_07117T0	57	K	NADPH--cytochrome P450 reductase	1	2.31407e-05	88.338	NIVEK(1)MEETGK	2	-0.63029	1	1	0.00018017	89.301	NIVEK(1)MEETGK	2	0.17953	1
P131_scaf1.3.376.2	MGG_07117T0	288	K	NADPH--cytochrome P450 reductase	1	1.56695e-08	131.82	SYELFNVK(1)DR	2	-0.15767	1	1	1.62586e-06	121.9	SYELFNVK(1)DR	2	0.51045	2
P131_scaf1.3.376.2	MGG_07117T0	410	K	NADPH--cytochrome P450 reductase	1	0.000157413	87.895	ISK(1)HYLNIAR	2	-0.51662	4	1	0.000101233	106.4	ISK(1)HYLNIAR	2	-0.73162	4
P131_scaf1.3.376.2	MGG_07117T0	491	K	NADPH--cytochrome P450 reductase	1	0.000692572	72.29	GVTTNYLLALK(1)QK	2	-0.42818	1	1	0.00108922	72.29	GVTTNYLLALK(1)QK	2	-0.46416	1
P131_scaf1.3.376.2	MGG_07117T0	635	K	NADPH--cytochrome P450 reductase	1	0.00236715	71.085	AQEINELLTK(1)K	2	0.68166	1	1	0.000779852	80.69	AQEINELLTK(1)K	2	1.0796	1
P131_scaf1.3.376.2	MGG_07117T0	677	K	NADPH--cytochrome P450 reductase	1	0.000443867	89.08	AEEIVK(1)NMR	2	1.377	2	1	0.00257114	71.614	AEEIVK(1)NMR	2	3.0224	2
P131_scaf1.3.38	MGG_03073T0	89	K	NADH-ubiquinone oxidoreductase	1	5.78042e-07	86.497	SVVEDINK(1)SCLEEFRK	2	0.74622	2	1	4.0392e-06	89.358	SVVEDINK(1)SCLEEFRK	3	-0.80366	1
P131_scaf1.3.38	MGG_03073T0	97	K	NADH-ubiquinone oxidoreductase	1	7.52233e-07	77.746	K(1)HWQCLDNNNHQLWQCR	3	-0.58268	1	1	4.61903e-06	77.746	K(1)HWQCLDNNNHQLWQCR	3	0.32129	2
P131_scaf1.3.38	MGG_03073T0	168	K	NADH-ubiquinone oxidoreductase	1	0.000767965	86.189	NQLPFIPEK(1)K	2	0.44501	1	1	0.00220567	79.659	NQLPFIPEK(1)K	2	0.31302	1
P131_scaf1.3.385	MGG_07109T0	290	K	Eukaryotic translation initiation factor 3 subunit G	1	1.13744e-18	136.38	MDGWGFK(1)HLILR	3	-0.89636	3	1	6.10959e-05	88.338	MDGWGFK(1)HLILR	2	-0.49648	2
P131_scaf1.3.390	MGG_07099T0	483	K	ATP-dependent RNA helicase mss116, mitochondrial	1	0.00391647	72.434	YMLGDLPIK(1)R	2	0.12799	2	1	0.00120042	73.887	YMLGDLPIK(1)R	2	-0.59563	1
P131_scaf1.3.400	MGG_07089T0	391	K	Poly(A) polymerase	1	0.0495307	69.998	EIQMLK(1)K	2	0.50304	1	1	0.0277444	81.32	EIQMLK(1)K	2	0.882	1
P131_scaf1.3.404.1	MGG_07086T0	16	K	Vacuolar ATP synthase subunit D	1	3.66985e-05	85.963	GAETGHSLLK(1)R	3	0.35552	1	1	0.00108381	71.03	GAETGHSLLK(1)R	3	-0.17353	1
P131_scaf1.3.404.1	MGG_07086T0	24	K	Vacuolar ATP synthase subunit D	1	0.0024488	126.28	SEALTK(1)R	2	0.56355	1	1	1.26086e-06	110.81	SEALTK(1)R	2	0.23303	1
P131_scaf1.3.412	MGG_07080T0	108	K	UDP-glucose 4-epimerase Gal10	1	3.51617e-05	86.944	IYK(1)FEDSEDGDNIK	2	-0.10873	1	1	0.0042834	51.643	IYK(1)FEDSEDGDNIK	2	0.16718	1
P131_scaf1.3.428	MGG_07066T0	32	K	Calcium-binding mitochondrial carrier protein Aralar1	1	0.032871	58.426	LSAQTK(1)AR	2	0.92848	1	1	0.00613403	93.143	LSAQTK(1)AR	2	-0.19488	1
P131_scaf1.3.428	MGG_07066T0	390	K	Calcium-binding mitochondrial carrier protein Aralar1	1	0.00722026	59.265	LYK(1)NSIDCFQK	2	0.75755	2	1	0.000386439	90.913	LYK(1)NSIDCFQK	2	-0.67317	2
P131_scaf1.3.434	MGG_15072T0	17	K	Importin subunit alpha	1	6.81796e-05	91.961	AK(1)NTFKPEELR	2	0.55905	3	1	7.44352e-06	122.33	AK(1)NTFKPEELR	2	0.93079	3
P131_scaf1.3.443	MGG_07052T0	404	K	Mitochondrial metalloendopeptidase OMA1	1	1.30909e-05	95.094	GTQGFAESFK(1)R	2	-0.052171	1	1	0.0102413	67.999	GTQGFAESFK(1)R	2	0.95138	1
P131_scaf1.3.447	MGG_07048T0	8	K	60S ribosomal protein L5	1	6.20496e-09	139.43	LVK(1)NSAYYSR	2	0.33133	5	1	5.47597e-18	162.36	LVK(1)NSAYYSR	2	0.86718	5
P131_scaf1.3.447	MGG_07048T0	27	K	60S ribosomal protein L5	1	2.29226e-12	142.1	RQQGK(1)TDYYAR	2	0.015618	5	1	8.84224e-85	228.12	RQQGK(1)TDYYAR	2	-0.80722	4
P131_scaf1.3.447	MGG_07048T0	48	K	60S ribosomal protein L5	1	5.40995e-08	150.02	YNAPK(1)YR	2	1.4235	3	1	5.34723e-05	133.47	YNAPK(1)YR	2	0.55388	2
P131_scaf1.3.447	MGG_07048T0	199	K	60S ribosomal protein L5	1	0.00116381	91.867	ELDSETLK(1)K	2	0.53578	3	1	0.00176708	91.867	ELDSETLK(1)K	2	0.29997	4
P131_scaf1.3.447	MGG_07048T0	264	K	60S ribosomal protein L5	0.999997	2.32705e-08	103.83	EDPFKKPEGAEAK(1)K	2	1.5915	1	0.999922	0.00284961	71.031	EDPFKKPEGAEAK(1)K	3	0.97815	1
P131_scaf1.3.455.1	MGG_07035T0	263	K	Coatomer subunit epsilon	1	9.92762e-20	124.25	VITGASADEQTSLLK(1)K	2	0.18043	1	1	1.73351e-10	107.5	VITGASADEQTSLLK(1)K	2	-0.010935	1
P131_scaf1.3.457	MGG_07033T0	137	K	ATP-dependent RNA helicase DED1	1	7.09612e-06	88.803	DGK(1)HIPGPVNAR	2	1.0585	2	1	0.00118395	71.085	DGK(1)HIPGPVNAR	2	1.2559	2
P131_scaf1.3.457	MGG_07033T0	431	K	ATP-dependent RNA helicase DED1	1	0.00711393	107.32	VMEVK(1)HR	2	0.035454	2	1	0.0415733	43.808	VMEVK(1)HR	2	-0.87549	1
P131_scaf1.3.458.1	MGG_07031T0	169	K	Proteasome subunit beta type	1	7.69219e-11	121.9	ILTMCTDELK(1)R	2	0.059398	10	1	1.41436e-07	122.69	ILTMCTDELK(1)R	2	0.41075	12
P131_scaf1.3.459	MGG_07030T0	12	K	Ribosomal RNA-processing protein 9	1	1.40588e-11	113.22	SSFFTVPGAQK(1)R	2	-0.08178	1	1	6.12377e-05	84.479	SSFFTVPGAQK(1)R	2	0.19903	1
P131_scaf1.3.485.1	MGG_08203T0	68	K	Multiprotein-bridging factor 1	1	1.32511e-52	195.94	TEAGSGQFLTK(1)VDR	2	0.3999	1	1	6.59904e-09	114.31	TEAGSGQFLTK(1)VDR	2	0.47365	1
P131_scaf1.3.487.4	MGG_08201T0	48	K	DUF636 domain-containing protein	1	0.00353452	43.794	QSGSTYSLVVVVPK(1)DK	2	0.58661	1	1	0.000860945	54.103	QSGSTYSLVVVVPK(1)DK	2	1.6809	1
P131_scaf1.3.487.4	MGG_08201T0	105	K	DUF636 domain-containing protein	1	0.0220713	47.844	GGTLDAEIK(1)K	2	-0.010256	4	1	0.00363256	61.344	GGTLDAEIK(1)K	2	0.27034	3
P131_scaf1.3.487.4	MGG_08201T0	109	K	DUF636 domain-containing protein	1	0.00713499	52.576	LK(1)PDTEIWTVGK	2	-0.18461	1	1	0.00485158	61.11	LK(1)PDTEIWTVGK	2	-0.92625	1
P131_scaf1.3.498.4	MGG_08190T0	105	K	60S ribosomal protein L4-A	1	1.04523e-06	128.36	MFAPTK(1)VWR	2	-0.20215	5	1	0.00144061	91.867	MFAPTK(1)VWR	2	-0.16397	4
P131_scaf1.3.498.4	MGG_08190T0	279	K	60S ribosomal protein L4-A	1	1.0204e-19	118.21	ALDNIYGTTTTPSALK(1)K	2	-0.041832	4	1	5.43943e-16	124.68	ALDNIYGTTTTPSALK(1)K	2	-0.36637	4
P131_scaf1.3.498.4	MGG_08190T0	330	K	60S ribosomal protein L4-A	1	0.0164432	89.369	NK(1)QILLR	2	0.34227	1	1	0.00122888	97.602	NK(1)QILLR	2	-0.25497	1
P131_scaf1.3.498.4	MGG_08190T0	345	K	60S ribosomal protein L4-A	1	1.14652e-14	121.68	LNPYASAYQK(1)NK	2	-3.6915	4	1	0.00132118	74.392	LNPYASAYQK(1)NK	2	-2.4451	3
P131_scaf1.3.51.1	MGG_12523T0	146	K	Adhesin protein Mad1	1	3.51617e-05	86.944	SGSTIK(1)NTQCGGAK	2	-0.40229	2	1	4.50107e-05	90.759	SGSTIK(1)NTQCGGAK	2	-0.087617	1
P131_scaf1.3.515.2	MGG_08173T0	372	K	NADP-dependent malic enzyme	1	0.0219747	54.198	DK(1)FYLVDTK	2	-0.17239	1	1	0.0173865	57.149	DK(1)FYLVDTK	2	0.0050568	1
P131_scaf1.3.515.2	MGG_08173T0	586	K	NADP-dependent malic enzyme	1	0.000281597	85.45	RQGFSK(1)LDDELWK	3	1.1869	3	1	2.58638e-05	91.62	RQGFSK(1)LDDELWK	2	0.46911	2
P131_scaf1.3.521	MGG_15831T0	66	K	HAD-superfamily hydrolase	1	0.00358967	62.463	GMLLTLQK(1)K	2	-0.019676	2	1	0.004385	62.463	GMLLTLQK(1)K	2	-0.75517	2
P131_scaf1.3.523	MGG_08164T0	248	K	Disulfide isomerase-like protein	1	2.28353e-07	95.417	SEADFVK(1)FLNEK	2	-1.1204	1	1	1.78951e-08	126.34	SEADFVK(1)FLNEK	2	-0.26986	1
P131_scaf1.3.523	MGG_08164T0	295	K	Disulfide isomerase-like protein	1	8.84834e-07	88.427	YTGGTLLSDAAAEIK(1)K	3	-0.8257	2	1	4.70583e-07	92.38	YTGGTLLSDAAAEIK(1)K	3	-1.7038	1
P131_scaf1.3.523	MGG_08164T0	322	K	Disulfide isomerase-like protein	1	0.000223875	91.313	LSK(1)NDDFASK	2	0.27162	2	1	0.00118623	87.184	LSK(1)NDDFASK	2	1.5968	3
P131_scaf1.3.523	MGG_08164T0	339	K	Disulfide isomerase-like protein	1	0.0332611	79.469	LDGMLK(1)K	2	3.8123	1	1	0.0112961	87.323	LDGMLK(1)K	2	-0.027393	3
P131_scaf1.3.524	MGG_08162T0	75	K	Elongation factor Tu	1	0.000648534	87.568	TTLSAAITK(1)R	2	0.034956	3	1	0.00188591	81.017	TTLSAAITK(1)R	2	-0.25033	1
P131_scaf1.3.524	MGG_08162T0	307	K	Elongation factor Tu	1	1.39135e-06	128.6	VTDIETFK(1)K	2	0.77276	7	1	6.44347e-11	144.77	VTDIETFK(1)K	2	-1.4737	5
P131_scaf1.3.535	MGG_12300T0	182	K	Hydroxyacylglutathione hydrolase	1	0.000877801	70.438	VFPGHEYTK(1)SNVK	2	-0.51805	3	1	3.83597e-05	92.039	VFPGHEYTK(1)SNVK	3	-0.39631	4
P131_scaf1.3.535	MGG_12300T0	220	K	Hydroxyacylglutathione hydrolase	1	3.42866e-05	54.898	ETQGQFTIGDEK(1)K	2	-1.1276	3	1	3.54012e-11	79.341	ETQGQFTIGDEK(1)K	2	-0.733	3
P131_scaf1.3.541	MGG_08146T0	132	K	Guanosine-diphosphatase	1	4.52684e-10	68.639	IHVYK(1)FNNCGAAPELENEVFK	3	-0.53306	1	1	8.08807e-17	104.84	IHVYK(1)FNNCGAAPELENEVFK	3	-0.77214	1
P131_scaf1.3.541	MGG_08146T0	187	K	Guanosine-diphosphatase	1	0.00625145	110.63	EVPEK(1)LR	2	0.12283	2	1	0.00531953	114.72	EVPEK(1)LR	2	-0.24167	1
P131_scaf1.3.541	MGG_08146T0	345	K	Guanosine-diphosphatase	1	0.000290057	80.245	ALIDEIYSSK(1)K	2	0.99404	1	1	0.000289283	98.156	ALIDEIYSSK(1)K	2	0.14961	1
P131_scaf1.3.541	MGG_08146T0	404	K	Guanosine-diphosphatase	1	0.0234522	62.546	ALAEK(1)ILK	2	1.0255	1	1	0.0460868	52.482	ALAEK(1)ILK	2	0.7532	1
P131_scaf1.3.543	MGG_08144T0	133	K	GTP-binding protein ypt7	1	2.61543e-05	133.23	IDVEESK(1)R	2	-0.52021	1	1	1.21421e-08	146.81	IDVEESK(1)R	2	0.022738	1
P131_scaf1.3.548	MGG_08139T0	45	K	Methionine aminopeptidase	1	1.99895e-14	119.74	DSYFCSQDCFK(1)K	2	0.40075	1	1	1.3264e-05	108.56	DSYFCSQDCFK(1)K	2	-1.2379	2
P131_scaf1.3.548	MGG_08139T0	131	K	Methionine aminopeptidase	1	0.00273295	72.34	SNK(1)IECLDAK	2	-0.42239	1	1	0.009372	61.833	SNK(1)IECLDAK	2	-0.67953	1
P131_scaf1.3.574.1	MGG_08114T0	6	K	hypothetical protein	1	0.00955901	69.998	MDHPNK(1)R	2	0.45349	1	1	0.0456227	41.227	MDHPNK(1)R	2	-0.11665	1
P131_scaf1.3.583	MGG_08104T0	140	K	41 kDa peptidyl-prolyl cis-trans isomerase	1	3.08256e-15	123.95	K(1)HVVFGQVLSGK	2	1.0865	2	1	0.000103294	91.62	K(1)HVVFGQVLSGK	2	0.40466	1
P131_scaf1.3.583	MGG_08104T0	167	K	41 kDa peptidyl-prolyl cis-trans isomerase	1	3.22012e-12	109.55	QVENLTTHAGDK(1)PVK	2	-0.0095758	1	1	0.000560716	63.062	QVENLTTHAGDK(1)PVK	2	0.74167	2
P131_scaf1.3.583	MGG_08104T0	267	K	41 kDa peptidyl-prolyl cis-trans isomerase	1	5.58662e-07	61.276	YLNEEPERDQENIPADVK(1)EK	3	-0.65125	1	1	1.7353e-05	53.872	YLNEEPERDQENIPADVK(1)EK	3	-0.29975	1
P131_scaf1.3.597	MGG_08087T0	1065	K	Vacuolar ATP synthase catalytic subunit A	0.999998	0.0234842	64.757	KEPIMK(1)R	2	-0.2022	1	0.999991	0.0386353	57.177	KEPIMK(1)R	2	-0.11917	1
P131_scaf1.3.597	MGG_08087T0	1201	K	Vacuolar ATP synthase catalytic subunit A	1	0.000392761	66.246	K(1)HFPSINTSLSYSK	3	0.62348	2	1	0.0015495	62.357	K(1)HFPSINTSLSYSK	2	0.50748	1
P131_scaf1.3.597	MGG_08087T0	1333	K	Vacuolar ATP synthase catalytic subunit A	1	0.000590933	76.332	EATQDLQAK(1)LK	2	-0.60318	1	1	0.00114646	78.342	EATQDLQAK(1)LK	2	-0.95492	1
P131_scaf1.3.597	MGG_08087T0	1351	K	Vacuolar ATP synthase catalytic subunit A	1	0.000121664	80.746	FEVPTDGEEVICK(1)K	2	0.70307	1	1	0.000932804	69.92	FEVPTDGEEVICK(1)K	2	2.0139	1
P131_scaf1.3.600	MGG_08084T0	203	K	Cell wall biogenesis protein phosphatase Ssd1	1	0.0028354	62.005	HSLALADAK(1)K	3	-0.56849	1	1	0.00143988	72.365	HSLALADAK(1)K	3	-0.010026	1
P131_scaf1.3.600	MGG_08084T0	653	K	Cell wall biogenesis protein phosphatase Ssd1	1	2.95656e-08	101.35	DFVEK(1)HMDYADR	2	-1.1405	2	1	2.1562e-05	102.73	DFVEK(1)HMDYADR	2	-0.017329	2
P131_scaf1.3.600	MGG_08084T0	667	K	Cell wall biogenesis protein phosphatase Ssd1	1	0.000474453	127.12	IFVACIK(1)R	2	-1.8168	3	1	4.43508e-20	169.37	IFVACIK(1)R	2	-1.2863	3
P131_scaf1.3.600	MGG_08084T0	1090	K	Cell wall biogenesis protein phosphatase Ssd1	1	1.43126e-05	116.52	TVESCNTK(1)K	2	0.025153	1	1	0.00581993	77.662	TVESCNTK(1)K	2	-0.21915	1
P131_scaf1.3.600	MGG_08084T0	1156	K	Cell wall biogenesis protein phosphatase Ssd1	1	0.000681758	87.184	VHCDQLPLK(1)K	2	0.48708	2	1	0.00125484	90.05	VHCDQLPLK(1)K	2	0.20248	2
P131_scaf1.3.600	MGG_08084T0	1331	K	Cell wall biogenesis protein phosphatase Ssd1	1	3.51948e-16	148.28	VPVILK(1)TDLSK	2	0.064558	2	1	9.20659e-11	132.03	VPVILK(1)TDLSK	2	-0.15147	2
P131_scaf1.3.607	MGG_08078T0	28	K	Tropomyosin TPM1-like protein	1	0.00159446	86.898	VEELQSK(1)VK	2	0.90017	1	1	0.00474468	77.662	VEELQSK(1)VK	2	-0.82077	1
P131_scaf1.3.607	MGG_08078T0	143	K	Tropomyosin TPM1-like protein	1	0.0127859	65.252	YEEMAK(1)K	2	0.07597	1	1	0.0122876	67.981	YEEMAK(1)K	2	1.3513	1
P131_scaf1.3.618	MGG_12268T0	193	K	Transcription elongation factor SPT5	1	0.0407149	46.318	RAGGLGDSAVVPK(1)R	2	0.19981	1	1	0.000132709	80.905	RAGGLGDSAVVPK(1)R	2	-0.96996	2
P131_scaf1.3.619	MGG_08065T0	124	K	Protein transparent testa glabra 1	1	1.32151e-17	106.93	TCLEFTK(1)VAEATHSYPVTR	3	-0.58949	1	1	1.52246e-10	96.143	TCLEFTK(1)VAEATHSYPVTR	3	-1.1259	1
P131_scaf1.3.621.1	MGG_08063T0	42	K	Pyruvate kinase	1	3.29794e-25	119.38	SSIICTIGPK(1)TNSVEAMNDLRK	3	-1.0492	5	1	4.08447e-13	90.464	SSIICTIGPK(1)TNSVEAMNDLRK	3	-0.67162	7
P131_scaf1.3.621.1	MGG_08063T0	108	K	Pyruvate kinase	1	6.5237e-86	218.45	TGNTK(1)NDEDLPISAGK	2	-1.5904	2	1	1.40213e-34	165.58	TGNTK(1)NDEDLPISAGK	2	-0.71762	2
P131_scaf1.3.621.1	MGG_08063T0	460	K	Pyruvate kinase	1	8.9527e-05	61.127	GVYPFLFPEAK(1)PDFSK	2	1.9095	1	1	0.00195361	48.623	GVYPFLFPEAK(1)PDFSK	2	1.2879	1
P131_scaf1.3.621.1	MGG_08063T0	465	K	Pyruvate kinase	1	4.3972e-13	115.91	PDFSK(1)VNWQEDVDRR	2	-2.7612	2	1	2.80552e-05	82.651	PDFSK(1)VNWQEDVDRR	3	-1.0211	1
P131_scaf1.3.622	MGG_08062T0	79	K	hypothetical protein	1	5.46474e-12	146.17	STGLTFK(1)TDR	2	-0.13804	1	1	0.000830219	93.561	STGLTFK(1)TDR	2	0.52644	1
P131_scaf1.3.63	MGG_03051T0	8	K	Aspartate-semialdehyde dehydrogenase	1	0.000823399	103.19	TSQFPTK(1)K	2	-0.49076	2	1	0.00450576	69.812	TSQFPTK(1)K	2	0.43065	2
P131_scaf1.3.63	MGG_03051T0	112	K	Aspartate-semialdehyde dehydrogenase	1	0.00345416	55.724	ADLAVFSNAK(1)NYR	2	1.172	1	1	0.00302019	56.569	ADLAVFSNAK(1)NYR	2	0.984	1
P131_scaf1.3.66	MGG_03048T0	99	K	Beta-chimaerin	1	0.0105028	89.296	EFAQFLK(1)K	2	0.22807	3	1	0.00943642	89.296	EFAQFLK(1)K	2	0.096656	3
P131_scaf1.3.664	MGG_08015T0	38	K	hypothetical protein	1	0.00060019	86.67	LLISHQK(1)AK	3	-0.032895	1	1	0.00170953	80.455	LLISHQK(1)AK	2	-0.30425	2
P131_scaf1.3.664	MGG_08015T0	152	K	hypothetical protein	1	0.0333536	70.67	LAEHK(1)AR	2	0.18061	1	1	0.0223449	81.784	LAEHK(1)AR	2	-0.53862	1
P131_scaf1.3.669	MGG_08012T0	53	K	UDP-glucose 4-epimerase	1	0.00852038	93.374	IELICGK(1)R	2	-1.978	3	1	0.01752	73.665	IELICGK(1)R	2	-0.88499	1
P131_scaf1.3.669	MGG_08012T0	117	K	UDP-glucose 4-epimerase	1	7.85509e-32	130.98	SMQK(1)HNVCNIVFSSSATVYGDATR	3	-0.98481	2	1	3.78417e-37	135.62	SMQK(1)HNVCNIVFSSSATVYGDATR	3	0.72264	1
P131_scaf1.3.669	MGG_08012T0	160	K	UDP-glucose 4-epimerase	1	0.000187372	50.178	TK(1)STIEDVISDHVNAQR	3	-0.33706	1	1	4.81792e-16	117.2	TK(1)STIEDVISDHVNAQR	3	0.36943	1
P131_scaf1.3.669	MGG_08012T0	332	K	UDP-glucose 4-epimerase	1	0.00326375	77.662	ELGWK(1)TELR	2	-1.1203	1	1	0.0267504	53.124	ELGWK(1)TELR	2	-1.1855	1
P131_scaf1.3.669	MGG_08012T0	349	K	UDP-glucose 4-epimerase	1	1.26514e-08	134.25	WVK(1)NNPQGYR	2	-0.29815	2	1	2.32525e-06	118.71	WVK(1)NNPQGYR	2	-0.32224	2
P131_scaf1.3.670	MGG_08011T0	87	K	D-amino-acid oxidase	1	8.88152e-07	79.652	LAEEVPEAGIHLLK(1)VR	3	-0.04141	1	1	0.000728414	49.595	LAEEVPEAGIHLLK(1)VR	3	-0.19481	1
P131_scaf1.3.673	MGG_08008T0	47	K	Formyl transferase	1	2.62016e-05	82.705	QFSDTGSQK(1)FFMR	2	0.30194	1	1	0.00999958	41.621	QFSDTGSQK(1)FFMR	2	-0.044826	1
P131_scaf1.3.705.1	MGG_01886T0	60	K	hypothetical protein	1	0.00806983	58.172	SNVAACYLK(1)LK	2	-0.45289	1	1	0.00282798	71.159	SNVAACYLK(1)LK	2	-0.94148	1
P131_scaf1.3.731	MGG_01857T0	202	K	hypothetical protein	1	0.00171618	65.374	LDQIFPALAASGK(1)R	2	-0.38282	2	1	0.00120863	66.246	LDQIFPALAASGK(1)R	2	-0.2369	1
P131_scaf1.3.760	MGG_01828T0	17	K	Ribose-phosphate pyrophosphokinase 1	1	1.35126e-13	110.56	NTLIFSGTSCPDLTK(1)R	2	0.16715	1	1	3.18042e-05	81.346	NTLIFSGTSCPDLTK(1)R	2	0.13147	1
P131_scaf1.3.766	MGG_01824T0	565	K	PDZ domain-containing protein	1	1.30216e-05	109.71	VVVTYK(1)HLR	3	-0.086955	1	1	0.00173587	80.165	VVVTYK(1)HLR	3	-0.63955	1
P131_scaf1.3.768.2	MGG_01822T0	49	K	Mitogen-activated protein kinase	1	0.000114621	80.69	DQLTNQNVAIK(1)K	2	-0.70727	1	1	5.04269e-12	134.49	DQLTNQNVAIK(1)K	2	-0.77492	1
P131_scaf1.3.768.2	MGG_01822T0	266	K	Mitogen-activated protein kinase	1	1.42792e-08	103.79	FK(1)NADPSAIDLLER	2	-0.70198	1	1	5.03583e-15	133.47	FK(1)NADPSAIDLLER	2	-0.082592	1
P131_scaf1.3.77.1	MGG_02834T0	152	K	Glucosamine 6-phosphate acetyltransferase	1	5.35559e-05	84.954	VGCYK(1)SILDCSEK	2	-0.48612	2	1	0.00252782	60.196	VGCYK(1)SILDCSEK	2	-0.2827	1
P131_scaf1.3.77.1	MGG_02834T0	160	K	Glucosamine 6-phosphate acetyltransferase	1	2.67235e-12	110.97	SILDCSEK(1)NEGFYDK	2	0.13266	2	1	1.01448e-09	112.96	SILDCSEK(1)NEGFYDK	3	0.28984	3
P131_scaf1.3.771	MGG_01819T0	122	K	Alpha-1,4 glucan phosphorylase	1	0.000692858	75.819	LIMEWNK(1)TQQR	2	-0.90455	1	1	0.000543356	84.479	LIMEWNK(1)TQQR	2	-0.33002	2
P131_scaf1.3.771	MGG_01819T0	603	K	Alpha-1,4 glucan phosphorylase	1	0.00682597	116.54	LADYIK(1)R	2	0.58868	2	1	5.69511e-13	162.07	LADYIK(1)R	2	0.92668	1
P131_scaf1.3.771	MGG_01819T0	785	K	Alpha-1,4 glucan phosphorylase	1	1.22747e-14	113.11	HAHTYGK(1)THAIDPELLK	2	-0.16397	4	1	2.71749e-16	122.46	HAHTYGK(1)THAIDPELLK	2	-0.44258	6
P131_scaf1.3.777	MGG_01814T0	407	K	hypothetical protein	1	0.0234804	42.336	MTDASAK(1)AK	2	-1.3703	1	1	0.00658749	59.067	MTDASAK(1)AK	2	-0.24315	1
P131_scaf1.3.778	MGG_01813T0	446	K	hypothetical protein	0.991818	0.00465187	63.184	AVK(0.992)K(0.008)LDK(1)GK	3	0.33283	1	0.988914	0.0255061	54.066	AVK(0.989)K(0.011)LDK(1)GK	3	-0.37679	1
P131_scaf1.3.778	MGG_01813T0	450	K	hypothetical protein	0.999973	0.00465187	63.184	AVK(0.992)K(0.008)LDK(1)GK	3	0.33283	1	0.999877	0.0255061	54.066	AVK(0.989)K(0.011)LDK(1)GK	3	-0.37679	1
P131_scaf1.3.78	MGG_02833T0	201	K	GTPase-activating protein GYP2	1	0.0144073	100.75	FCDGLK(1)K	2	-0.46438	1	1	0.0159735	100.37	FCDGLK(1)K	2	-0.45397	1
P131_scaf1.3.78	MGG_02833T0	213	K	GTPase-activating protein GYP2	1	0.0251461	50.034	AGVGNVAK(1)LK	2	1.053	1	1	0.0106988	59.908	AGVGNVAK(1)LK	2	0.57598	1
P131_scaf1.3.783	MGG_15774T0	74	K	Ketol-acid reductoisomerase, mitochondrial	1	0.0163524	68.371	EK(1)LLEYFK	2	0.92136	1	1	0.0427137	53.493	EK(1)LLEYFK	2	1.1621	1
P131_scaf1.3.783	MGG_15774T0	169	K	Ketol-acid reductoisomerase, mitochondrial	1	0.000120984	71.08	GK(1)TLYFSHGFSPVFK	2	0.35454	2	1	1.86474e-09	109.48	GK(1)TLYFSHGFSPVFK	2	2.5828	3
P131_scaf1.3.788.2	MGG_01802T0	202	K	Chitin synthase 1	1	9.4897e-08	100.22	YREQEGTNEEFIK(1)MR	3	-0.22318	2	1	0.000950574	73.927	EQEGTNEEFIK(1)MR	2	-1.181	1
P131_scaf1.3.788.2	MGG_01802T0	266	K	Chitin synthase 1	1	0.0272035	85.813	DIVNLK(1)K	2	-1.3604	2	1	0.0410869	68.787	DIVNLK(1)K	2	-1.1999	2
P131_scaf1.3.788.2	MGG_01802T0	507	K	Chitin synthase 1	1	0.00166211	77.662	GIEGMNIFK(1)K	2	-0.46995	3	1	0.00237737	79.148	GIEGMNIFK(1)K	2	1.2133	1
P131_scaf1.3.80.1	MGG_03041T0	131	K	Phosphotransferase	1	2.2042e-22	145.23	DHHEDHFESLK(1)R	4	0.032229	4	1	2.40733e-08	118.87	DHHEDHFESLK(1)R	4	-0.46899	3
P131_scaf1.3.80.1	MGG_03041T0	303	K	Phosphotransferase	1	0.000412875	66.215	ESNNPGVQMFEK(1)R	2	-0.57413	2	1	0.000259803	86.405	ESNNPGVQMFEK(1)R	2	-0.64242	2
P131_scaf1.3.80.1	MGG_03041T0	323	K	Phosphotransferase	1	0.00161678	71.176	QAVVDAVK(1)NDK	2	0.86092	1	1	0.000266282	96.604	QAVVDAVK(1)NDK	2	0.65238	1
P131_scaf1.3.800	MGG_01790T0	313	K	Acyl-CoA desaturase	1	2.65575e-05	81.625	QLGLAHNLK(1)QFR	3	-1.787	1	1	3.755e-18	150.09	QLGLAHNLK(1)QFR	2	0.02718	1
P131_scaf1.3.800	MGG_01790T0	330	K	Acyl-CoA desaturase	1	0.0110257	105.39	VQQLQK(1)K	2	0.41997	1	1	0.0135202	105.39	VQQLQK(1)K	2	-1.7114	1
P131_scaf1.3.800	MGG_01790T0	436	K	Acyl-CoA desaturase	1	0.000206704	96.342	GGCEVEIWK(1)R	2	-0.81187	2	1	0.000852325	96.342	GGCEVEIWK(1)R	2	-0.12039	2
P131_scaf1.3.802	MGG_11141T0	658	K	Lon protease homolog, mitochondrial	1	0.0515303	68.915	VIQALK(1)K	2	-0.17594	1	1	0.029814	79.146	VIQALK(1)K	2	-0.053625	1
P131_scaf1.3.807	MGG_01782T0	37	K	hypothetical protein	1	0.000374225	78.098	VLSGK(1)HPNIK	2	-0.025998	2	1	0.00395706	61.56	VLSGK(1)HPNIK	2	1.4172	2
P131_scaf1.3.81.1	MGG_03039T0	476	K	Hsp70-like protein	1	1.056e-07	100.38	VYAK(1)CIMDFENR	2	-0.95597	2	1	0.000942726	69.03	VYAK(1)CIMDFENR	2	-0.79029	2
P131_scaf1.3.824	MGG_01767T0	446	K	hypothetical protein	1	0.0400996	75.109	LDEYSK(1)R	2	0.4937	1	1	0.0465713	66.351	LDEYSK(1)R	2	0.49379	1
P131_scaf1.3.837	MGG_01755T0	374	K	Acetyl-CoA acetyltransferase	1	0.00710855	89.698	ILGLEK(1)AR	2	-0.10889	1	1	0.00751683	89.698	ILGLEK(1)AR	2	0.84236	1
P131_scaf1.3.847	MGG_01745T0	96	K	ADP-ribosylation factor GTPase-activating protein GCS1	1	5.94514e-22	145.81	EFFEK(1)HADTELR	2	-1.1966	2	1	0.00180048	71.558	EFFEK(1)HADTELR	2	0.074778	1
P131_scaf1.3.848	MGG_01744T0	11	K	Electron transfer flavoprotein subunit beta	1	0.00880839	111.28	ILVPVK(1)R	2	0.81286	1	1	0.00125803	126.24	ILVPVK(1)R	2	-0.30065	1
P131_scaf1.3.848	MGG_01744T0	117	K	Electron transfer flavoprotein subunit beta	1	0.000524379	58.079	AAEEHK(1)SNLVILGK	2	0.15295	2	1	0.00133096	61.409	AAEEHK(1)SNLVILGK	2	0.19815	1
P131_scaf1.3.848	MGG_01744T0	202	K	Electron transfer flavoprotein subunit beta	1	0.000232445	78.342	YASLPNIMK(1)AK	2	0.26553	1	1	0.000627811	81.017	YASLPNIMK(1)AK	2	-0.68052	2
P131_scaf1.3.849.1	MGG_01743T0	434	K	Carbamoyl-phosphate synthase arginine-specific small chain	1	0.00700812	56.258	YLANVK(1)MFK	2	-0.20024	1	1	0.0174425	47.96	YLANVK(1)MFK	2	-0.66725	1
P131_scaf1.3.849.1	MGG_01743T0	437	K	Carbamoyl-phosphate synthase arginine-specific small chain	1	0.00434283	97.093	MFK(1)NSEK	2	0.07091	1	1	0.0118008	75.109	MFK(1)NSEK	2	0.44663	1
P131_scaf1.3.850	MGG_01742T0	15	K	Elongation factor 2	1	4.44618e-06	110.88	ALMDK(1)PCNVR	2	-2.6157	4	1	1.85153e-09	137.95	ALMDK(1)PCNVR	2	-0.47081	3
P131_scaf1.3.850	MGG_01742T0	32	K	Elongation factor 2	1	5.29407e-15	83.395	NMSVIAHVDHGK(1)STLTDSLLAK	3	-1.2102	3	1	3.33049e-20	116.74	NMSVIAHVDHGK(1)STLTDSLLAK	3	2.6833	5
P131_scaf1.3.850	MGG_01742T0	161	K	Elongation factor 2	1	8.59786e-15	118.76	IKPVIIINK(1)VDR	2	1.3115	4	1	9.98129e-07	115.57	IKPVIIINK(1)VDR	3	1.3602	4
P131_scaf1.3.850	MGG_01742T0	257	K	Elongation factor 2	1	0.00091579	72.891	LWGDNYFNPATK(1)K	2	-0.90011	3	1	0.00213358	66.004	LWGDNYFNPATK(1)K	2	-1.6845	3
P131_scaf1.3.850	MGG_01742T0	262	K	Elongation factor 2	1	1.14381e-06	117.99	WTTK(1)SEHEGK	2	-0.60128	8	1	1.23899e-05	117.7	WTTK(1)SEHEGK	2	-0.21182	7
P131_scaf1.3.850	MGG_01742T0	268	K	Elongation factor 2	1	1.76583e-07	125.74	SEHEGK(1)QLER	3	-0.41269	1	1	2.00686e-09	132.25	SEHEGK(1)QLER	3	-0.39977	1
P131_scaf1.3.850	MGG_01742T0	287	K	Elongation factor 2	1	0.000487693	88.37	IFK(1)AVMNFK	2	0.62521	1	1	0.00269759	70.256	IFK(1)AVMNFK	2	2.0313	2
P131_scaf1.3.850	MGG_01742T0	293	K	Elongation factor 2	1	0.00227343	124.89	AVMNFK(1)RDEVDQLLAK	3	-0.86819	6	1	8.03885e-06	114.19	AVMNFK(1)RDEVDQLLAK	3	-1.0304	8
P131_scaf1.3.850	MGG_01742T0	307	K	Elongation factor 2	0.999894	0.0203178	60.345	LELK(1)LPTEDKEK	2	-0.14333	1	0.999995	0.0178583	77.22	LELK(1)LPTEDKEK	2	0.82783	1
P131_scaf1.3.850	MGG_01742T0	313	K	Elongation factor 2	1	0.00423249	63.816	LPTEDK(1)EK	2	-0.019555	2	1	0.00032794	115.33	LPTEDK(1)EK	2	0.022033	2
P131_scaf1.3.850	MGG_01742T0	322	K	Elongation factor 2	1	0.00510082	95.909	QLLK(1)AVMR	2	0.023033	1	1	0.00751956	89.752	QLLK(1)AVMR	2	-0.14596	1
P131_scaf1.3.850	MGG_01742T0	423	K	Elongation factor 2	1	0.00135133	74.611	IQGPNYTPGK(1)K	2	1.0153	2	1	0.000523288	89.266	IQGPNYTPGK(1)K	2	0.15432	3
P131_scaf1.3.850	MGG_01742T0	430	K	Elongation factor 2	1	9.4524e-07	120.31	EDLFIK(1)AVQR	2	1.3413	1	1	6.22761e-09	129.63	KEDLFIK(1)AVQR	2	2.6439	2
P131_scaf1.3.850	MGG_01742T0	480	K	Elongation factor 2	1	2.52959e-06	74.966	SGTLTTDETAHNLK(1)VMK	3	2.0655	2	1	2.64647e-06	80.738	SGTLTTDETAHNLK(1)VMK	3	0.58615	2
P131_scaf1.3.850	MGG_01742T0	483	K	Elongation factor 2	1	5.38553e-10	97.129	VMK(1)FSVSPVVQQSVQVK	2	-0.8061	4	1	1.16725e-11	109.04	VMK(1)FSVSPVVQQSVQVK	2	-0.69037	2
P131_scaf1.3.850	MGG_01742T0	571	K	Elongation factor 2	1	3.90409e-12	105.14	ETVAGK(1)SSMTALSK	2	-0.091466	10	1	1.20695e-09	115.91	ETVAGK(1)SSMTALSK	2	-0.086362	9
P131_scaf1.3.863	MGG_01725T0	234	K	Deoxyhypusine hydroxylase	1	4.68729e-06	99.752	GLTQDK(1)SALFR	2	2.09	1	1	0.000330214	93.345	GLTQDK(1)SALFR	2	1.0745	1
P131_scaf1.3.865	MGG_01723T0	253	K	Cytochrome b2	1	0.000979338	122.52	IVQYAEK(1)R	2	0.10973	1	1	0.000811944	122.52	IVQYAEK(1)R	2	0.31473	2
P131_scaf1.3.866.2	MGG_01722T0	14	K	Adenylyl cyclase-associated protein	1	2.29754e-08	99.927	ATNNMHNLTTLIK(1)R	2	-2.4588	1	1	0.000164462	73.722	ATNNMHNLTTLIK(1)R	2	-1.2078	1
P131_scaf1.3.867	MGG_01721T0	147	K	Carnitine O-acetyltransferase	1	0.00191276	66.004	AAAITTAALEFK(1)K	2	1.1478	1	1	0.013766	43.761	AAAITTAALEFK(1)K	2	-0.10593	1
P131_scaf1.3.867	MGG_01721T0	161	K	Carnitine O-acetyltransferase	1	5.02397e-08	95.264	MVDSGTLEPEYMK(1)K	2	-0.94838	3	1	0.000162301	78.814	MVDSGTLEPEYMK(1)K	2	-0.32055	4
P131_scaf1.3.867	MGG_01721T0	189	K	Carnitine O-acetyltransferase	1	0.00209005	47.774	PADYPVK(1)FEAAQHK	2	2.2878	2	1	0.000498369	63.185	PADYPVK(1)FEAAQHK	3	-0.79166	1
P131_scaf1.3.867	MGG_01721T0	208	K	Carnitine O-acetyltransferase	1	0.000414568	73.632	FYK(1)IEHEVGGR	3	0.74432	2	1	4.76334e-05	111.52	FYK(1)IEHEVGGR	2	0.18456	4
P131_scaf1.3.867	MGG_01721T0	514	K	Carnitine O-acetyltransferase	1	0.029615	83.287	HLFGLK(1)R	2	0.64982	1	1	0.0197771	92.319	HLFGLK(1)R	2	-0.11492	2
P131_scaf1.3.868	MGG_01720T0	285	K	Transcription regulatory protein SWI3	1	3.83507e-05	62.813	AAAAPAPK(1)TELNLEVGR	2	-0.14295	1	1	0.000119123	59.728	AAAAPAPK(1)TELNLEVGR	2	0.11623	1
P131_scaf1.3.869	MGG_01719T0	130	K	Electron transfer flavoprotein subunit alpha	1	8.47634e-10	97.45	GGYTHVIAGHTAFGK(1)K	2	1.4543	2	1	0.00061363	50.305	GGYTHVIAGHTAFGK(1)K	3	1.1689	1
P131_scaf1.3.870	MGG_14814T0	114	K	NADPH:adrenodoxin oxidoreductase, mitochondrial	1	8.83797e-21	130.27	NCQDK(1)FNEVAASPNFR	2	-0.19335	1	1	0.000302638	62.813	NCQDK(1)FNEVAASPNFR	2	-1.437	1
P131_scaf1.3.870	MGG_14814T0	439	K	NADPH:adrenodoxin oxidoreductase, mitochondrial	1	0.00457425	70.908	GLYCAGWVK(1)R	2	-0.25373	1	1	0.0117267	61.56	GLYCAGWVK(1)R	2	0.076218	1
P131_scaf1.3.875.1	MGG_01713T0	275	K	Norsolorinic acid reductase	1	1.14124e-05	96.334	ISQVLETIAK(1)R	3	-0.27764	2	1	0.00291665	73.082	ISQVLETIAK(1)R	2	-0.25905	1
P131_scaf1.3.876.1	MGG_01712T0	44	K	Isocitrate dehydrogenase [NAD] subunit, mitochondrial	1	0.0166562	89.046	VAK(1)FTGK	2	-1.0122	1	1	0.000753585	127.12	VAK(1)FTGK	2	-0.79849	2
P131_scaf1.3.876.1	MGG_01712T0	372	K	Isocitrate dehydrogenase [NAD] subunit, mitochondrial	1	0.0387418	43.604	ALTGDLGGK(1)AK	2	0.98493	1	1	0.0353063	42.976	ALTGDLGGK(1)AK	2	0.55401	2
P131_scaf1.3.876.1	MGG_01712T0	374	K	Isocitrate dehydrogenase [NAD] subunit, mitochondrial	1	3.3793e-11	110.97	AK(1)THEFAGAIISK	2	0.056353	4	1	7.21596e-07	113.4	AK(1)THEFAGAIISK	2	-0.61214	4
P131_scaf1.3.878	MGG_01710T0	201	K	Chorismate mutase	1	0.0114916	77.732	FVAESK(1)FR	2	0.21987	1	1	0.0187557	66.692	FVAESK(1)FR	2	0.25448	1
P131_scaf1.3.882	MGG_01706T0	70	K	hypothetical protein	1	0.000839815	81.017	FLDDNSGK(1)GK	2	-0.18186	1	1	0.00145775	82.417	FLDDNSGK(1)GK	2	0.32944	1
P131_scaf1.3.899.1	MGG_01689T0	208	K	Rho GDP dissociation inhibitor	1	7.04741e-15	115.04	VQHEILSGLHYVQVVK(1)R	3	-0.54894	5	1	2.59677e-16	120.63	VQHEILSGLHYVQVVK(1)R	4	-0.14097	5
P131_scaf1.3.899.1	MGG_01689T0	266	K	Rho GDP dissociation inhibitor	0.856276	5.95993e-28	136.57	GHYNAISSFVDDDK(0.144)K(0.856)K	3	1.8303	4	0.874144	2.32847e-15	118.21	GHYNAISSFVDDDK(0.126)K(0.874)K	3	0.37088	6
P131_scaf1.3.900.1	MGG_01688T0	37	K	hypothetical protein	1	8.61742e-05	99.973	ALGQTK(1)LTQR	2	-0.36508	1	1	0.00163901	80.24	ALGQTK(1)LTQR	2	0.54808	1
P131_scaf1.3.911	MGG_01679T0	157	K	ThiJ/PfpI family protein	1	0.0088454	57.175	LSTGEYLVK(1)GK	2	1.1056	2	1	0.00201986	74.611	LSTGEYLVK(1)GK	2	1.5287	2
P131_scaf1.3.915	MGG_01675T0	13	K	hypothetical protein	1	5.24048e-05	105.2	QFTLPAK(1)SR	2	-0.49455	1	1	0.00981701	67.704	QFTLPAK(1)SR	2	0.22874	1
P131_scaf1.3.916	MGG_01674T0	530	K	Multidrug resistance-associated protein 1 transporter	1	0.000441087	98.048	NDLELK(1)NLR	2	-1.5148	1	1	0.00108028	95.523	NDLELK(1)NLR	2	-0.63107	1
P131_scaf1.3.926	MGG_01665T0	62	K	Protein FYV10	1	0.000115437	89.805	GK(1)HSSDDVLK	2	-0.43716	2	1	0.000347984	93.345	GK(1)HSSDDVLK	2	-0.014857	2
P131_scaf1.3.927.1	MGG_01663T0	227	K	Helix-loop-helix DNA binding protein	1	2.91344e-05	111.39	IVPGCEK(1)NK	2	-0.25354	1	1	0.00607596	71.614	IVPGCEK(1)NK	2	-0.046706	1
P131_scaf1.3.927.1	MGG_01663T0	290	K	Helix-loop-helix DNA binding protein	1	4.44406e-07	127.76	LYGELESWK(1)R	2	-0.57818	1	1	0.00104615	93.096	LYGELESWK(1)R	2	-1.4233	1
P131_scaf1.3.928	MGG_01662T0	459	K	4-aminobutyrate aminotransferase	1	1.79267e-05	144.12	RDEFLK(1)R	2	0.62735	1	1	0.00107707	133.86	RDEFLK(1)R	2	-0.054988	1
P131_scaf1.3.929	MGG_01661T0	677	K	Histone-lysine N-methyltransferase	1	0.0156042	69.812	YVADK(1)YYK	2	0.79569	1	1	0.0158266	69.812	YVADK(1)YYK	2	0.97916	1
P131_scaf1.3.932	MGG_01656T0	42	K	UV excision repair protein Rad23	1	0.0364454	48.981	LQK(1)LIYSGK	2	0.44438	2	1	0.00591057	72.365	LQK(1)LIYSGK	2	0.40877	1
P131_scaf1.3.937	MGG_14807T0	40	K	hypothetical protein	1	0.00233041	61.958	SMGMCNDLK(1)R	2	-0.71259	1	1	0.00304258	60.255	SMGMCNDLK(1)R	2	-1.0624	2
P131_scaf1.3.944	MGG_01641T0	221	K	Nonhistone chromosomal protein 6B	0.999713	6.86643e-07	91.076	HATPSSTDGKDCQK(1)R	3	-0.81705	1	0.997737	0.000351502	59.709	HATPSSTDGK(0.002)DCQK(0.998)R	3	0.49319	1
P131_scaf1.3.948	MGG_01637T0	71	K	Phosphomannomutase	1	1.64893e-17	118.51	QEEQLGTSDVSVK(1)K	2	-0.71158	1	1	6.12803e-49	183	QEEQLGTSDVSVK(1)K	2	-0.57197	2
P131_scaf1.3.948	MGG_01637T0	159	K	Phosphomannomutase	1	3.67476e-10	104.59	KDFNAYDK(1)VHQVR	3	-0.058962	2	1	1.14148e-06	116.24	DFNAYDK(1)VHQVR	2	-0.041956	1
P131_scaf1.3.948	MGG_01637T0	199	K	Phosphomannomutase	1	2.8644e-05	69.805	GWDK(1)TYCLNHLEAEAK	2	-0.14397	2	1	1.02614e-10	110.12	GWDK(1)TYCLNHLEAEAK	2	-0.31139	2
P131_scaf1.3.948	MGG_01637T0	211	K	Phosphomannomutase	1	1.16564e-17	109.83	TYCLNHLEAEAK(1)K	2	-0.61775	2	1	6.20408e-15	109.83	TYCLNHLEAEAK(1)K	2	1.357	3
P131_scaf1.3.948	MGG_01637T0	219	K	Phosphomannomutase	0.998746	4.61249e-05	61.87	K(0.001)EGGVEYK(0.999)TIHFFGDK	3	0.57695	1	0.995145	0.000763825	50.831	K(0.005)EGGVEYK(0.995)TIHFFGDK	3	2.1988	1
P131_scaf1.3.953.3	MGG_01631T0	10	K	UTP-glucose-1-phosphate uridylyltransferase	0.99937	3.05498e-06	65.085	AVK(0.999)SALPSHLK(0.001)PESAETK	3	0.87543	2	0.999988	8.56482e-07	70.416	AVK(1)SALPSHLKPESAETK	4	0.21405	2
P131_scaf1.3.953.3	MGG_01631T0	94	K	UTP-glucose-1-phosphate uridylyltransferase	1	0.00887106	102.71	FVNDK(1)AK	2	1.5521	1	1	0.0240192	79.469	FVNDK(1)AK	2	1.2987	1
P131_scaf1.3.953.3	MGG_01631T0	150	K	UTP-glucose-1-phosphate uridylyltransferase	1	0.00021152	41.115	LNGGLGTSMGCVGPK(1)SVIEVR	2	0.025981	1	1	1.72768e-05	52.451	LNGGLGTSMGCVGPK(1)SVIEVR	3	-1.1351	1
P131_scaf1.3.953.3	MGG_01631T0	335	K	UTP-glucose-1-phosphate uridylyltransferase	1	1.14827e-12	155.26	EHVNEFK(1)SIK	2	-0.32697	3	1	2.23292e-13	152.67	EHVNEFK(1)SIK	2	-0.12884	2
P131_scaf1.3.953.3	MGG_01631T0	418	K	UTP-glucose-1-phosphate uridylyltransferase	1	6.60243e-05	78.814	FLPVK(1)TCSDLMLVK	2	0.36543	4	1	4.70195e-06	95.264	FLPVK(1)TCSDLMLVK	2	0.94158	5
P131_scaf1.3.953.3	MGG_01631T0	427	K	UTP-glucose-1-phosphate uridylyltransferase	1	3.82365e-20	120.54	TCSDLMLVK(1)SDLYTVK	2	-2.9259	4	1	2.26462e-08	103.67	TCSDLMLVK(1)SDLYTVK	3	-0.14542	2
P131_scaf1.3.953.3	MGG_01631T0	434	K	UTP-glucose-1-phosphate uridylyltransferase	1	8.54411e-28	132.64	SDLYTVK(1)HGQLQMSAAR	2	-0.11784	5	1	1.06055e-54	183.7	SDLYTVK(1)HGQLQMSAAR	2	0.094221	5
P131_scaf1.3.953.3	MGG_01631T0	465	K	UTP-glucose-1-phosphate uridylyltransferase	1	1.29189e-07	145.04	VSDFQK(1)R	2	0.32112	4	1	7.36591e-08	143	VSDFQK(1)R	2	-0.468	3
P131_scaf1.3.961	MGG_01622T0	44	K	Uroporphyrinogen decarboxylase	1	5.8399e-06	89.266	YLPEYHEAK(1)GNR	2	0.87266	2	1	0.000806323	75.739	YLPEYHEAK(1)GNR	2	-0.08356	2
P131_scaf1.3.964.2	MGG_01620T0	115	K	Velvet complex subunit B	1	4.1014e-05	111.61	LDVVQQPK(1)R	2	0.20561	2	1	0.000468819	108.57	LDVVQQPK(1)R	2	1.0335	1
P131_scaf1.3.974	MGG_01608T0	161	K	Methylthioribulose-1-phosphate dehydratase	1	0.000861918	49.595	GFEK(1)SGNLGYHDTLR	3	-0.72305	1	1	0.00105604	51.03	GFEK(1)SGNLGYHDTLR	3	-0.27819	1
P131_scaf1.3.975.1	MGG_01607T0	131	K	Calnexin	1	7.42263e-52	188.92	NPAAHHAISAK(1)FPK	4	0.37128	3	1	8.96184e-38	167.03	NPAAHHAISAK(1)FPK	2	0.97828	3
P131_scaf1.3.975.1	MGG_01607T0	153	K	Calnexin	1	0.00119802	56.414	LQK(1)GLECGGAYMK	2	0.12298	1	1	0.000952722	62.232	LQK(1)GLECGGAYMK	2	1.5276	1
P131_scaf1.3.975.1	MGG_01607T0	163	K	Calnexin	1	3.58719e-05	84.169	GLECGGAYMK(1)LLR	2	-0.48185	3	1	5.19046e-05	89.301	GLECGGAYMK(1)LLR	2	1.5471	4
P131_scaf1.3.975.1	MGG_01607T0	196	K	Calnexin	1	1.39414e-05	86.592	CGHTNK(1)VHFIFNHK	3	-0.5361	3	1	4.04842e-09	112.95	CGHTNK(1)VHFIFNHK	4	-0.44665	2
P131_scaf1.3.975.1	MGG_01607T0	207	K	Calnexin	1	1.24105e-06	117.8	NPK(1)TGEYEEK	2	-0.62641	1	1	4.68816e-09	132.55	NPK(1)TGEYEEK	2	0.42518	1
P131_scaf1.3.975.1	MGG_01607T0	214	K	Calnexin	1	9.94193e-07	78.249	TGEYEEK(1)HLNSPPTAR	2	1.0384	4	1	2.09556e-15	124.25	TGEYEEK(1)HLNSPPTAR	2	0.60239	4
P131_scaf1.3.975.1	MGG_01607T0	487	K	Calnexin	1	6.27875e-11	105.03	TLLEDPVAYAK(1)ER	2	0.7201	1	1	0.000794963	75.764	TLLEDPVAYAK(1)ER	2	1.4164	1
P131_scaf1.3.976	MGG_01606T0	294	K	Methylmalonate-semialdehyde dehydrogenase	1	1.25751e-08	65.808	VQANLGAK(1)NHAAVLPDCNK	3	-0.8716	1	1	1.06108e-08	85.087	VQANLGAK(1)NHAAVLPDCNK	3	-0.16218	1
P131_scaf1.3.977	MGG_01605T0	86	K	FAD binding domain-containing protein	1	8.66883e-05	80.96	ADGLQPK(1)TLETFR	2	0.76043	1	1	0.00175418	65.895	ADGLQPK(1)TLETFR	2	-0.84428	1
P131_scaf1.3.977	MGG_01605T0	212	K	FAD binding domain-containing protein	1	2.29291e-15	113.88	TILASYLVGCDGAHSK(1)VR	2	0.6412	2	1	3.05765e-10	97.095	TILASYLVGCDGAHSK(1)VR	3	0.70375	1
P131_scaf1.3.985	MGG_15739T0	133	K	C2 domain-containing protein	0.999909	2.45413e-10	101.5	LEISKDELLNPIKQDIK(1)K	3	-0.12367	3	0.999643	3.37144e-05	66.606	LEISKDELLNPIKQDIK(1)K	3	-0.57117	1
P131_scaf1.3.985	MGG_15739T0	288	K	C2 domain-containing protein	1	0.0020033	62.287	ECAEAWEK(1)LITGK	2	0.73952	1	1	0.0011241	71.879	ECAEAWEK(1)LITGK	2	0.69268	1
P131_scaf1.3.989	MGG_01595T0	54	K	Eukaryotic translation initiation factor 3 subunit M	1	0.0257619	87.323	IVSESK(1)K	2	1.4863	1	1	0.0233966	87.323	IVSESK(1)K	2	0.98513	1
P131_scaf1.3.990	MGG_01594T0	220	K	Uridylate kinase	1	0.00099106	78.488	AK(1)FLIDGFPR	2	0.86642	1	1	0.0085171	63.073	AK(1)FLIDGFPR	2	-0.56048	1
P131_scaf1.3.992	MGG_01592T0	114	K	Eukaryotic translation initiation factor 2 subunit gamma	1	0.0387581	66.429	FK(1)NELIR	2	0.062676	1	1	0.0259587	77.282	FK(1)NELIR	2	0.06796	1
P131_scaf1.3.992	MGG_01592T0	150	K	Eukaryotic translation initiation factor 2 subunit gamma	0.791111	0.000797335	61.444	SYK(0.791)SDK(0.209)EVDPPCER	3	0.47939	2	0.789539	0.000350837	71.279	SYK(0.79)SDK(0.21)EVDPPCER	3	-0.20468	3
P131_scaf1.3.992	MGG_01592T0	350	K	Eukaryotic translation initiation factor 2 subunit gamma	1	8.69066e-30	149.35	DDK(1)GDLQCTPIFSR	2	-1.0794	1	1	2.62051e-61	200.19	DDK(1)GDLQCTPIFSR	2	-0.62318	1
P131_scaf1.3.992	MGG_01592T0	493	K	Eukaryotic translation initiation factor 2 subunit gamma	1	0.00717168	96.111	RIEK(1)HWR	3	-0.22528	2	1	0.00966914	123.98	RIEK(1)HWR	3	0.26766	2
P131_scaf1.3.995	MGG_01589T0	84	K	hypothetical protein	1	5.80575e-07	57.366	LAEQQAHLNK(1)LSEHIDELTK	4	-1.3546	1	1	6.02551e-18	105.06	LAEQQAHLNK(1)LSEHIDELTK	3	-0.56479	2
P131_scaf1.3.996.2	MGG_01588T0	68	K	DNA damage checkpoint protein rad24	1	9.55524e-11	108.72	IVTSIEQK(1)EESK	2	0.050572	1	1	1.13913e-17	142.83	IVTSIEQK(1)EESK	2	0.19928	1
P131_scaf1.3.996.2	MGG_01588T0	82	K	DNA damage checkpoint protein rad24	1	0.000770261	71.513	GNSSQVGLIK(1)EYR	2	-0.59624	1	1	9.08841e-07	112.42	GNSSQVGLIK(1)EYR	2	-0.063171	1
P131_scaf1.3.996.2	MGG_01588T0	87	K	DNA damage checkpoint protein rad24	1	0.00769986	66.19	TK(1)IEAELAK	2	1.0295	2	1	0.00332772	83.862	TK(1)IEAELAK	2	0.53604	3
P131_scaf1.3.996.2	MGG_01588T0	105	K	DNA damage checkpoint protein rad24	1	9.07777e-06	55.189	ICEDILSVLDK(1)HLIPSAK	3	0.74351	1	1	8.07633e-05	51.971	ICEDILSVLDK(1)HLIPSAK	3	-2.0857	1
P131_scaf1.3.996.2	MGG_01588T0	112	K	DNA damage checkpoint protein rad24	1	0.000446681	67.519	HLIPSAK(1)SGESK	3	0.60337	1	1	2.26232e-05	95.138	HLIPSAK(1)SGESK	2	0.66103	4
P131_scaf1.3.996.2	MGG_01588T0	117	K	DNA damage checkpoint protein rad24	1	0.0207289	41.824	SGESK(1)VFYHK	3	0.29667	1	1	0.00153333	81.09	SGESK(1)VFYHK	2	-0.14681	2
P131_scaf1.3.996.2	MGG_01588T0	122	K	DNA damage checkpoint protein rad24	1	0.0269198	55.504	VFYHK(1)MK	2	-0.019764	2	1	0.0250507	56.091	VFYHK(1)MK	2	-0.10959	2
P131_scaf1.3.996.2	MGG_01588T0	139	K	DNA damage checkpoint protein rad24	1	6.78663e-06	99.752	YLAEFAIGDK(1)R	3	-0.49539	2	1	2.48091e-08	128.88	YLAEFAIGDK(1)R	3	-1.4278	2
P131_scaf1.3.999.2	MGG_01586T0	331	K	Arsenite resistance protein Ars2	1	3.30628e-07	95.417	WLSLSDPNPSK(1)R	2	-2.5843	1	1	0.000270829	84.169	WLSLSDPNPSK(1)R	2	-0.26778	1
P131_scaf10.3.107	MGG_08814T0	253	K	Dihydroorotate dehydrogenase	1	0.000212503	91.867	LLCVQVAK(1)AK	2	1.6055	1	1	0.00155618	80.688	LLCVQVAK(1)AK	2	1.8602	1
P131_scaf10.3.107	MGG_08814T0	407	K	Dihydroorotate dehydrogenase	1	0.00453446	74.376	TVSLVAK(1)YR	2	-0.2907	1	1	0.00571951	73.233	TVSLVAK(1)YR	2	0.42514	1
P131_scaf10.3.111	MGG_08810T0	192	K	2,5-diketo-D-gluconic acid reductase A	1	1.87738e-08	133.99	DDVVGWLQK(1)R	2	0.69795	1	1	0.00590411	68.657	DDVVGWLQK(1)R	2	0.33028	1
P131_scaf10.3.111	MGG_08810T0	223	K	2,5-diketo-D-gluconic acid reductase A	1	2.80557e-08	114.86	YGK(1)TEAQVLIR	2	0.16796	1	1	0.00049498	86.463	YGK(1)TEAQVLIR	2	0.19603	1
P131_scaf10.3.116	MGG_14150T0	256	K	Kinase	1	0.000284094	77.185	FVAEAFCEELK(1)K	2	1.9559	1	1	0.0107928	54.343	FVAEAFCEELK(1)K	2	1.351	1
P131_scaf10.3.120	MGG_08801T0	354	K	Exopolyphosphatase	1	1.41432e-08	136.57	ELLLCAFNK(1)R	2	0.55469	2	1	3.16501e-09	136.57	ELLLCAFNK(1)R	2	0.24414	1
P131_scaf10.3.127	MGG_08795T0	306	K	Cytochrome P450 3A19	1	0.000122823	56.121	ISSSPADEAATTTDTK(1)K	2	1.0395	1	1	0.00157357	43.794	ISSSPADEAATTTDTK(1)K	2	-0.36116	1
P131_scaf10.3.167	MGG_08758T0	167	K	Peptide hydrolase	1	0.00176512	69.786	GTCAISDK(1)LK	2	1.3823	1	1	0.00106476	89.317	RGTCAISDK(1)LK	2	-1.2111	2
P131_scaf10.3.19.1	MGG_05630T0	499	K	AMP deaminase 2	1	0.0216447	48.948	TIFLK(1)TDNDIK	2	0.70399	1	1	0.00606568	63.473	TIFLK(1)TDNDIK	2	0.12177	2
P131_scaf10.3.19.1	MGG_05630T0	744	K	AMP deaminase 2	1	0.00249644	86.136	NPFHQYFK(1)R	3	-0.73674	2	1	0.0035035	85.862	NPFHQYFK(1)R	2	-0.21366	2
P131_scaf10.3.205	MGG_08708T0	217	K	WD repeat-containing protein	1	0.00116725	73.435	LATCSMDK(1)TVR	2	-1.4377	2	1	0.000635773	80.69	LATCSMDK(1)TVR	2	-0.95295	1
P131_scaf10.3.209	MGG_08705T0	166	K	Methyltransferase	1	0.000234926	76.868	AVCQFYPK(1)NDTQR	2	-0.25271	1	1	1.27131e-05	96.866	AVCQFYPK(1)NDTQR	2	-0.21407	1
P131_scaf10.3.225.1	MGG_08690T0	258	K	Short-chain specific acyl-CoA dehydrogenase	1	0.051049	69.176	GFSIAK(1)K	2	-0.63283	1	1	0.0409476	68.915	GFSIAK(1)K	2	-0.78972	1
P131_scaf10.3.31	MGG_05621T0	95	K	hypothetical protein	1	2.35697e-18	140.24	ELGTDIENLGK(1)R	2	-0.088995	1	1	0.000125928	90.614	ELGTDIENLGK(1)R	2	-1.0694	1
P131_scaf10.3.48	MGG_16417T0	198	K	Glucosidase 2 subunit beta	1	1.12033e-05	92.781	LK(1)SEIGELETK	2	1.0557	1	1	0.016007	52.395	LK(1)SEIGELETK	2	1.3234	1
P131_scaf10.3.48	MGG_16417T0	409	K	Glucosidase 2 subunit beta	1	1.34755e-28	122.78	DAADAAANDLNSK(1)R	2	0.17871	1	1	8.01111e-11	121.45	DAADAAANDLNSK(1)R	2	0.1831	1
P131_scaf10.3.49	MGG_05601T0	186	K	hypothetical protein	1	0.00127145	66.989	GIAGCLVEK(1)VER	2	-0.94998	1	1	0.00435888	62.528	GIAGCLVEK(1)VER	2	-0.42628	1
P131_scaf10.3.53	MGG_05597T0	209	K	hypothetical protein	1	5.00033e-12	104.94	GVHIGISGENTK(1)VVK	3	1.0461	2	1	1.6562e-12	127.18	GVHIGISGENTK(1)VVK	2	-0.079167	3
P131_scaf10.3.53	MGG_05597T0	212	K	hypothetical protein	1	0.0394586	65.88	VVK(1)FYEK	2	-0.77158	1	1	0.0389412	65.88	VVK(1)FYEK	2	-0.78631	1
P131_scaf10.3.81	MGG_05570T0	7	K	hypothetical protein	1	0.0358274	41.502	APIAPK(1)K	2	0.86322	1	1	0.0308074	41.502	APIAPK(1)K	2	0.3442	1
P131_scaf10.3.81	MGG_05570T0	63	K	hypothetical protein	1	1.37443e-05	79.346	SSFLSQIATK(1)SSSGK	2	-0.60995	2	1	2.72404e-30	164.15	SSFLSQIATK(1)SSSGK	2	-1.0993	2
P131_scaf11.3.101.2	MGG_07460T0	11	K	Glutathione peroxidase	1	0.000218095	70.438	ASATTIYDFK(1)PLNK	2	-0.73624	1	1	1.90392e-05	89.663	ASATTIYDFK(1)PLNK	2	-0.93114	1
P131_scaf11.3.103	MGG_07462T0	182	K	Dihydrodipicolinate synthase	1	1.2968e-09	79.467	LAEHPNIVGTK(1)FTCGSTGK	2	-1.4614	2	1	1.72575e-09	91.589	LAEHPNIVGTK(1)FTCGSTGK	2	-1.0215	2
P131_scaf11.3.103	MGG_07462T0	190	K	Dihydrodipicolinate synthase	1	7.49845e-06	96.745	FTCGSTGK(1)LTR	2	-0.14279	1	1	5.24245e-07	118.9	FTCGSTGK(1)LTR	2	-0.42195	1
P131_scaf11.3.104	MGG_07463T0	167	K	D-galacturonic acid reductase	1	6.06577e-48	198.61	GVYVYVEHHK(1)R	2	-1.4311	3	1	0.00120008	69.721	GVYVYVEHHK(1)R	4	-1.1002	3
P131_scaf11.3.107	MGG_07466T0	63	K	Cell division control protein 12	1	8.53403e-06	143.85	NYADHK(1)R	2	-0.85808	2	1	6.77927e-08	143.85	NYADHK(1)R	2	-0.76404	2
P131_scaf11.3.107	MGG_07466T0	86	K	Cell division control protein 12	1	0.00621571	70.028	AELEEK(1)FFK	2	0.022201	1	1	0.0147705	59.908	AELEEK(1)FFK	2	0.8062	2
P131_scaf11.3.107	MGG_07466T0	164	K	Cell division control protein 12	1	3.0036e-14	114.01	PTGHTLKPLDIEVMK(1)R	3	1.1472	4	1	6.49993e-08	101.04	PTGHTLKPLDIEVMK(1)R	3	0.19615	3
P131_scaf11.3.116	MGG_13398T0	204	K	Actin binding protein	1	0.0147509	53.965	IHACDFSK(1)K	3	-0.77491	1	1	0.00320862	86.882	IHACDFSK(1)K	2	-0.29395	3
P131_scaf11.3.128	MGG_07486T0	840	K	F-box protein pof6	1	0.0131133	57.267	LFQAVCK(1)HLK	2	1.3882	1	1	0.0312745	47.097	LFQAVCK(1)HLK	2	1.2483	1
P131_scaf11.3.151	MGG_07504T0	30	K	NADH-ubiquinone oxidoreductase	1	1.2992e-07	98.592	QTLQSTGIWEK(1)LR	2	0.56629	1	1	0.0011241	71.879	QTLQSTGIWEK(1)LR	2	-0.69083	1
P131_scaf11.3.160.1	MGG_07511T0	100	K	hypothetical protein	1	0.00536106	55.721	MFEK(1)YGEVEK	2	0.51836	1	1	0.00454718	59.84	MFEK(1)YGEVEK	2	-0.82583	1
P131_scaf11.3.160.1	MGG_07511T0	172	K	hypothetical protein	1	0.0222644	90.986	YFGPPK(1)R	2	0.17951	2	1	0.0405997	83.614	YFGPPK(1)R	2	-0.25094	2
P131_scaf11.3.166	MGG_07518T0	46	K	Centromere/microtubule-binding protein cbf5	1	0.00623846	67.169	NYDK(1)LHIR	3	-0.52473	1	1	0.0124867	78.149	NYDK(1)LHIR	3	0.094603	3
P131_scaf11.3.166	MGG_07518T0	129	K	Centromere/microtubule-binding protein cbf5	1	1.28389e-07	129.85	LVK(1)SQQGAGK	2	-0.015514	1	1	0.000254189	105.98	LVK(1)SQQGAGK	2	-1.3749	1
P131_scaf11.3.166	MGG_07518T0	283	K	Centromere/microtubule-binding protein cbf5	1	4.01395e-30	146.79	VIQPLETLLTTYK(1)R	3	-0.72958	1	1	9.36829e-09	106.58	VIQPLETLLTTYK(1)R	3	0.25419	1
P131_scaf11.3.166	MGG_07518T0	375	K	Centromere/microtubule-binding protein cbf5	1	1.10466e-05	96.604	WGLGPVAGEK(1)K	2	0.70605	1	1	0.00314395	72.29	WGLGPVAGEK(1)K	2	0.94501	1
P131_scaf11.3.166	MGG_07518T0	386	K	Centromere/microtubule-binding protein cbf5	1	2.10262e-11	113.52	LDK(1)FGRPNEATPSR	2	-0.44028	2	1	7.50784e-05	47.774	LDK(1)FGRPNEATPSR	3	-0.21956	2
P131_scaf11.3.166	MGG_07518T0	446	K	Centromere/microtubule-binding protein cbf5	1	0.000708072	48.288	ALPAPEAEPEAEADDGK(1)K	2	-0.27905	1	1	2.74746e-06	71.263	ALPAPEAEPEAEADDGK(1)K	2	-0.58504	1
P131_scaf11.3.18	MGG_10852T0	31	K	Methionine synthase	1	0.00672628	63.212	EAASK(1)NEISR	2	-0.15634	1	1	0.00271001	76.332	EAASK(1)NEISR	2	0.58619	1
P131_scaf11.3.18	MGG_10852T0	45	K	Methionine synthase	1	1.65151e-08	103.97	EVEDK(1)HIAEVAK	2	0.6379	2	1	1.29386e-42	186.16	EVEDK(1)HIAEVAK	2	0.2575	2
P131_scaf11.3.184	MGG_07536T0	262	K	Vacuolar aminopeptidase 1	1	0.00215761	68.525	LVK(1)VDWPIAR	2	-2.7079	1	1	0.00715699	66.056	LVK(1)VDWPIAR	2	-1.0071	1
P131_scaf11.3.191	MGG_07545T0	331	K	CTP synthase	1	0.000989603	78.513	ALEHSSMK(1)CR	3	-0.85056	3	1	0.000150987	110.53	ALEHSSMK(1)CR	2	-1.5477	2
P131_scaf11.3.206	MGG_17652T0	115	K	Gag protein	1	4.72915e-07	87.388	IADK(1)FVEDDETYKTER	3	-0.14762	1	1	2.2847e-11	114.01	IADK(1)FVEDDETYKTER	3	-0.1201	1
P131_scaf11.3.235.33	MGG_07681T0	116	K	hypothetical protein	1	4.37573e-05	69.352	SESSTGVAAYGK(1)R	2	-1.0485	1	1	2.7146e-06	105.65	SESSTGVAAYGK(1)R	2	0.23526	1
P131_scaf11.3.29	MGG_07981T0	56	K	Aminopeptidase ypdF	1	0.00232999	91.9	CAIK(1)NLHR	3	-0.27513	1	1	0.00658601	55.676	CAIK(1)NLHR	3	-1.1032	1
P131_scaf11.3.32	MGG_13928T0	451	K	Benzoate 4-monooxygenase	1	0.0197549	42.426	QK(1)NAFIPFSYGPR	2	0.23486	1	1	0.0018699	65.043	QK(1)NAFIPFSYGPR	2	-0.60274	1
P131_scaf11.3.35	MGG_07973T0	90	K	Surface protein 1	1	9.38136e-05	78.705	ASVANIDCGK(1)YK	2	0.17424	2	1	0.00204872	70.089	ASVANIDCGK(1)YK	2	0.33279	1
P131_scaf11.3.76.2	MGG_07434T0	416	K	Transmembrane 9 superfamily member	1	0.0191253	56.404	VYK(1)SFGGEK	2	0.027265	1	1	0.0171983	57.347	VYK(1)SFGGEK	2	1.2371	1
P131_scaf11.3.79	MGG_16630T0	311	K	3-hydroxybutyryl-CoA dehydrogenase	1	0.000364588	77.662	MVDAGWLGK(1)K	2	-0.13669	3	1	0.000312985	92.538	MVDAGWLGK(1)K	2	-0.24224	2
P131_scaf11.3.84	MGG_07441T0	273	K	Paraplegin	1	0.0188835	51.736	ELIQK(1)HMK	3	0.24563	1	1	0.0240099	43.448	ELIQK(1)HMK	3	0.76173	1
P131_scaf11.3.84	MGG_07441T0	536	K	Paraplegin	1	0.025212	77.058	TPEK(1)FVR	2	-0.27929	1	1	0.0151631	94.662	TPEK(1)FVR	2	0.032866	1
P131_scaf11.3.84	MGG_07441T0	771	K	Paraplegin	1	0.00013391	99.568	SLVLGPEEK(1)R	2	1.2333	1	1	2.6323e-06	119.53	SLVLGPEEK(1)R	2	1.1347	1
P131_scaf11.3.93.1	MGG_07450T0	89	K	Fungal specific transcription factor domain-containing protein	1	3.08115e-11	77.959	LPACTHCINYK(1)TDCVFTQVEK	3	-0.79431	1	1	5.90275e-08	61.959	LPACTHCINYK(1)TDCVFTQVEK	3	-0.87893	1
P131_scaf11.3.99	MGG_07457T0	126	K	hypothetical protein	1	0.0174282	66.299	HFGYQK(1)EK	2	-0.48805	1	1	0.0219308	64.485	HFGYQK(1)EK	2	-0.53033	1
P131_scaf12.3.116	MGG_13875T0	233	K	Epoxide hydrolase 2	1	2.35088e-22	149.49	VALKPFAQTEK(1)R	3	0.38149	3	1	2.59195e-08	120.86	VALKPFAQTEK(1)R	3	0.045981	1
P131_scaf12.3.124	MGG_07803T0	527	K	Hybrid PKS-NRPS synthetase TAS1	1	1.4338e-06	78.69	ELAAQSSQVAHFLQK(1)QR	2	1.4888	2	1	8.35326e-06	75.968	ELAAQSSQVAHFLQK(1)QR	3	2.2093	1
P131_scaf12.3.15	MGG_07937T0	75	K	2-dehydropantoate 2-reductase	1	3.08988e-10	100.04	TPADANSK(1)FDYIVCTHK	3	-1.556	1	1	5.00779e-08	92.996	TPADANSK(1)FDYIVCTHK	3	-1.313	1
P131_scaf12.3.15	MGG_07937T0	251	K	2-dehydropantoate 2-reductase	1	0.00138075	61.657	ALGVPLDK(1)EELVER	2	0.20821	1	1	0.00775346	45.614	ALGVPLDK(1)EELVER	2	1.0899	1
P131_scaf12.3.162	MGG_07768T0	248	K	Clathrin heavy chain	0.999995	1.5951e-07	80.361	LHIVEVDKPEANPAFAK(1)K	3	0.18365	2	0.999999	1.83541e-10	101.05	LHIVEVDKPEANPAFAK(1)K	3	0.018041	3
P131_scaf12.3.162	MGG_07768T0	641	K	Clathrin heavy chain	1	4.04991e-07	91.62	ALELYEDPAAVK(1)R	2	-1.1349	2	1	8.20883e-06	101.53	ALELYEDPAAVK(1)R	2	-3.9361	2
P131_scaf12.3.162	MGG_07768T0	1163	K	Clathrin heavy chain	1	3.7027e-05	109.29	NEDLVK(1)YLR	2	0.80728	3	1	1.35525e-08	140.45	NEDLVK(1)YLR	2	0.2417	1
P131_scaf12.3.162	MGG_07768T0	1271	K	Clathrin heavy chain	1	0.000520456	76.572	EVHEACVNK(1)K	3	-0.55544	1	1	0.000622411	80.231	EVHEACVNK(1)K	3	-0.23473	1
P131_scaf12.3.162	MGG_07768T0	1509	K	Clathrin heavy chain	1	0.000173037	87.184	LEK(1)HDLVFFR	3	-0.60482	2	1	0.000601675	82.489	LEK(1)HDLVFFR	3	-0.83974	2
P131_scaf12.3.17	MGG_16969T0	13	K	Sorbitol dehydrogenase	1	0.00214202	68.536	ASVLYGPK(1)DLR	2	-1.1332	2	1	0.000635773	80.69	ASVLYGPK(1)DLR	2	-1.326	1
P131_scaf12.3.17	MGG_16969T0	227	K	Sorbitol dehydrogenase	1	0.00616776	98.629	AVVVPSK(1)R	2	-0.34861	1	1	0.00806246	91.853	AVVVPSK(1)R	2	0.12702	1
P131_scaf12.3.170.1	MGG_07756T0	45	K	Pyruvate carboxylase	1	0.0171105	47.302	ANSTIMQLK(1)K	2	-1.3645	1	1	0.00672476	66.056	ANSTIMQLK(1)K	2	-1.2699	1
P131_scaf12.3.170.1	MGG_07756T0	95	K	Pyruvate carboxylase	1	5.53309e-10	108.56	QKADEAYMIGK(1)R	2	-0.43285	3	1	0.000488049	91.961	QKADEAYMIGK(1)R	2	0.3037	2
P131_scaf12.3.170.1	MGG_07756T0	1004	K	Pyruvate carboxylase	1	0.00374218	43.592	RPGLYLEPIDFPK(1)VK	3	-0.31462	1	1	0.000925059	53.168	RPGLYLEPIDFPK(1)VK	3	-0.20807	1
P131_scaf12.3.172	MGG_16920T0	77	K	hypothetical protein	1	8.00096e-64	145.43	PAAPGASGASSSTVESEEK(1)R	3	0.35212	1	1	4.80507e-26	87.411	PAAPGASGASSSTVESEEK(1)R	3	-0.56584	1
P131_scaf12.3.173	MGG_07753T0	50	K	Rpl11ap	1	3.24609e-37	149.6	VLEQLSGQTPVYSK(1)AR	2	0.75777	3	1	9.5983e-11	110.57	VLEQLSGQTPVYSK(1)AR	3	0.46604	5
P131_scaf12.3.173	MGG_07753T0	155	K	Rpl11ap	1	4.27715e-06	116.05	VGTSHK(1)INR	2	0.51462	2	1	8.10658e-06	121.05	VGTSHK(1)INR	3	0.79636	3
P131_scaf12.3.173	MGG_07753T0	163	K	Rpl11ap	1	0.00648077	65.465	LETMK(1)WFK	2	-0.76838	1	1	0.00700445	68.224	LETMK(1)WFK	2	1.0065	2
P131_scaf12.3.174	MGG_07752T0	164	K	ATP synthase subunit alpha	1	7.15012e-09	150.4	GPINTK(1)ER	2	0.83372	1	1	0.00437897	104.44	GPINTK(1)ER	2	1.1442	1
P131_scaf12.3.174	MGG_07752T0	172	K	ATP synthase subunit alpha	1	0.000187309	81.017	AQLK(1)APGILPR	2	0.34744	1	1	0.0028789	70.942	AQLK(1)APGILPR	2	-0.57495	1
P131_scaf12.3.174	MGG_07752T0	215	K	ATP synthase subunit alpha	1	4.36358e-07	85.988	QTGK(1)TAVALDAMLNQK	2	-2.2208	3	1	7.99731e-07	91.789	QTGK(1)TAVALDAMLNQK	3	-0.41689	3
P131_scaf12.3.174	MGG_07752T0	227	K	ATP synthase subunit alpha	1	4.84353e-19	134.99	TAVALDAMLNQK(1)R	2	-1.3269	8	1	8.28987e-19	149.41	TAVALDAMLNQK(1)R	2	-1.145	7
P131_scaf12.3.174	MGG_07752T0	237	K	ATP synthase subunit alpha	1	1.07712e-09	123.95	WNNSNDETK(1)K	2	0.39567	5	1	2.67444e-12	143.96	WNNSNDETK(1)K	2	0.16307	5
P131_scaf12.3.174	MGG_07752T0	249	K	ATP synthase subunit alpha	1	7.10993e-18	131.82	LYCVYVAVGQK(1)R	2	0.29797	3	1	6.81018e-06	91.752	LYCVYVAVGQK(1)R	3	1.671	3
P131_scaf12.3.174	MGG_07752T0	302	K	ATP synthase subunit alpha	1	1.4544e-05	87.429	DNGK(1)HSLVIFDDLSK	3	0.16715	2	1	6.6927e-07	99.044	DNGK(1)HSLVIFDDLSK	2	0.39295	2
P131_scaf12.3.174	MGG_07752T0	422	K	ATP synthase subunit alpha	1	1.2655e-05	90.05	VGSAAQLK(1)AMK	2	0.085083	2	1	0.000214088	86.014	VGSAAQLK(1)AMK	2	-0.24039	1
P131_scaf12.3.174	MGG_07752T0	470	K	ATP synthase subunit alpha	1	0.000489439	124.98	LTELLK(1)QK	2	-0.077589	3	1	8.69437e-06	136.8	LTELLK(1)QK	2	-0.059775	3
P131_scaf12.3.20	MGG_07933T0	141	K	Dihydrodipicolinate synthase	1	1.13888e-07	105.46	LTCGNTGK(1)LAR	2	-1.0507	2	1	3.32958e-07	122.69	LTCGNTGK(1)LAR	2	0.6449	2
P131_scaf12.3.202	MGG_07727T0	262	K	Proteasome subunit alpha type	1	0.00414282	94.662	HEEVPK(1)K	2	0.30437	2	1	0.0116423	107.9	HEEVPK(1)K	2	0.43131	2
P131_scaf12.3.222	MGG_07708T0	64	K	Flavoprotein oxygenase	1	9.263e-06	47.478	YGSGANTPAPASAK(1)HITIDPYAPDRPAR	4	0.53562	1	1	8.57051e-06	43.732	YGSGANTPAPASAK(1)HITIDPYAPDRPAR	4	1.7706	1
P131_scaf12.3.222	MGG_07708T0	215	K	Flavoprotein oxygenase	1	0.000156146	95.483	EFQSK(1)STPGK	2	0.23727	1	1	0.00808939	63.694	EFQSK(1)STPGK	2	-0.88264	1
P131_scaf12.3.222	MGG_07708T0	220	K	Flavoprotein oxygenase	1	1.55413e-09	96.143	STPGK(1)TSGTMAVIEGTR	2	0.025746	1	1	1.89473e-05	76.378	STPGK(1)TSGTMAVIEGTR	2	-0.2228	3
P131_scaf12.3.24	MGG_07931T0	83	K	hypothetical protein	1	0.0016968	75.819	IEFIK(1)NEVER	2	-1.225	1	1	0.000627105	97.734	IEFIK(1)NEVER	2	0.23128	1
P131_scaf12.3.26	MGG_07929T0	19	K	40S ribosomal protein S26	1	9.11585e-06	108.24	GHVK(1)PIR	2	0.73672	3	1	0.00928195	108.24	GHVK(1)PIR	2	0.43156	3
P131_scaf12.3.27.1	MGG_07928T0	6	K	Poly-ubiquitin	1	0.000586646	71.176	MQIFVK(1)TLTGK	2	-0.44874	3	1	0.00108461	72.29	MQIFVK(1)TLTGK	2	-0.47926	3
P131_scaf12.3.27.1	MGG_07928T0	48	K	Poly-ubiquitin	1	1.95498e-07	96.745	LIFAGK(1)QLEDGR	2	0.081733	1	1	1.26729e-05	107.09	LIFAGK(1)QLEDGR	2	-0.012872	1
P131_scaf12.3.27.1	MGG_07928T0	89	K	Poly-ubiquitin	1	0.0470505	71.342	VYTTPK(1)K	2	0.11862	2	1	0.0267658	82.671	VYTTPK(1)K	2	0.67278	1
P131_scaf12.3.27.1	MGG_07928T0	99	K	Poly-ubiquitin	1	0.0402659	65.246	TK(1)LAVLK	2	-0.16703	1	1	0.0237169	79.809	TK(1)LAVLK	2	0.0019265	1
P131_scaf12.3.27.1	MGG_07928T0	104	K	Poly-ubiquitin	1	0.00815767	86.794	LAVLK(1)YYK	2	0.065423	1	1	0.00948157	85.212	LAVLK(1)YYK	2	0.60645	2
P131_scaf12.3.27.1	MGG_07928T0	107	K	Poly-ubiquitin	1	0.00159727	86.882	YYK(1)VDGDGK	2	1.7773	2	1	0.00108028	95.523	YYK(1)VDGDGK	2	1.174	2
P131_scaf12.3.39	MGG_07916T0	154	K	Vacuolar protein sorting-associated protein 4	1	0.007826	54.066	FPHFFSGK(1)R	3	-0.23556	1	1	0.000436445	94.309	FPHFFSGK(1)R	3	0.42327	1
P131_scaf12.3.40	MGG_07915T0	103	K	Nucleolar protein nop-58	1	0.0443156	50.353	VVLGVSDK(1)K	2	0.59259	1	1	0.00948012	67.334	VVLGVSDK(1)K	2	0.42123	1
P131_scaf12.3.40	MGG_07915T0	436	K	Nucleolar protein nop-58	1	2.79022e-05	86.911	NIDAMQEAMK(1)K	2	2.3418	4	1	2.58085e-05	108.56	NIDAMQEAMK(1)K	2	2.7878	4
P131_scaf12.3.43	MGG_07912T0	308	K	Erythrocyte band 7 integral membrane protein	1	6.67588e-08	101.53	AEGEAEAILLK(1)AR	2	-0.33308	1	1	6.3832e-09	122.39	AEGEAEAILLK(1)AR	3	-0.0090659	2
P131_scaf12.3.56	MGG_07890T0	431	K	Aldehyde dehydrogenase	1	0.000550987	76.282	HGFEVFTHK(1)R	3	0.39398	1	1	5.88387e-06	116.52	HGFEVFTHK(1)R	3	0.19814	1
P131_scaf13.3.113	MGG_09886T0	254	K	Prohibitin-2	1	0.000234841	82.505	SAELIGEAIK(1)K	2	-0.0085617	2	1	0.000778445	80.737	SAELIGEAIK(1)K	2	-0.0065598	1
P131_scaf13.3.117.2	MGG_09882T0	78	K	Maintenance of ploidy protein mob2	1	2.05971e-18	114.55	VVHEK(1)EEDGTTICNSTTCPR	3	-0.66741	1	1	2.27349e-18	112.55	VVHEK(1)EEDGTTICNSTTCPR	3	-0.82961	1
P131_scaf13.3.135	MGG_09300T0	413	K	DNA helicase	1	0.00246228	54.898	SIAPEIFGHLDVK(1)K	2	0.0080992	1	1	0.00206046	56.527	SIAPEIFGHLDVK(1)K	2	1.0739	1
P131_scaf13.3.146.2	MGG_09289T0	97	K	Phosphotransferase	1	1.02867e-07	106.67	SEFDIIQSK(1)YR	2	-0.45976	1	1	5.98741e-05	110.08	SEFDIIQSK(1)YR	2	0.42025	1
P131_scaf13.3.146.2	MGG_09289T0	314	K	Phosphotransferase	1	0.000698183	93.667	IFK(1)NQDISK	2	0.92215	2	1	0.00557571	73.887	IFK(1)NQDISK	2	1.6404	1
P131_scaf13.3.146.2	MGG_09289T0	320	K	Phosphotransferase	1	0.000489439	124.98	NQDISK(1)LR	2	0.27698	1	1	0.00790185	88.819	NQDISK(1)LR	2	0.65518	1
P131_scaf13.3.146.2	MGG_09289T0	390	K	Phosphotransferase	1	0.00727263	57.175	LSACGVAAICK(1)K	2	0.69868	2	1	0.0388193	42.031	LSACGVAAICK(1)K	2	-2.4302	1
P131_scaf13.3.146.2	MGG_09289T0	408	K	Phosphotransferase	1	6.63138e-12	104.2	SCHVGADGSVFNK(1)YPNFK	3	-0.014754	1	1	3.78647e-10	95.236	SCHVGADGSVFNK(1)YPNFK	3	-0.31749	1
P131_scaf13.3.147	MGG_09287T0	170	K	Dolichyl-diphosphooligosaccharide--protein glycosyltransferase subunit 1	1	0.000724519	59.673	FSAYCPSAYVTSK(1)QK	2	-0.28536	2	1	0.000599487	62.104	FSAYCPSAYVTSK(1)QK	2	-1.0819	2
P131_scaf13.3.147	MGG_09287T0	291	K	Dolichyl-diphosphooligosaccharide--protein glycosyltransferase subunit 1	1	0.0235348	78.616	EIK(1)FPLR	2	-0.070037	1	1	0.019804	86.086	EIK(1)FPLR	2	-0.36437	1
P131_scaf13.3.171	MGG_02572T0	390	K	Prion formation protein 1	1	0.00249743	111.17	ILDAEIK(1)R	2	-0.43641	1	1	0.00330677	111.17	ILDAEIK(1)R	2	-0.52834	1
P131_scaf13.3.171	MGG_02572T0	510	K	Prion formation protein 1	1	0.0198037	46.73	NGAGK(1)STLMR	2	-0.79711	1	1	0.0130617	47.302	NGAGK(1)STLMR	2	-0.26754	1
P131_scaf13.3.174	MGG_02570T0	107	K	Dienelactone hydrolase	1	3.89432e-06	78.326	ACCNVPPVVESGYEK(1)K	2	0.91429	1	1	0.000126476	63.681	ACCNVPPVVESGYEK(1)K	2	1.0901	3
P131_scaf13.3.174	MGG_02570T0	210	K	Dienelactone hydrolase	1	0.00722667	67.414	VPDYVK(1)AVR	2	0.56467	1	1	0.0019076	89.886	VPDYVK(1)AVR	2	-0.4119	1
P131_scaf13.3.174	MGG_02570T0	328	K	Dienelactone hydrolase	1	0.00259347	66.267	GYK(1)TVIEFFGK	2	-0.7494	1	1	0.00344212	68.536	GYK(1)TVIEFFGK	2	-0.3308	1
P131_scaf13.3.176	MGG_02568T0	81	K	Ubiquitin-conjugating enzyme E2 35	1	4.54017e-06	91.549	IYHPNVDK(1)LGR	2	-0.52916	2	1	0.000209406	86.014	IYHPNVDK(1)LGR	3	0.22744	2
P131_scaf13.3.26	MGG_10651T0	57	K	50S ribosomal protein L17	1	1.17249e-06	86.114	LAEHVITLAK(1)K	2	-0.9977	1	1	0.000362971	95.094	LAEHVITLAK(1)K	2	0.29425	1
P131_scaf13.3.30	MGG_10646T0	605	K	Protoplast regeneration and killer toxin resistance	1	1.89564e-10	126.19	ACLSGDLGEK(1)R	2	0.15821	1	1	0.000585566	87.184	ACLSGDLGEK(1)R	2	-0.23129	1
P131_scaf13.3.40.1	MGG_09952T0	22	K	GTP-binding nuclear protein	1	1.00683e-27	136.81	LVLVGDGGTGK(1)TTFVK	2	0.15927	1	1	1.04552e-15	126.77	LVLVGDGGTGK(1)TTFVK	2	-0.20644	1
P131_scaf13.3.40.1	MGG_09952T0	36	K	GTP-binding nuclear protein	1	3.74226e-06	123.96	RHLTGEFEK(1)K	2	0.39589	6	1	1.2081e-11	151.13	RHLTGEFEK(1)K	2	-0.091134	6
P131_scaf13.3.40.1	MGG_09952T0	98	K	GTP-binding nuclear protein	1	3.90642e-17	156.64	ITYK(1)NVPNWHR	3	0.57238	2	1	5.62162e-05	103.26	ITYK(1)NVPNWHR	3	0.86497	2
P131_scaf13.3.40.1	MGG_09952T0	122	K	GTP-binding nuclear protein	1	8.61679e-06	73.953	VCENIPIVLCGNK(1)VDVK	2	1.2771	3	1	4.70872e-05	60.334	VCENIPIVLCGNK(1)VDVK	2	0.12871	4
P131_scaf13.3.40.1	MGG_09952T0	133	K	GTP-binding nuclear protein	1	0.000585149	123.72	AK(1)TITFHR	2	0.39651	1	1	0.00269583	111.17	AK(1)TITFHR	2	0.21674	1
P131_scaf13.3.56	MGG_09941T0	608	K	Nod factor export ATP-binding protein I	1	0.00277451	72.2	LVEYCDLK(1)PK	2	-0.53155	1	1	0.0034862	73.499	LVEYCDLK(1)PK	2	0.27885	1
P131_scaf13.3.57	MGG_14549T0	96	K	Cytidine deaminase	1	7.80416e-07	79.332	RSEAAK(1)STAYCPYSNFR	3	-1.1983	1	1	0.000171748	68.481	SEAAK(1)STAYCPYSNFR	2	-0.21246	1
P131_scaf13.3.71	MGG_09927T0	49	K	60S ribosomal protein L35a-2	1	2.116e-14	115.8	IEGVDDTNAANFYLGK(1)K	2	0.15384	2	1	0.000221265	55.755	IEGVDDTNAANFYLGK(1)K	2	-1.0166	2
P131_scaf13.3.71	MGG_09927T0	87	K	60S ribosomal protein L35a-2	1	0.000839815	81.017	AK(1)FTTPLPTR	2	0.017289	2	1	0.000775158	94.692	AK(1)FTTPLPTR	2	-0.76388	2
P131_scaf13.3.74	MGG_09924T0	212	K	Protoporphyrinogen oxidase	1	1.24424e-05	86.772	MLK(1)NALTEPALK	2	0.11331	1	1	0.00372334	54.343	MLK(1)NALTEPALK	2	-0.04119	1
P131_scaf13.3.75	MGG_09923T0	448	K	hypothetical protein	1	0.00657909	57.174	FTHVK(1)TMCK	2	-2.1419	1	1	0.0161379	49.06	FTHVK(1)TMCK	2	0.035017	1
P131_scaf13.3.82	MGG_09916T0	44	K	ATP synthase subunit gamma	1	0.00941792	101.72	SIK(1)NIEK	2	0.049788	1	1	0.00229091	122.18	SIK(1)NIEK	2	0.095476	1
P131_scaf13.3.82	MGG_09916T0	48	K	ATP synthase subunit gamma	1	0.0402659	65.246	NIEK(1)ITK	2	0.58193	1	1	0.0287077	74.184	NIEK(1)ITK	2	0.39137	1
P131_scaf13.3.82	MGG_09916T0	60	K	ATP synthase subunit gamma	1	1.93435e-06	125.82	IVASTK(1)LNR	2	0.24526	1	1	0.00230955	88.181	IVASTK(1)LNR	2	0.43029	1
P131_scaf13.3.82	MGG_09916T0	95	K	ATP synthase subunit gamma	0.999895	1.39421e-15	80.786	SYGQTSNAVFESAETKPLEAEGK(1)K	3	0.4207	1	0.999917	1.32846e-24	110.6	SYGQTSNAVFESAETKPLEAEGK(1)K	3	1.1348	2
P131_scaf13.3.82	MGG_09916T0	139	K	ATP synthase subunit gamma	0.999999	1.07852e-08	71.592	MSAEKPGTFDLVIVGEK(1)CK	3	-0.45242	4	1	5.38473e-08	73.688	MSAEKPGTFDLVIVGEK(1)CK	3	-1.0263	2
P131_scaf13.3.82	MGG_09916T0	187	K	ATP synthase subunit gamma	1	0.000940425	68.262	LPGEYSSIK(1)ILYNK	2	2.1387	1	1	3.72698e-06	97.273	LPGEYSSIK(1)ILYNK	2	2.4364	1
P131_scaf13.3.82	MGG_09916T0	272	K	ATP synthase subunit gamma	1	2.2545e-05	77.776	NAGEMITK(1)YQILFNR	2	-1.1689	1	1	2.11472e-05	83.692	NAGEMITK(1)YQILFNR	2	-0.28156	1
P131_scaf13.3.86.4	MGG_09912T0	19	K	CMK1	1	0.00163338	73.632	LHGQPESYDK(1)K	3	0.53966	2	1	0.000313192	97.163	LHGQPESYDK(1)K	3	0.080069	2
P131_scaf13.3.86.4	MGG_09912T0	27	K	CMK1	1	0.000386791	74.789	FGK(1)TLGAGTYGIVR	2	-1.4251	1	1	0.000187425	83.692	FGK(1)TLGAGTYGIVR	2	-1.1531	1
P131_scaf13.3.86.4	MGG_09912T0	113	K	CMK1	1	9.7191e-06	108.7	ICEQGK(1)FTEK	2	-0.56154	2	1	0.000150829	110.54	ICEQGK(1)FTEK	2	-1.3739	2
P131_scaf13.3.86.4	MGG_09912T0	136	K	CMK1	1	1.01245e-10	103.13	QVLGAVDYLHSK(1)NVVHR	3	-0.0010563	2	1	1.19463e-06	87.429	QVLGAVDYLHSK(1)NVVHR	3	-0.45269	1
P131_scaf13.3.86.4	MGG_09912T0	298	K	CMK1	1	0.0103666	74.423	SFMAK(1)AR	2	-0.52072	1	1	0.00197768	115.78	SFMAK(1)AR	2	-0.74412	1
P131_scaf13.3.96	MGG_09903T0	68	K	hypothetical protein	1	0.0012138	65.038	LTQLSPFAPTGK(1)FK	2	1.1606	1	1	0.00162541	57.288	LTQLSPFAPTGK(1)FK	2	-0.37782	1
P131_scaf13.3.98	MGG_09901T0	58	K	NAD dependent epimerase/dehydratase family protein	1	7.48461e-06	89.358	DACAGDK(1)FVQADASR	2	0.25078	3	1	3.56633e-16	135.47	DACAGDK(1)FVQADASR	2	-0.95604	3
P131_scaf13.3.98	MGG_09901T0	102	K	NAD dependent epimerase/dehydratase family protein	1	0.00012888	84.479	YSQEDEVYK(1)LR	2	-0.24943	1	1	0.000543356	84.479	YSQEDEVYK(1)LR	2	0.96584	1
P131_scaf14.3.135.1	MGG_05677T0	131	K	Glutathione S-transferase I	1	0.00956569	91.087	K(1)HFAFLEK	2	1.711	1	1	0.0388572	57.708	K(1)HFAFLEK	2	0.69235	1
P131_scaf14.3.136	MGG_05676T0	352	K	Coatomer subunit delta	1	0.000196378	96.342	VIQMSK(1)ADR	2	-0.23225	2	1	0.000487047	94.309	VIQMSK(1)ADR	2	-1.9882	1
P131_scaf14.3.139	MGG_05673T0	11	K	40S ribosomal protein S3	1	0.000656798	67.879	ATPGAAQISK(1)R	2	0.24488	1	1	0.0007297	72.29	ATPGAAQISK(1)R	2	0.38261	1
P131_scaf14.3.139	MGG_05673T0	79	K	40S ribosomal protein S3	1	6.29393e-05	107.57	ELTSLIQK(1)R	2	-1.5696	5	1	5.74003e-16	154.49	ELTSLIQK(1)R	2	-0.95503	4
P131_scaf14.3.139	MGG_05673T0	82	K	40S ribosomal protein S3	1	6.08065e-05	83.692	FK(1)FPADSVSLYAAK	2	1.45	2	1	0.000187425	83.692	FK(1)FPADSVSLYAAK	2	1.0616	2
P131_scaf14.3.139	MGG_05673T0	145	K	40S ribosomal protein S3	1	3.90235e-05	89.805	GCEVVVSGK(1)LR	2	-0.38018	2	1	0.000101678	105.13	GCEVVVSGK(1)LR	2	-0.45832	2
P131_scaf14.3.139	MGG_05673T0	155	K	40S ribosomal protein S3	1	1.96275e-05	64.454	SMK(1)FTDGFMIHSGQPAK	2	-1.6106	3	1	3.77768e-05	65.105	SMK(1)FTDGFMIHSGQPAK	2	0.22189	3
P131_scaf14.3.14	MGG_10633T0	198	K	AP-1 complex subunit mu-1	1	0.00422374	67.334	SEILGAIK(1)MK	2	0.47146	2	1	0.0052202	57.532	SEILGAIK(1)MK	2	0.65403	2
P131_scaf14.3.14	MGG_10633T0	237	K	AP-1 complex subunit mu-1	1	0.000149993	74.537	AIEMEDVK(1)FHQCVR	3	-0.12003	2	1	0.00261635	46.797	AIEMEDVK(1)FHQCVR	3	-0.047477	2
P131_scaf14.3.141	MGG_05671T0	138	K	Protein phosphatase PP2A regulatory subunit A	1	0.00486536	65.179	LSK(1)ADWFTSK	2	1.27	2	1	0.00850487	63.091	LSK(1)ADWFTSK	2	1.8507	2
P131_scaf14.3.141	MGG_05671T0	192	K	Protein phosphatase PP2A regulatory subunit A	1	1.84785e-21	158.3	QSATHLAK(1)FVK	2	0.79005	2	1	4.25688e-07	120.86	QSATHLAK(1)FVK	2	-0.51428	2
P131_scaf14.3.141	MGG_05671T0	466	K	Protein phosphatase PP2A regulatory subunit A	1	6.67139e-05	106.88	EAATHNLK(1)K	3	0.26548	2	1	9.75209e-08	135.43	EAATHNLK(1)K	3	0.53818	2
P131_scaf14.3.144	MGG_05668T0	158	K	NADH-ubiquinone oxidoreductase	1	0.0066441	97.565	K(1)HLESLPK	2	0.31269	1	1	0.00141556	117.31	K(1)HLESLPK	2	1.0901	1
P131_scaf14.3.145.1	MGG_05667T0	231	K	hypothetical protein	1	0.0151357	80.438	ALEFSAK(1)R	2	-0.32288	1	1	0.0141916	80.438	ALEFSAK(1)R	2	-0.86054	1
P131_scaf14.3.150	MGG_05662T0	35	K	Shwachman-Bodian-Diamond syndrome protein	1	1.04523e-06	128.36	RFEIACYK(1)NK	2	-0.7137	4	1	0.000581332	93.649	RFEIACYK(1)NK	3	1.096	3
P131_scaf14.3.150	MGG_05662T0	37	K	Shwachman-Bodian-Diamond syndrome protein	1	0.0177929	87.323	NK(1)VLEWR	2	-0.33576	2	1	0.0148376	95.531	NK(1)VLEWR	2	0.46018	3
P131_scaf14.3.151	MGG_05661T0	25	K	40S ribosomal protein S18-like protein	1	2.81874e-16	150.15	LLNTNVDGK(1)QK	2	0.16272	3	1	1.88982e-36	179.57	LLNTNVDGK(1)QK	2	0.24353	3
P131_scaf14.3.151	MGG_05661T0	48	K	40S ribosomal protein S18-like protein	1	0.0126655	85.161	YSNLVVK(1)K	2	0.63579	2	1	0.00848405	91.069	YSNLVVK(1)K	2	0.43121	2
P131_scaf14.3.151	MGG_05661T0	56	K	40S ribosomal protein S18-like protein	1	0.000131835	102.52	KADVDLNK(1)R	3	-0.044132	3	1	0.000228285	106.88	KADVDLNK(1)R	3	-0.24328	2
P131_scaf14.3.151	MGG_05661T0	153	K	40S ribosomal protein S18-like protein	1	0.0467577	71.501	TVGVSK(1)K	2	-0.16185	1	1	0.0398706	69.905	TVGVSK(1)K	2	-0.1008	1
P131_scaf14.3.166.1	MGG_05646T0	76	K	G2/mitotic-specific cyclin-B	1	3.71818e-09	93.495	NALGDVSNVTK(1)VDAGR	2	0.77861	1	1	1.06167e-05	88.19	NALGDVSNVTK(1)VDAGR	2	-0.081633	1
P131_scaf14.3.177	MGG_05637T0	453	K	Protein phosphatase PP2A regulatory subunit B	1	0.00915588	54.343	ETDADQIDFNK(1)K	2	0.23759	1	1	0.000326866	81.676	ETDADQIDFNK(1)K	2	1.4612	1
P131_scaf14.3.50	MGG_05753T0	80	K	Protein disulfide-isomerase	1	3.43682e-30	150.34	LIK(1)VDCTEEQDLCQK	3	0.63381	4	1	3.45253e-31	165.64	LIK(1)VDCTEEQDLCQK	3	0.81007	3
P131_scaf14.3.50	MGG_05753T0	92	K	Protein disulfide-isomerase	1	7.75413e-23	109.85	VDCTEEQDLCQK(1)HGVEGYPTLK	3	-0.81325	3	1	1.04029e-18	108.96	VDCTEEQDLCQK(1)HGVEGYPTLK	3	-0.52131	2
P131_scaf14.3.50	MGG_05753T0	102	K	Protein disulfide-isomerase	1	5.60355e-55	199.8	HGVEGYPTLK(1)VFR	2	-2.1203	5	1	5.91481e-07	109.72	HGVEGYPTLK(1)VFR	2	-3.5549	3
P131_scaf14.3.50	MGG_05753T0	174	K	Protein disulfide-isomerase	1	5.75348e-30	152.16	TSTETFTQAAEK(1)LR	2	-0.32278	1	1	4.07803e-16	140.82	TSTETFTQAAEK(1)LR	2	0.15556	1
P131_scaf14.3.50	MGG_05753T0	204	K	Protein disulfide-isomerase	1	0.000133503	77.776	APAIVVYK(1)TFDEGK	2	0.63251	1	1	2.5301e-08	106.32	APAIVVYK(1)TFDEGK	3	1.6198	2
P131_scaf14.3.50	MGG_05753T0	216	K	Protein disulfide-isomerase	1	0.0288093	55.806	K(1)FDVEEIEK	2	0.052622	1	1	0.00729448	72.2	K(1)FDVEEIEK	2	0.99031	1
P131_scaf14.3.50	MGG_05753T0	224	K	Protein disulfide-isomerase	0.999885	0.000976567	52.576	KFDVEEIEK(1)FAK	3	0.27701	1	0.999968	0.00297697	58.098	KFDVEEIEK(1)FAK	3	-1.5395	1
P131_scaf14.3.50	MGG_05753T0	276	K	Protein disulfide-isomerase	1	0.00614681	111.04	SIAEK(1)HR	2	0.10549	1	1	0.00675655	112.37	SIAEK(1)HR	2	0.087306	2
P131_scaf14.3.50	MGG_05753T0	315	K	Protein disulfide-isomerase	1	1.01905e-09	94.922	ADKFPAFAIQETVK(1)NQK	3	0.30606	1	1	3.00055e-06	81.594	ADKFPAFAIQETVK(1)NQK	3	-0.77019	1
P131_scaf14.3.50	MGG_05753T0	398	K	Protein disulfide-isomerase	1	0.000102675	76.759	ALAPK(1)YEELGALYQK	2	0.11448	1	1	0.0020482	52.527	ALAPK(1)YEELGALYQK	2	0.097003	1
P131_scaf14.3.50	MGG_05753T0	408	K	Protein disulfide-isomerase	1	2.7124e-05	64.588	YEELGALYQK(1)SEFK	2	-0.36864	2	1	0.0163542	41.621	YEELGALYQK(1)SEFK	2	2.6127	1
P131_scaf14.3.50	MGG_05753T0	444	K	Protein disulfide-isomerase	1	0.047844	70.912	LYAAGK(1)K	2	0.3427	1	1	0.00401596	92.191	LYAAGK(1)K	1	2.0992	2
P131_scaf14.3.60.1	MGG_16462T0	39	K	Cytochrome c1	1	1.26898e-06	69.979	YPWVHEQWFK(1)TFDHQALR	3	1.6147	1	1	9.00318e-05	49.493	YPWVHEQWFK(1)TFDHQALR	4	-0.38125	1
P131_scaf14.3.60.1	MGG_16462T0	253	K	Cytochrome c1	1	0.00462561	116.88	WAALK(1)SR	2	-0.10451	2	1	0.0179088	89.296	WAALK(1)SR	2	0.11177	1
P131_scaf14.3.79.1	MGG_05730T0	18	K	GTP-binding protein RBG1	1	0.000944465	70.089	ATSYHLGQLK(1)AK	2	0.12423	1	1	0.000376879	55.261	ATSYHLGQLK(1)AK	3	0.66558	2
P131_scaf14.3.79.1	MGG_05730T0	328	K	GTP-binding protein RBG1	1	0.0110385	59.198	TAIVYGK(1)SVK	2	1.0729	1	1	0.0229313	51.286	TAIVYGK(1)SVK	2	2.6485	1
P131_scaf14.3.97.1	MGG_05718T0	318	K	Oxysterol-binding protein	1	1.66543e-06	76.341	VAAAIAK(1)TELETVHVEK	3	-1.0627	2	1	0.000195027	52.172	VAAAIAK(1)TELETVHVEK	3	-0.049681	1
P131_scaf14.3.97.1	MGG_05718T0	328	K	Oxysterol-binding protein	1	3.14071e-15	128.57	TELETVHVEK(1)SK	2	-0.31038	2	1	5.97123e-14	141.37	TELETVHVEK(1)SK	2	-0.20519	2
P131_scaf15.3.103	MGG_08312T0	424	K	hypothetical protein	1	8.43934e-11	105.95	QLAGPVGSAAGK(1)R	2	0.30204	2	1	3.70507e-07	115.57	QLAGPVGSAAGK(1)R	2	-0.46906	1
P131_scaf15.3.104	MGG_08311T0	349	K	Oxidoreductase	1	4.64212e-11	108.23	ASYAGLYGDEGK(1)K	2	-0.70716	2	1	0.00326237	59.225	ASYAGLYGDEGK(1)K	2	-0.64934	1
P131_scaf15.3.112.1	MGG_08303T0	199	K	XPG N-terminal domain-containing protein	1	0.00151529	58.814	SIDWTNK(1)TATAISK	2	-0.99696	1	1	0.000249082	80.632	SIDWTNK(1)TATAISK	2	0.76582	1
P131_scaf15.3.112.1	MGG_08303T0	580	K	XPG N-terminal domain-containing protein	1	0.000740442	121.67	VATLLK(1)LR	2	-0.96601	1	1	0.00126771	116.73	VATLLK(1)LR	2	-0.5456	1
P131_scaf15.3.127	MGG_08289T0	388	K	Aerobactin siderophore biosynthesis protein iucB	1	0.00488181	75.738	FVDLPHK(1)R	2	0.17494	2	1	0.0084363	64.265	FVDLPHK(1)R	3	0.21024	1
P131_scaf15.3.147	MGG_16901T0	635	K	ATP-dependent RNA helicase dbp-3	1	4.41681e-20	123.4	K(1)HTLSDGDRESEPVTKK	3	0.4471	10	1	5.52303e-14	123.02	K(1)HTLSDGDRESEPVTKK	4	-0.91617	9
P131_scaf15.3.149	MGG_08270T0	449	K	Ubiquitinyl hydrolase 1	1	0.0213228	71.501	LQCLGCK(1)K	2	-0.64386	1	1	0.0340435	60.436	LQCLGCK(1)K	2	-0.56723	1
P131_scaf15.3.157	MGG_08262T0	262	K	Putidaredoxin reductase	1	1.32854e-06	84.94	NVHDAK(1)NIVSAIGESK	2	-0.67962	1	1	4.00055e-15	119.68	NVHDAK(1)NIVSAIGESK	2	0.23215	1
P131_scaf15.3.157	MGG_08262T0	445	K	Putidaredoxin reductase	1	0.0437875	41.838	EAAK(1)HIVDPAGFK	2	1.9428	1	1	0.00211239	63.257	EAAK(1)HIVDPAGFK	2	1.1077	1
P131_scaf15.3.163	MGG_08256T0	68	K	Mitochondrial peroxiredoxin PRX1	1	0.0021159	113.71	LEPEFTK(1)R	2	-1.4013	2	1	0.000226491	127.56	LEPEFTK(1)R	2	-0.23125	2
P131_scaf15.3.163	MGG_08256T0	176	K	Mitochondrial peroxiredoxin PRX1	1	4.19245e-28	168.02	IVDSLQTGDK(1)HK	3	0.41771	4	1	2.27855e-08	125.54	IVDSLQTGDK(1)HK	3	0.22243	4
P131_scaf15.3.39	MGG_15097T0	33	K	Polyketide synthase	1	0.000660486	94.309	LWELLEK(1)PR	2	-0.012292	1	1	0.00261193	86.898	LWELLEK(1)PR	2	-0.48384	1
P131_scaf15.3.48	MGG_08370T0	450	K	1,3-beta-glucanosyltransferase	1	0.000105535	44.848	LGNVLNAYYNNQGK(1)SSSACDFK	3	-1.0286	1	1	5.65349e-05	46.971	LGNVLNAYYNNQGK(1)SSSACDFK	3	-0.088908	1
P131_scaf15.3.55	MGG_15100T0	749	K	Polyketide synthase	1	3.72029e-16	147.74	EVLEDEGK(1)FAR	2	0.68998	1	1	1.18239e-15	147.74	EVLEDEGK(1)FAR	2	1.5019	1
P131_scaf15.3.55	MGG_15100T0	949	K	Polyketide synthase	1	0.0126448	61.344	FFLGGGEAK(1)R	2	2.0223	1	1	0.0181937	55.353	FFLGGGEAK(1)R	2	2.4033	1
P131_scaf15.3.55	MGG_15100T0	1131	K	Polyketide synthase	1	4.63437e-08	153.15	GISTIK(1)R	2	0.22827	2	1	5.69511e-13	162.07	GISTIK(1)R	2	-0.27632	1
P131_scaf15.3.55	MGG_15100T0	2166	K	Polyketide synthase	1	4.59938e-05	97.472	GAK(1)HVVLSSR	3	-0.39689	2	1	3.52142e-05	113.44	GAK(1)HVVLSSR	3	-1.2596	2
P131_scaf15.3.55	MGG_15100T0	2382	K	Polyketide synthase	1	0.01073	94.662	FMDPK(1)HR	2	0.81475	3	1	0.0141263	94.662	FMDPK(1)HR	2	-0.07005	4
P131_scaf15.3.55	MGG_15100T0	2403	K	Polyketide synthase	1	1.20364e-07	127.37	FSHFILSEK(1)R	3	-0.31512	4	1	9.65456e-07	117.71	FSHFILSEK(1)R	3	0.41278	3
P131_scaf15.3.55	MGG_15100T0	2418	K	Polyketide synthase	1	0.00130844	63.185	AAVGGAALASVK(1)ER	2	-1.6326	1	1	0.00133096	61.409	AAVGGAALASVK(1)ER	2	-0.62274	1
P131_scaf15.3.55	MGG_15100T0	2656	K	Polyketide synthase	1	2.57492e-05	58.246	FQAIPVADK(1)ASAEQGFK	3	-0.5427	2	1	3.52922e-06	79.837	FQAIPVADK(1)ASAEQGFK	3	-1.4231	2
P131_scaf15.3.56	MGG_08363T0	202	K	Enoyl reductase	1	0.00629364	92.051	NFDLAK(1)SR	2	0.42038	1	1	0.00217981	113.18	NFDLAK(1)SR	2	0.76208	1
P131_scaf15.3.56	MGG_08363T0	345	K	Enoyl reductase	1	0.0126143	65.676	GMELVK(1)K	2	-0.38502	1	1	0.0174314	60.972	GMELVK(1)K	2	0.13034	1
P131_scaf15.3.59	MGG_08359T0	93	K	Flavonol synthase	1	0.00602261	67.897	LPLEEK(1)MK	2	-0.24124	5	1	0.00617727	72.879	LPLEEK(1)MK	2	-0.5428	3
P131_scaf15.3.59	MGG_08359T0	320	K	Flavonol synthase	1	1.18547e-29	153.23	RLGLK(1)TDEDEAAGIK	3	0.28103	4	1	2.85113e-16	131.96	RLGLK(1)TDEDEAAGIK	2	0.50945	4
P131_scaf15.3.59	MGG_08359T0	336	K	Flavonol synthase	1	0.0120385	76.679	GADWVK(1)ER	2	-2.1732	1	1	0.0130756	76.679	GADWVK(1)ER	2	-1.7691	1
P131_scaf15.3.59	MGG_08359T0	345	K	Flavonol synthase	1	0.000186637	106.4	VRQDLEK(1)AK	3	-0.65643	2	1	0.00340613	104.82	VRQDLEK(1)AK	2	-0.1626	2
P131_scaf15.3.86	MGG_08330T0	207	K	Dienelactone hydrolase	1	0.0226773	51.445	HLSEEILK(1)R	2	1.9153	1	1	0.00749688	71.451	HLSEEILK(1)R	2	2.8951	1
P131_scaf15.3.92	MGG_08323T0	243	K	Mitochondrial large ribosomal subunit	1	0.0340031	57.931	APADEK(1)FK	2	-0.39628	1	1	0.0314618	57.859	APADEK(1)FK	2	-1.5929	1
P131_scaf16.3.1	MGG_09692T0	190	K	Peptide hydrolase	1	7.65136e-25	138.19	RGACAFGDK(1)SSLAGK	2	0.85755	5	1	8.47756e-11	124.2	RGACAFGDK(1)SSLAGK	3	-1.1523	4
P131_scaf16.3.21	MGG_17278T0	9	K	Argininosuccinate lyase	1	0.00130516	74.424	AELPSHEK(1)K	2	0.36558	1	1	0.00190315	68.847	AELPSHEK(1)K	2	0.56768	1
P131_scaf16.3.24	MGG_09715T0	225	K	Aldo-keto reductase yakc	1	0.000669617	83.862	GLLTGALK(1)SR	2	-1.1699	1	1	0.001023	90.05	GLLTGALK(1)SR	2	-1.2126	1
P131_scaf16.3.51	MGG_09743T0	21	K	hypothetical protein	1	0.0471823	46.457	QPLIK(1)FIGK	2	0.7073	1	1	0.0102701	64.654	QPLIK(1)FIGK	2	-0.28533	1
P131_scaf16.3.54	MGG_09750T0	209	K	Diphosphomevalonate decarboxylase	1	0.000141507	77.062	AIVLVASAMK(1)K	2	0.99236	1	1	0.000513507	77.062	AIVLVASAMK(1)K	2	-0.91475	2
P131_scaf16.3.70.1	MGG_09766T0	253	K	Phospho-2-dehydro-3-deoxyheptonate aldolase	1	2.79713e-07	91.62	GPNFDK(1)ASVQAAK	2	1.3231	1	1	0.00168669	66.393	GPNFDK(1)ASVQAAK	2	1.5494	1
P131_scaf16.3.70.1	MGG_09766T0	331	K	Phospho-2-dehydro-3-deoxyheptonate aldolase	1	1.54575e-05	93.345	VPAEGPSGLK(1)K	2	-0.028808	2	1	0.000705296	83.182	VPAEGPSGLK(1)K	2	-0.96053	2
P131_scaf16.3.72	MGG_13646T0	52	K	hypothetical protein	1	0.0204036	83.364	PVSSK(1)FR	2	-0.73563	1	1	0.00962704	107.67	PVSSK(1)FR	2	-0.11544	1
P131_scaf16.3.73	MGG_13645T0	31	K	60S ribosomal protein L13	1	1.06104e-08	142.98	CHFDQPGK(1)K	3	-0.24536	2	1	2.27101e-05	121.5	CHFDQPGK(1)K	3	-0.38286	4
P131_scaf16.3.73	MGG_13645T0	81	K	60S ribosomal protein L13	1	0.000369993	74.987	GFTLDELK(1)AAGLHK	2	0.91689	2	1	2.43153e-06	99.941	GFTLDELK(1)AAGLHK	2	1.6371	2
P131_scaf16.3.73	MGG_13645T0	87	K	60S ribosomal protein L13	1	3.39364e-12	150.53	AAGLHK(1)LQAR	2	0.088122	2	1	2.24712e-06	119.07	AAGLHK(1)LQAR	3	0.018657	2
P131_scaf16.3.73	MGG_13645T0	128	K	60S ribosomal protein L13	1	0.0196147	58.981	LVVMPK(1)K	2	-0.36381	3	1	0.0175585	60.799	LVVMPK(1)K	2	0.41355	3
P131_scaf16.3.73	MGG_13645T0	138	K	60S ribosomal protein L13	1	6.16638e-13	138.2	KPEVADK(1)TAHK	3	0.11939	4	1	5.57947e-16	148.13	KPEVADK(1)TAHK	3	-0.016339	3
P131_scaf16.3.73	MGG_13645T0	168	K	60S ribosomal protein L13	1	0.0119687	97.093	SDK(1)SAYR	2	1.9757	1	1	0.0207009	84.568	SDK(1)SAYR	2	0.53885	1
P131_scaf17.3.46	MGG_02252T0	151	K	Tetrahydroxynaphthalene reductase	1	0.00318579	57.401	EAYK(1)HLEIGGR	3	0.64368	1	1	0.00121743	70.675	EAYK(1)HLEIGGR	3	0.03743	1
P131_scaf17.3.46	MGG_02252T0	182	K	Tetrahydroxynaphthalene reductase	1	9.06548e-06	71.08	HAVYSGSK(1)GAIETFAR	3	-1.09	1	1	5.37479e-05	71.98	HAVYSGSK(1)GAIETFAR	3	0.0010916	1
P131_scaf18.3.51.2	MGG_10447T0	72	K	Peptidyl-prolyl cis-trans isomerase	1	3.69741e-14	118.24	RVEFK(1)LYDDVVPK	2	-0.018339	2	1	0.00242782	64.104	VEFK(1)LYDDVVPK	2	1.4163	3
P131_scaf18.3.51.2	MGG_10447T0	80	K	Peptidyl-prolyl cis-trans isomerase	1	2.58279e-06	91.076	LYDDVVPK(1)TADNFRR	2	0.50598	12	1	0.000100366	86.498	LYDDVVPK(1)TADNFRR	3	1.036	11
P131_scaf18.3.51.2	MGG_10447T0	99	K	Peptidyl-prolyl cis-trans isomerase	1	2.85169e-08	88.319	LCVGEPGVGGYK(1)DSGFHR	2	-0.35794	3	1	3.30384e-08	82.121	LCVGEPGVGGYK(1)DSGFHR	2	-0.16554	3
P131_scaf18.3.51.2	MGG_10447T0	126	K	Peptidyl-prolyl cis-trans isomerase	1	2.03162e-07	95.183	GNGTGGK(1)SVYGEK	2	-1.2532	2	1	5.66111e-06	102.33	GNGTGGK(1)SVYGEK	2	0.33832	2
P131_scaf18.3.51.2	MGG_10447T0	132	K	Peptidyl-prolyl cis-trans isomerase	1	1.41768e-30	154.65	SVYGEK(1)FADENFQIK	2	1.1732	4	1	2.2896e-09	107.74	SVYGEK(1)FADENFQIK	2	-0.79472	3
P131_scaf18.3.51.2	MGG_10447T0	141	K	Peptidyl-prolyl cis-trans isomerase	1	1.67714e-156	279.75	FADENFQIK(1)HTR	2	0.12217	10	1	8.40617e-190	292.39	FADENFQIK(1)HTR	2	0.39793	10
P131_scaf18.3.57	MGG_15402T0	66	K	hypothetical protein	1	0.00593939	58.699	THK(1)TAEVTR	3	0.44852	1	1	0.00137532	83.883	THK(1)TAEVTR	3	0.18684	1
P131_scaf18.3.7.1.1	MGG_10496T0	119	K	Diphthine synthase	1	0.00948813	60.641	TEK(1)FVAGTLR	2	-0.2554	1	1	0.000483371	100.69	TEK(1)FVAGTLR	2	-0.76572	1
P131_scaf18.3.97	MGG_10741T0	8	K	hypothetical protein	1	0.00356614	76.1	SNLFSSK(1)R	2	-1.077	1	1	0.00378861	76.1	SNLFSSK(1)R	2	3.3534	1
P131_scaf19.3.25	MGG_13986T0	56	K	Delta(14)-sterol reductase	1	0.0290024	60.118	DLTWAK(1)LK	2	0.41358	2	1	0.0270722	60.91	DLTWAK(1)LK	2	0.27471	2
P131_scaf19.3.25	MGG_13986T0	103	K	Delta(14)-sterol reductase	1	0.00847633	40.278	VMPAQEVVGTK(1)LR	2	0.070649	1	1	0.0018699	65.043	VMPAQEVVGTK(1)LR	2	1.6621	1
P131_scaf19.3.25	MGG_13986T0	353	K	Delta(14)-sterol reductase	1	5.53439e-15	116.51	RDPNHPSVK(1)NLSYIQTK	3	-0.58731	1	1	4.91832e-21	138.97	RDPNHPSVK(1)NLSYIQTK	4	0.36209	2
P131_scaf19.3.25	MGG_13986T0	361	K	Delta(14)-sterol reductase	1	4.86762e-06	121.73	NLSYIQTK(1)R	2	0.54482	2	1	1.74473e-07	130.66	NLSYIQTK(1)R	2	0.34867	2
P131_scaf19.3.26	MGG_08535T0	159	K	hypothetical protein	1	6.60364e-08	135.1	RGDAAYVDK(1)R	3	-2.3822	2	1	0.00567986	105.36	RGDAAYVDK(1)R	2	-0.1103	2
P131_scaf19.3.49.2	MGG_08556T0	39	K	Developmental and secondary metabolism regulator veA	1	0.034766	44.847	IDVIQQPEK(1)CR	2	-1.084	1	1	9.8916e-05	105.46	IDVIQQPEK(1)CR	2	-0.51049	1
P131_scaf19.3.49.2	MGG_08556T0	195	K	Developmental and secondary metabolism regulator veA	1	0.00498629	64.121	SADFACFSAK(1)K	2	-0.03022	1	1	0.000732361	82.278	SADFACFSAK(1)K	2	-0.72481	2
P131_scaf19.3.58	MGG_08563T0	149	K	hypothetical protein	1	1.14331e-12	139.86	TSAVQELNVK(1)R	2	0.70331	1	1	1.72957e-36	182.28	TSAVQELNVK(1)R	2	-0.0023625	1
P131_scaf19.3.59	MGG_17041T0	40	K	Saccharopine dehydrogenase [NADP(+), L-glutamate-forming]	1	0.0370272	76.774	TLESAK(1)K	2	0.017315	1	1	0.0342066	75.109	TLESAK(1)K	2	-0.67332	1
P131_scaf19.3.59	MGG_17041T0	328	K	Saccharopine dehydrogenase [NADP(+), L-glutamate-forming]	1	0.0202257	60.398	WLGIFSDK(1)K	2	-0.03907	1	1	0.00581993	77.662	WLGIFSDK(1)K	2	0.14054	2
P131_scaf19.3.86	MGG_08590T0	348	K	Nucleoporin NIC96	1	0.00706057	49.632	NSTFGK(1)SGMLR	2	0.7022	1	1	0.00734168	51.567	NSTFGK(1)SGMLR	2	0.068124	1
P131_scaf2.3.10	MGG_03736T0	1173	K	Multidrug resistance-associated protein 1	1	0.000933315	74.611	GFDK(1)TQTYIER	2	1.1633	1	1	0.000302318	94.767	GFDK(1)TQTYIER	2	0.94232	1
P131_scaf2.3.1000	MGG_06349T0	79	K	V-type proton ATPase subunit C	1	1.0664e-26	143.93	VADSLK(1)NLLDGDEEK	2	-1.0649	1	1	3.56329e-50	184.76	VADSLK(1)NLLDGDEEK	2	-0.87297	1
P131_scaf2.3.1000	MGG_06349T0	242	K	V-type proton ATPase subunit C	1	8.0087e-06	110.53	TAAEFLQK(1)CR	2	-0.63951	1	1	1.41267e-17	156.83	TAAEFLQK(1)CR	2	-1.6782	1
P131_scaf2.3.1001	MGG_06348T0	69	K	Adenylyl-sulfate kinase	1	0.0235093	45.28	FGLNK(1)DLGFSEK	2	1.6255	1	1	0.00122061	74.987	FGLNK(1)DLGFSEK	2	-0.12837	1
P131_scaf2.3.1008	MGG_06342T0	974	K	hypothetical protein	1	1.67783e-06	117.89	LAGLVGGGK(1)R	2	-0.57389	1	1	0.00101311	93.649	LAGLVGGGK(1)R	2	-0.46882	1
P131_scaf2.3.1016	MGG_06333T0	38	K	60S ribosomal protein L29	1	0.00532745	114.19	GTDPK(1)FR	2	0.35384	1	1	0.0128835	100.74	GTDPK(1)FR	2	-0.44551	1
P131_scaf2.3.1016	MGG_06333T0	52	K	60S ribosomal protein L29	1	3.28948e-06	77.288	HALHGTAK(1)AIK	3	-1.5043	5	1	8.14163e-09	103.31	HALHGTAK(1)AIK	3	-0.26135	3
P131_scaf2.3.1029.3	MGG_06321T0	162	K	Glycyl-tRNA synthetase	1	0.045642	46.819	DPK(1)TGDIFR	2	-0.443	1	1	0.00223535	88.495	DPK(1)TGDIFR	2	-0.35154	1
P131_scaf2.3.1029.3	MGG_06321T0	405	K	Glycyl-tRNA synthetase	1	9.26295e-11	109	IHLFLEK(1)IGVDK	2	0.42923	1	1	8.421e-05	91.62	IHLFLEK(1)IGVDK	2	-0.35639	1
P131_scaf2.3.1029.3	MGG_06321T0	460	K	Glycyl-tRNA synthetase	1	0.00246975	70.728	SAYDLSVHAK(1)K	2	-1.6633	3	1	0.000157541	103.63	SAYDLSVHAK(1)K	2	-1.1156	3
P131_scaf2.3.1030.2	MGG_06320T0	677	K	STE/STE20/PAKA protein kinase	1	6.06209e-05	83.204	DIK(1)SDNVLLDAR	2	1.0623	1	1	0.00014872	88.101	DIK(1)SDNVLLDAR	2	0.64949	1
P131_scaf2.3.1032.3	MGG_06318T0	489	K	RNA-binding protein	1	2.80676e-08	100.11	VLTHK(1)NCGFVNFER	3	-0.56709	3	1	5.53874e-11	122.64	VLTHK(1)NCGFVNFER	3	-0.31155	3
P131_scaf2.3.1032.3	MGG_06318T0	930	K	RNA-binding protein	1	7.2211e-05	82.705	NQVVENVK(1)NVLVR	2	1.0687	1	1	0.00278252	58.32	NQVVENVK(1)NVLVR	2	2.6771	1
P131_scaf2.3.1034	MGG_06316T0	22	K	Curved DNA-binding protein	1	2.40977e-06	116.55	YK(1)TAAQISEK	2	0.46542	1	1	0.00318162	74.611	YK(1)TAAQISEK	2	0.20736	1
P131_scaf2.3.1034	MGG_06316T0	30	K	Curved DNA-binding protein	1	0.00017207	81.92	TAAQISEK(1)VLK	2	-0.1736	1	1	0.00725499	61.235	TAAQISEK(1)VLK	2	1.1342	1
P131_scaf2.3.1034	MGG_06316T0	173	K	Curved DNA-binding protein	1	7.29329e-06	58.246	LMVPPGLLAQGTDEEK(1)AK	3	-0.93069	2	1	3.61742e-07	77.221	LMVPPGLLAQGTDEEK(1)AK	2	-1.9816	2
P131_scaf2.3.1034	MGG_06316T0	193	K	Curved DNA-binding protein	1	9.15554e-07	120.65	ITSLLEK(1)VAK	2	0.34188	1	1	0.000444684	101.48	ITSLLEK(1)VAK	2	0.10309	1
P131_scaf2.3.1034	MGG_06316T0	220	K	Curved DNA-binding protein	1	0.00756787	95.502	NEIEGTK(1)K	2	0.007158	1	1	0.00554108	103.55	NEIEGTK(1)K	2	0.11417	1
P131_scaf2.3.1034	MGG_06316T0	288	K	Curved DNA-binding protein	1	0.004643	82.279	ILSEVQK(1)K	2	0.28653	4	1	0.00250913	113.7	ILSEVQK(1)K	2	-0.67477	3
P131_scaf2.3.1040	MGG_06310T0	22	K	NADH-ubiquinone oxidoreductase 14.8 kDa subunit	1	4.22507e-18	136.93	TAQSANWADAK(1)R	2	-0.11387	2	1	4.54513e-26	164.48	TAQSANWADAK(1)R	2	0.55536	1
P131_scaf2.3.1056	MGG_06296T0	113	K	Nuclear cap-binding protein subunit 2	1	0.000540861	86.014	YIGGTK(1)LDER	2	-0.65015	1	1	0.00110582	88.596	YIGGTK(1)LDER	2	-0.84492	1
P131_scaf2.3.1063	MGG_06289T0	61	K	NADH-cytochrome b5 reductase	1	0.000679497	71.879	VLDPTK(1)FQEFELK	2	0.13264	2	1	8.94634e-08	83.204	VLDPTK(1)FQEFELK	2	-0.62078	2
P131_scaf2.3.1063	MGG_06289T0	68	K	NADH-cytochrome b5 reductase	1	0.00725757	67.334	FQEFELK(1)EK	2	-0.37137	2	1	0.0123443	62.466	FQEFELK(1)EK	2	-0.41142	1
P131_scaf2.3.1063	MGG_06289T0	294	K	NADH-cytochrome b5 reductase	1	4.1014e-05	111.61	ATEALGFK(1)K	2	0.21584	3	1	0.000623995	105.52	ATEALGFK(1)K	2	0.079104	3
P131_scaf2.3.1073	MGG_06276T0	577	K	External NADH-ubiquinone oxidoreductase 1, mitochondrial	1	0.0088454	57.175	ILVINDWVK(1)SK	2	-0.49728	1	1	0.00229513	73.435	ILVINDWVK(1)SK	2	1.0033	1
P131_scaf2.3.1077	MGG_12868T0	248	K	Enoyl-CoA hydratase	1	1.27434e-10	105.65	EVVNK(1)SQDLGLR	2	-1.6354	2	1	4.52043e-53	196.27	EVVNK(1)SQDLGLR	2	-0.14273	2
P131_scaf2.3.1077	MGG_12868T0	284	K	Enoyl-CoA hydratase	1	0.0252563	53.237	IGMTAFAEK(1)K	2	-1.3617	1	1	0.0438586	44.847	IGMTAFAEK(1)K	2	-1.3678	1
P131_scaf2.3.108	MGG_03645T0	225	K	Adenylosuccinate lyase	1	0.0174302	76.679	LNDILCK(1)K	2	0.59207	1	1	0.0163409	76.064	LNDILCK(1)K	2	-0.13904	1
P131_scaf2.3.108	MGG_03645T0	292	K	Adenylosuccinate lyase	1	1.46276e-24	100.45	EIEEPFEAGQIGSSAMAYK(1)R	3	-0.37055	1	1	2.80658e-05	50.404	EIEEPFEAGQIGSSAMAYK(1)R	3	-1.1313	1
P131_scaf2.3.108	MGG_03645T0	416	K	Adenylosuccinate lyase	1	1.11499e-10	119.39	MEGK(1)SNDLLER	2	-0.44848	2	1	3.29067e-06	116.24	MEGK(1)SNDLLER	2	-0.55264	2
P131_scaf2.3.1081	MGG_06269T0	46	K	60S ribosomal protein L2	1	3.79385e-18	134.68	GIVK(1)EIIHDPGR	2	-1.2165	1	1	3.42127e-05	100.22	GIVK(1)EIIHDPGR	2	-0.13187	2
P131_scaf2.3.1081	MGG_06269T0	68	K	60S ribosomal protein L2	1	0.00157	88.155	VVFRDPYK(1)FK	2	1.3908	4	1	0.00228902	69.672	VVFRDPYK(1)FK	3	0.17106	3
P131_scaf2.3.1081	MGG_06269T0	161	K	60S ribosomal protein L2	1	3.52853e-05	140.98	VVSSK(1)AR	2	0.3237	2	1	0.00153858	124.59	VVSSK(1)AR	2	-0.29199	1
P131_scaf2.3.1081	MGG_06269T0	181	K	60S ribosomal protein L2	0.999999	7.81459e-05	96.756	TDKPLLK(1)ASR	3	-0.22112	2	0.999997	0.000676464	84.479	TDKPLLK(1)ASR	3	0.65057	2
P131_scaf2.3.1084.2	MGG_06266T0	172	K	Eukaryotic peptide chain release factor subunit 1	1	0.00127145	66.989	DIVHK(1)FSVDLPK	2	1.4738	1	1	0.0181043	46.88	DIVHK(1)FSVDLPK	2	1.3937	1
P131_scaf2.3.1099.1	MGG_06249T0	80	K	Translationally controlled tumor protein	1	0.00231266	86.882	LQSSSFDK(1)K	2	-0.65784	3	1	3.37243e-05	117.7	LQSSSFDK(1)K	2	-0.66895	3
P131_scaf2.3.1099.1	MGG_06249T0	122	K	Translationally controlled tumor protein	1	0.00896186	84.568	NK(1)LLPNFK	2	-0.51149	2	1	0.00749309	89.752	NK(1)LLPNFK	2	-1.4156	2
P131_scaf2.3.1106	MGG_06242T0	338	K	Ribosome biogenesis protein Kri1	1	0.00159446	86.898	TLVAAK(1)TVR	2	0.33434	1	1	0.00772865	67.334	TLVAAK(1)TVR	2	0.085045	1
P131_scaf2.3.1107	MGG_06241T0	103	K	Vacuolar protein sorting-associated protein 21	1	0.0162553	54.343	AK(1)HWVAELQR	2	0.082126	1	1	0.0295389	54.259	AK(1)HWVAELQR	2	-0.066723	1
P131_scaf2.3.112	MGG_03641T0	6	K	Elongation factor 1-alpha	1	1.47e-14	112.16	EK(1)SHLNVVVIGHVDSGK	3	0.70911	1	1	1.53437e-11	106.28	EK(1)SHLNVVVIGHVDSGK	3	1.1439	1
P131_scaf2.3.112	MGG_03641T0	31	K	Elongation factor 1-alpha	1	1.27469e-10	105.65	STTTGHLIYK(1)LK	3	1.0327	12	1	1.23509e-05	107.34	STTTGHLIYK(1)LK	3	0.10168	12
P131_scaf2.3.112	MGG_03641T0	33	K	Elongation factor 1-alpha	1	0.0119687	97.093	LK(1)GIDQR	2	-0.974	2	1	0.0179994	89.142	LK(1)GIDQR	2	-0.28182	1
P131_scaf2.3.112	MGG_03641T0	85	K	Elongation factor 1-alpha	1	3.60713e-06	73.252	FETAK(1)YQVTVIDAPGHR	3	-0.75686	1	1	3.92766e-05	62.469	FETAK(1)YQVTVIDAPGHR	3	-0.80545	1
P131_scaf2.3.112	MGG_03641T0	160	K	Elongation factor 1-alpha	1	0.000145819	88.338	MDTAK(1)WAQSR	2	-0.28235	1	1	0.00314727	64.64	MDTAK(1)WAQSR	2	0.30039	1
P131_scaf2.3.112	MGG_03641T0	178	K	Elongation factor 1-alpha	1	1.12457e-06	95.531	ETSNFLK(1)K	2	1.1921	5	1	0.015122	73.248	ETSNFLK(1)K	2	-0.026834	2
P131_scaf2.3.112	MGG_03641T0	219	K	Elongation factor 1-alpha	1	0.00036566	70.167	GNISPNAPWYK(1)GWTK	2	0.21425	2	1	0.00372194	47.548	GNISPNAPWYK(1)GWTK	2	0.44176	2
P131_scaf2.3.112	MGG_03641T0	390	K	Elongation factor 1-alpha	1	7.14653e-33	190.86	FSEILEK(1)LDRR	3	0.01206	7	1	3.59951e-16	152.07	FSEILEK(1)LDRR	3	-1.4084	5
P131_scaf2.3.112	MGG_03641T0	452	K	Elongation factor 1-alpha	1	0.000456807	74.649	QTVAVGVIK(1)SVDK	2	-0.055994	1	1	0.00109609	72.209	QTVAVGVIK(1)SVDK	2	-0.14529	1
P131_scaf2.3.112	MGG_03641T0	466	K	Elongation factor 1-alpha	1	0.0134025	85.813	VTK(1)SAAK	2	0.58152	1	1	0.0199656	85.813	VTK(1)SAAK	2	0.96085	1
P131_scaf2.3.1183	MGG_10052T0	154	K	Hypoxanthine guanine phosphoribosyltransferase	1	5.97614e-11	105.65	TEFQIFVLHNK(1)NK	2	-0.87157	3	1	0.00105412	72.705	TEFQIFVLHNK(1)NK	2	-0.81898	1
P131_scaf2.3.1216	MGG_10012T0	196	K	Salicylate hydroxylase	1	2.52322e-05	84.508	ATVDAVIGCDGVK(1)SK	2	-0.69852	1	1	1.78783e-09	109.79	ATVDAVIGCDGVK(1)SK	2	-0.50793	1
P131_scaf2.3.1240	MGG_07594T0	206	K	Ubiquinone/menaquinone biosynthesis methyltransferase	1	0.000648977	72.891	SFAINPIFK(1)STK	2	1.9102	2	1	0.00582126	58.32	SFAINPIFK(1)STK	2	0.76812	1
P131_scaf2.3.1265.4	MGG_09991T0	204	K	CRAL/TRIO domain-containing protein	0.999933	0.0239186	47.706	MKPLELLK(1)K	2	-0.85696	1	0.999973	0.0213473	51.445	MKPLELLK(1)K	2	-1.1539	1
P131_scaf2.3.1265.4	MGG_09991T0	355	K	CRAL/TRIO domain-containing protein	1	0.00153322	87.258	LFVAPK(1)TLK	2	0.46445	1	1	0.00423341	79.986	LFVAPK(1)TLK	2	0.1513	1
P131_scaf2.3.1278	MGG_07613T0	39	K	Acetyl-CoA carboxylase	1	0.000355822	69.864	HK(1)IADHFIGGNR	3	-0.74043	1	1	0.00685613	48.115	HK(1)IADHFIGGNR	3	0.54181	1
P131_scaf2.3.1278	MGG_07613T0	180	K	Acetyl-CoA carboxylase	1	1.35329e-05	94.767	LPESLAASPK(1)K	2	-0.22131	1	1	0.00126532	74.698	LPESLAASPK(1)K	2	-0.12153	2
P131_scaf2.3.1278	MGG_07613T0	338	K	Acetyl-CoA carboxylase	0.999987	2.74642e-06	54.225	HQK(1)IIEEAPVTIAKPDTFK	3	0.18799	1	0.999956	0.000103561	48.616	HQK(1)IIEEAPVTIAKPDTFK	3	0.275	2
P131_scaf2.3.1278	MGG_07613T0	898	K	Acetyl-CoA carboxylase	1	0.000123033	74.987	TFHK(1)FIDEHVAR	3	1.8609	4	1	0.000351459	77.185	TFHK(1)FIDEHVAR	3	0.19594	3
P131_scaf2.3.1278	MGG_07613T0	950	K	Acetyl-CoA carboxylase	1	0.000150767	83.182	FIETEK(1)LFSGR	2	-0.17826	1	1	0.00572113	64.121	FIETEK(1)LFSGR	2	-0.27978	1
P131_scaf2.3.1278	MGG_07613T0	1355	K	Acetyl-CoA carboxylase	1	0.000280368	100.79	YK(1)SVFTENK	2	-0.93038	2	1	6.91567e-05	116.12	YK(1)SVFTENK	2	-0.36333	1
P131_scaf2.3.1278	MGG_07613T0	2083	K	Acetyl-CoA carboxylase	1	0.00412728	47.037	GGVLEPEGIIGIK(1)YK	2	-1.1823	2	1	0.000696433	59.709	GGVLEPEGIIGIK(1)YK	2	-1.1969	2
P131_scaf2.3.1282	MGG_07616T0	262	K	Succinate/fumarate mitochondrial transporter	1	0.000120178	80.17	APAVEGVSAFK(1)R	2	-0.11457	1	1	0.000344982	80.871	APAVEGVSAFK(1)R	2	0.57965	1
P131_scaf2.3.1283.1	MGG_07617T0	186	K	Twinfilin-2	1	0.0358699	43.769	MVYPLMK(1)R	2	1.5312	1	1	0.0251311	45.081	MVYPLMK(1)R	2	0.66262	1
P131_scaf2.3.1295	MGG_13438T0	199	K	Xaa-Pro dipeptidase	1	4.25987e-26	143.05	ANDISGAAHLAVLK(1)R	2	0.70418	3	1	1.06516e-21	141.82	ANDISGAAHLAVLK(1)R	2	0.75388	3
P131_scaf2.3.1295	MGG_13438T0	245	K	Xaa-Pro dipeptidase	1	3.45241e-38	156.11	AAATLHYVK(1)NDEPTAGK	2	-0.055525	3	1	1.05685e-15	118.31	AAATLHYVK(1)NDEPTAGK	3	0.27007	4
P131_scaf2.3.1297.1	MGG_07628T0	92	K	Acetolactate synthase	1	0.00788179	65.719	YSAELK(1)TGK	2	0.33419	1	1	0.0180923	56.404	YSAELK(1)TGK	2	-0.40923	2
P131_scaf2.3.1297.1	MGG_07628T0	136	K	Acetolactate synthase	1	4.11657e-05	83.633	EVMEEEINPYELDK(1)K	2	-2.0798	1	1	0.00564646	44.925	EVMEEEINPYELDK(1)K	2	-3.098	1
P131_scaf2.3.1297.1	MGG_07628T0	298	K	Acetolactate synthase	1	9.10566e-19	142.08	ALITSK(1)TEAAAR	2	0.014522	1	1	3.19731e-25	153.95	ALITSK(1)TEAAAR	2	-0.34013	2
P131_scaf2.3.1298	MGG_07629T0	353	K	hypothetical protein	1	2.67061e-11	110.64	HIIQATGHSGK(1)K	3	-1.0358	3	1	5.20271e-06	106.26	HIIQATGHSGK(1)K	2	-0.0043718	2
P131_scaf2.3.1298	MGG_07629T0	386	K	hypothetical protein	1	9.89247e-07	71.685	LCHSSEFPGATPNSAGK(1)R	3	0.80019	1	1	6.52357e-07	73.498	LCHSSEFPGATPNSAGK(1)R	3	0.074909	2
P131_scaf2.3.1340	MGG_13448T0	138	K	DUF967 domain-containing protein	1	3.622e-06	120.99	YAGDEDK(1)FR	2	-1.4866	2	1	0.00223535	88.495	YAGDEDK(1)FR	2	-0.82285	2
P131_scaf2.3.135	MGG_03619T0	86	K	FAD-dependent oxidoreductase-like protein	1	0.000345299	83.204	ARPDLIK(1)VLTYK	2	0.041577	2	1	0.0032452	76.073	ARPDLIK(1)VLTYK	2	0.12259	2
P131_scaf2.3.135	MGG_03619T0	157	K	FAD-dependent oxidoreductase-like protein	1	3.8957e-06	75.018	LEELAETEPHRVEIVK(1)K	3	0.54423	1	1	8.28076e-06	77.221	LEELAETEPHRVEIVK(1)K	3	0.0084002	1
P131_scaf2.3.135	MGG_03619T0	368	K	FAD-dependent oxidoreductase-like protein	1	7.78266e-30	150.22	TFTTYNAIAEGK(1)QK	2	-0.015372	1	1	3.49909e-15	135.91	TFTTYNAIAEGK(1)QK	3	0.98884	2
P131_scaf2.3.138.1	MGG_13499T0	120	K	Acetyl-CoA acetyltransferase	1	3.52998e-11	110.55	GK(1)PNVTVDRDEEVK	2	-0.073895	2	1	2.62738e-07	111.83	GK(1)PNVTVDRDEEVK	2	-0.68565	1
P131_scaf2.3.138.1	MGG_13499T0	132	K	Acetyl-CoA acetyltransferase	0.999293	9.57453e-09	66.152	GK(0.001)PNVTVDRDEEVK(0.999)NLNIEK	4	-0.22508	2	0.999559	2.9958e-08	65.808	GKPNVTVDRDEEVK(1)NLNIEK	3	0.42666	2
P131_scaf2.3.138.1	MGG_13499T0	138	K	Acetyl-CoA acetyltransferase	1	0.00973565	82.426	NLNIEK(1)LK	2	0.036975	2	1	0.0107016	82.426	NLNIEK(1)LK	2	-0.081986	2
P131_scaf2.3.138.1	MGG_13499T0	210	K	Acetyl-CoA acetyltransferase	1	0.000848552	69.345	FTTAPALAIPK(1)AIK	2	-0.39648	1	1	0.00607393	48.532	FTTAPALAIPK(1)AIK	2	-0.45254	1
P131_scaf2.3.138.1	MGG_13499T0	213	K	Acetyl-CoA acetyltransferase	1	4.78019e-06	105.17	AIK(1)HAGIEQK	3	-0.11307	3	1	1.74395e-06	121.36	AIK(1)HAGIEQK	2	0.2911	2
P131_scaf2.3.138.1	MGG_13499T0	278	K	Acetyl-CoA acetyltransferase	1	0.00790768	46.069	IVTTLTTVLK(1)EK	3	-0.25428	1	1	0.00139985	73.927	IVTTLTTVLK(1)EK	3	-0.61922	2
P131_scaf2.3.142	MGG_17061T0	6	K	hypothetical protein	1	0.000688945	73.499	ALPPK(1)FSGHR	2	0.58938	4	1	0.00191769	65.627	ALPPK(1)FSGHR	2	-0.76707	3
P131_scaf2.3.142	MGG_17061T0	46	K	hypothetical protein	1	1.67898e-06	90.793	MFK(1)TVANDLAPK	2	1.1432	2	1	1.44776e-05	100.22	MFK(1)TVANDLAPK	2	0.2967	1
P131_scaf2.3.150	MGG_03607T0	69	K	Alanine--tRNA ligase	1	0.000854599	80.455	TDPMAGLK(1)R	2	-1.3262	2	1	0.0056886	78.149	TDPMAGLK(1)R	2	-2.2626	2
P131_scaf2.3.150	MGG_03607T0	83	K	Alanine--tRNA ligase	1	0.000179674	77.42	AGGK(1)HNDLDDVGK	2	0.62982	2	1	0.000389521	80.632	AGGK(1)HNDLDDVGK	2	-0.046561	2
P131_scaf2.3.150	MGG_03607T0	238	K	Alanine--tRNA ligase	1	7.2302e-05	74.338	SLPAK(1)HVDTGMGFER	2	-4.4588	3	1	8.47875e-05	74.726	SLPAK(1)HVDTGMGFER	2	-1.1713	2
P131_scaf2.3.150	MGG_03607T0	646	K	Alanine--tRNA ligase	1	0.0484809	47.844	TGVTVPELK(1)K	2	0.24369	1	1	0.0181937	55.353	TGVTVPELK(1)K	2	0.23708	1
P131_scaf2.3.150	MGG_03607T0	768	K	Alanine--tRNA ligase	1	0.0236762	68.371	LAADFSK(1)R	2	-0.58186	1	1	0.0160388	76.679	LAADFSK(1)R	2	0.48275	1
P131_scaf2.3.150	MGG_03607T0	872	K	Alanine--tRNA ligase	1	0.000829899	71.176	AVSEIMNFYK(1)SK	2	0.85008	1	1	0.00015019	88.021	AVSEIMNFYK(1)SK	2	0.12028	1
P131_scaf2.3.152	MGG_13510T0	232	K	Cysteine synthase 2	1	5.00867e-06	115.42	VPVAPITDK(1)R	2	-0.51792	1	1	0.00125484	90.05	VPVAPITDK(1)R	2	0.54001	1
P131_scaf2.3.153	MGG_13511T0	72	K	Transcription elongation factor S-II	1	0.000999826	78.342	VAAEVVTK(1)WK	2	-2.0196	1	1	0.0021592	78.342	VAAEVVTK(1)WK	2	-1.2235	1
P131_scaf2.3.153	MGG_13511T0	268	K	Transcription elongation factor S-II	1	4.32782e-05	85.554	SISDALECSK(1)CK	2	-1.1699	1	1	6.38306e-05	92.856	SISDALECSK(1)CK	2	-0.90379	1
P131_scaf2.3.16	MGG_15290T0	200	K	Histidyl-tRNA synthetase	1	0.0169761	67.169	YQIAK(1)VYR	2	-0.17945	1	1	0.0453059	52.716	YQIAK(1)VYR	2	-0.43057	1
P131_scaf2.3.16	MGG_15290T0	317	K	Histidyl-tRNA synthetase	1	4.64522e-06	71.601	GISAQVADSIGEYVK(1)HK	3	-0.60528	1	1	5.20418e-05	58.98	GISAQVADSIGEYVK(1)HK	3	-0.97987	1
P131_scaf2.3.161	MGG_03600T0	125	K	Mitochondrial-processing peptidase subunit beta	1	6.82222e-20	124.29	ENTVYFAK(1)SLNEDAPK	2	0.72334	2	1	2.78351e-08	104.26	ENTVYFAK(1)SLNEDAPK	2	1.8169	1
P131_scaf2.3.161	MGG_03600T0	260	K	Mitochondrial-processing peptidase subunit beta	1	0.00022896	78.548	AK(1)PDFIGSDVR	2	1.4214	3	1	0.00114646	78.342	AK(1)PDFIGSDVR	2	1.7099	3
P131_scaf2.3.183	MGG_03578T0	8	K	Histone H2B	1	1.44578e-36	146.69	AADK(1)K(1)PASK(1)APATASK(1)APEK	3	-0.30713	26	1	2.53313e-16	115.29	AADK(1)K(1)PASK(1)APATASK(1)APEK	3	-0.54922	22
P131_scaf2.3.183	MGG_03578T0	9	K	Histone H2B	1	1.70904e-28	140.28	K(1)PASK(1)APATASK(1)APEK	2	0.4815	21	1	1.86334e-26	143.99	K(1)PASK(1)APATASK(1)APEK	2	0.10294	29
P131_scaf2.3.183	MGG_03578T0	13	K	Histone H2B	1	1.7178e-72	203.89	PASK(1)APATASK(1)APEK(1)K	2	0.34282	59	1	1.43628e-66	197.67	PASK(1)APATASK(1)APEK(1)K	3	1.0231	49
P131_scaf2.3.183	MGG_03578T0	20	K	Histone H2B	1	1.7178e-72	203.89	PASK(1)APATASK(1)APEK(1)K	2	0.34282	65	1	1.43628e-66	197.67	PASK(1)APATASK(1)APEK(1)K	3	1.0231	67
P131_scaf2.3.183	MGG_03578T0	24	K	Histone H2B	1	4.29297e-54	200.21	PASK(1)APATASK(1)APEK(1)K	2	0.34282	12	1	6.07773e-66	192.25	PASK(1)APATASK(1)APEK(1)K	3	1.0231	11
P131_scaf2.3.183	MGG_03578T0	29	K	Histone H2B	1	3.33302e-14	122.52	DAGK(1)K(1)TAASGDKK	3	0.25014	12	1	3.25928e-25	150.78	DAGK(1)K(1)TAASGDKK	3	0.024865	10
P131_scaf2.3.183	MGG_03578T0	30	K	Histone H2B	1	3.33302e-14	122.69	K(1)TAASGDK(1)K	2	1.2395	13	1	3.25928e-25	150.78	K(1)TAASGDK(1)K	2	0.64042	11
P131_scaf2.3.183	MGG_03578T0	37	K	Histone H2B	1	2.74314e-07	122.69	K(1)TAASGDK(1)K	2	1.2395	2	1	0.000868221	95.477	K(1)TAASGDK(1)K	2	0.64042	3
P131_scaf2.3.183	MGG_03578T0	54	K	Histone H2B	0.999999	0.000496027	70.563	KETYSSYIYK(1)VLK	3	0.041173	3	1	9.79065e-05	103.14	KETYSSYIYK(1)VLK	2	0.35641	3
P131_scaf2.3.183	MGG_03578T0	96	K	Histone H2B	1	0.00880839	111.28	LAAYNK(1)K	2	-0.23949	1	1	0.00910605	111.28	LAAYNK(1)K	2	0.013643	2
P131_scaf2.3.184	MGG_03577T0	6	K	Histone H2A	1	1.1805e-64	176.1	TGGGK(1)SGGK(1)ASGSK(1)NAQSR	2	-0.12766	14	1	2.41869e-38	164.66	TGGGK(1)SGGK(1)ASGSK(1)NAQSR	2	-0.36268	14
P131_scaf2.3.184	MGG_03577T0	10	K	Histone H2A	1	1.1805e-64	176.1	TGGGK(1)SGGK(1)ASGSK(1)NAQSR	2	-0.12766	13	1	2.41869e-38	164.66	TGGGK(1)SGGK(1)ASGSK(1)NAQSR	2	-0.36268	15
P131_scaf2.3.184	MGG_03577T0	15	K	Histone H2A	1	1.1805e-64	176.1	TGGGK(1)SGGK(1)ASGSK(1)NAQSR	2	-0.12766	5	1	1.21584e-32	161.82	TGGGK(1)SGGK(1)ASGSK(1)NAQSR	2	-0.36268	6
P131_scaf2.3.184	MGG_03577T0	23	K	Histone H2A	1	0.015215	48.568	SSK(1)AGLAFPVGR	2	0.64615	1	1	0.00012673	89.301	SSK(1)AGLAFPVGR	2	0.25154	1
P131_scaf2.3.19	MGG_03727T0	31	K	60S ribosomal protein	1	7.0258e-69	226.46	EYTIHLHK(1)R	3	0.8035	7	1	4.18454e-97	241.96	EYTIHLHK(1)R	3	-0.13103	8
P131_scaf2.3.19	MGG_03727T0	70	K	60S ribosomal protein	1	0.00653987	97.798	VDPQLNK(1)K	2	0.37491	1	1	0.0131125	82.452	VDPQLNK(1)K	2	0.063787	1
P131_scaf2.3.19	MGG_03727T0	112	K	60S ribosomal protein	1	5.01518e-12	111.95	LYSYVQAVNTK(1)NPK	3	0.29276	2	1	2.8332e-08	105.03	LYSYVQAVNTK(1)NPK	3	-0.75297	2
P131_scaf2.3.192	MGG_03572T0	33	K	Signal recognition particle 14 kDa protein	1	2.74347e-05	81.904	KGDDHGQIHLTQK(1)R	4	-0.86401	2	1	0.000497315	66.246	KGDDHGQIHLTQK(1)R	3	-0.81024	2
P131_scaf2.3.194	MGG_17072T0	74	K	Dihydrolipoyl dehydrogenase	1	0.00891038	111.01	VTCIEK(1)R	2	0.5557	4	1	4.39462e-05	136.11	VTCIEK(1)R	2	0.19258	4
P131_scaf2.3.194	MGG_17072T0	126	K	Dihydrolipoyl dehydrogenase	1	8.10583e-06	104.39	LNLQQLMK(1)AK	2	-0.002328	2	1	6.1087e-09	129.85	LNLQQLMK(1)AK	2	-0.34441	4
P131_scaf2.3.194	MGG_17072T0	430	K	Dihydrolipoyl dehydrogenase	1	1.27469e-10	105.65	AK(1)TNLDTEGMVK	2	-0.31056	6	1	6.41443e-08	118.76	AK(1)TNLDTEGMVK	2	0.092959	7
P131_scaf2.3.212	MGG_03554T0	23	K	60S ribosomal protein L36	1	2.35208e-08	154.35	GFK(1)TTAR	2	0.20529	5	1	4.55039e-05	134.66	GFK(1)TTAR	2	-0.53957	4
P131_scaf2.3.212	MGG_03554T0	94	K	60S ribosomal protein L36	1	3.79635e-12	113.4	AK(1)VEQLQTVIAEAR	2	-0.10348	2	1	7.56494e-21	143.93	AK(1)VEQLQTVIAEAR	2	-0.34056	2
P131_scaf2.3.215	MGG_03551T0	120	K	Threonyl-tRNA synthetase-like protein	1	1.50218e-06	128.38	GISNSLFK(1)R	2	1.169	1	1	2.78781e-06	128.38	GISNSLFK(1)R	2	0.077834	2
P131_scaf2.3.215	MGG_03551T0	258	K	Threonyl-tRNA synthetase-like protein	1	0.00010129	86.114	IADGTK(1)TTVYR	2	0.3902	1	1	1.79884e-07	125.72	IADGTK(1)TTVYR	2	-0.28652	1
P131_scaf2.3.215	MGG_03551T0	315	K	Threonyl-tRNA synthetase-like protein	1	0.000433533	90.05	IYGVSFPTK(1)K	2	1.7417	3	1	0.00125484	90.05	IYGVSFPTK(1)K	2	0.34798	3
P131_scaf2.3.215	MGG_03551T0	330	K	Threonyl-tRNA synthetase-like protein	1	0.00202954	114.28	FLEEAAK(1)R	2	1.1176	2	1	0.00520767	105.14	FLEEAAK(1)R	2	1.3061	2
P131_scaf2.3.215	MGG_03551T0	643	K	Threonyl-tRNA synthetase-like protein	1	3.19848e-12	112.17	GETVVEPAGVEGDK(1)K	2	0.62273	1	1	1.45794e-06	94.487	GETVVEPAGVEGDK(1)K	2	0.27714	1
P131_scaf2.3.215	MGG_03551T0	733	K	Threonyl-tRNA synthetase-like protein	1	0.000476791	50.806	MFVDVDTSGNTLMK(1)K	2	-0.99491	1	1	0.000635134	53.3	MFVDVDTSGNTLMK(1)K	2	-0.34453	1
P131_scaf2.3.227.2	MGG_03538T0	785	K	Cellulose signaling associated protein ENVOY	1	0.00190627	69.721	IVTCK(1)HEVQNR	2	0.23238	1	1	0.000598488	77.062	IVTCK(1)HEVQNR	3	0.3234	1
P131_scaf2.3.234	MGG_13532T0	122	K	Chromatin structure-remodeling complex protein rsc1	1	1.75106e-46	167.28	IINSTAEK(1)HTNHADSGDR	4	-0.69809	5	1	6.81479e-40	157.11	IINSTAEK(1)HTNHADSGDR	4	-0.78405	4
P131_scaf2.3.241	MGG_03525T0	131	K	NADH-ubiquinone oxidoreductase 40 kDa subunit	1	3.75946e-07	62.648	NYPTK(1)NFSLEDVHVEGAER	3	0.31932	1	1	4.30046e-07	70.837	NYPTK(1)NFSLEDVHVEGAER	3	0.06698	1
P131_scaf2.3.242	MGG_03524T0	67	K	26S proteasome regulatory subunit RPN9	1	0.017908	57.347	VFVAK(1)FADK	2	-0.88398	1	1	0.0029337	85.533	VFVAK(1)FADK	2	-1.273	1
P131_scaf2.3.243	MGG_03523T0	76	K	GPI transamidase component GAA1	1	8.22273e-08	101.32	AYK(1)HEVNSLVDK	2	-0.11957	2	1	0.00237294	58.574	AYK(1)HEVNSLVDK	3	-0.51254	1
P131_scaf2.3.245	MGG_03521T0	50	K	Aconitate hydratase, mitochondrial	1	0.000665893	73.927	QNNWEENNFIPYK(1)K	2	-1.375	1	1	0.0102893	44.511	QNNWEENNFIPYK(1)K	2	-2.2208	1
P131_scaf2.3.245	MGG_03521T0	94	K	Aconitate hydratase, mitochondrial	1	5.67288e-07	107.03	GVSYLK(1)LRPDR	2	1.6254	2	1	0.0014688	70.808	GVSYLK(1)LRPDR	3	1.0271	1
P131_scaf2.3.245	MGG_03521T0	413	K	Aconitate hydratase, mitochondrial	1	1.26174e-07	129.88	DALDHGLK(1)AK	3	-0.27738	5	1	0.000791191	94.363	DALDHGLK(1)AK	3	-0.16011	7
P131_scaf2.3.245	MGG_03521T0	415	K	Aconitate hydratase, mitochondrial	1	7.43584e-08	95.067	AK(1)TAFTITPGSEQIR	3	0.40975	2	1	2.52844e-05	81.632	AK(1)TAFTITPGSEQIR	3	0.46085	2
P131_scaf2.3.245	MGG_03521T0	553	K	Aconitate hydratase, mitochondrial	1	3.93036e-05	66.387	GYDAGENTYQAPPK(1)DR	2	-0.035357	1	1	0.00175983	49.595	GYDAGENTYQAPPK(1)DR	2	-0.18764	1
P131_scaf2.3.245	MGG_03521T0	595	K	Aconitate hydratase, mitochondrial	1	2.27343e-06	73.057	AQGK(1)TTTDHISMAGPWLK	2	-0.51979	1	1	4.04693e-08	87.411	AQGK(1)TTTDHISMAGPWLK	2	-0.015165	1
P131_scaf2.3.245	MGG_03521T0	609	K	Aconitate hydratase, mitochondrial	1	1.65546e-14	115.1	TTTDHISMAGPWLK(1)YR	3	-1.2597	5	1	7.9191e-26	144.88	TTTDHISMAGPWLK(1)YR	3	-0.86463	5
P131_scaf2.3.245	MGG_03521T0	637	K	Aconitate hydratase, mitochondrial	1	6.58238e-07	85.563	VK(1)NQLTGEFDAVPAVAR	2	0.47203	3	1	6.3938e-06	80.738	VK(1)NQLTGEFDAVPAVAR	2	0.19971	2
P131_scaf2.3.245	MGG_03521T0	748	K	Aconitate hydratase, mitochondrial	1	9.30078e-08	94.287	NITMTVHPK(1)DGK	2	0.80831	5	1	1.87875e-05	97.69	NITMTVHPK(1)DGK	2	0.41445	5
P131_scaf2.3.248	MGG_03518T0	574	K	hypothetical protein	1	3.9755e-11	107.09	HSYHSLDDPGK(1)R	3	0.10303	1	1	0.00032589	77.124	HSYHSLDDPGK(1)R	3	-0.89802	1
P131_scaf2.3.251.1	MGG_13535T0	1167	K	Nucleoporin POM152	1	0.00491381	101.43	AAVELVK(1)R	2	1.3021	1	1	0.0120138	84.498	AAVELVK(1)R	2	0.74804	1
P131_scaf2.3.253	MGG_03512T0	58	K	26S proteasome non-ATPase regulatory subunit 8	1	9.32891e-24	120.4	GK(1)SSSSGGASPSAAQLALAR	3	-0.090112	3	1	4.09407e-23	122.49	GK(1)SSSSGGASPSAAQLALAR	3	-0.98885	4
P131_scaf2.3.254	MGG_03511T0	10	K	Coatomer subunit alpha	1	0.00122651	50.305	MQASSGMLTK(1)FESK	2	0.9659	1	1	0.000416959	66.246	MQASSGMLTK(1)FESK	2	-0.32043	1
P131_scaf2.3.254	MGG_03511T0	14	K	Coatomer subunit alpha	1	0.00667303	109.01	FESK(1)SSR	2	-0.3588	1	1	0.00230582	122.13	FESK(1)SSR	2	-0.58654	1
P131_scaf2.3.254	MGG_03511T0	176	K	Coatomer subunit alpha	1	3.48078e-06	72.583	K(1)HSAPTSSLSFEDQMAR	3	0.44538	1	1	5.74483e-12	112.67	K(1)HSAPTSSLSFEDQMAR	3	-0.34671	2
P131_scaf2.3.254	MGG_03511T0	709	K	Coatomer subunit alpha	1	2.12905e-07	55.575	LSTEALAHGNHQVVEMCYQK(1)LK	3	0.95548	1	1	0.000845486	40.384	LSTEALAHGNHQVVEMCYQK(1)LK	4	-0.14358	1
P131_scaf2.3.254	MGG_03511T0	950	K	Coatomer subunit alpha	1	0.000422936	74.987	QVGAVNFAPLK(1)DR	2	-0.5872	1	1	5.12441e-05	91.62	QVGAVNFAPLK(1)DR	2	-0.33835	1
P131_scaf2.3.254	MGG_03511T0	1082	K	Coatomer subunit alpha	1	0.0128442	102.71	NPELLK(1)R	2	0.6741	1	1	0.0166059	98.997	NPELLK(1)R	2	0.82118	1
P131_scaf2.3.254	MGG_03511T0	1116	K	Coatomer subunit alpha	1	1.31338e-18	136.3	SK(1)NYNSALSFANR	2	0.098627	1	1	0.00158577	67.136	SK(1)NYNSALSFANR	2	0.41058	1
P131_scaf2.3.254	MGG_03511T0	1142	K	Coatomer subunit alpha	1	0.0332778	79.451	ILETAK(1)K	2	-0.59696	2	1	0.0168721	98.418	ILETAK(1)K	2	0.054926	1
P131_scaf2.3.255	MGG_03510T0	747	K	UDP-glucose:glycoprotein glucosyltransferase	1	0.000173501	97.813	LEIVHNAVK(1)K	2	-1.0989	2	1	0.000104357	113.44	LEIVHNAVK(1)K	2	-1.1629	2
P131_scaf2.3.255	MGG_03510T0	965	K	UDP-glucose:glycoprotein glucosyltransferase	1	0.000515025	80.037	DRLEELPVK(1)R	3	-0.27609	1	1	9.66319e-16	121.02	DRLEELPVK(1)R	2	-0.13733	2
P131_scaf2.3.260	MGG_03506T0	90	K	hypothetical protein	1	0.0133366	73.655	EIK(1)VRPCEPK	3	-0.96775	2	1	0.0016862	113.69	EIK(1)VRPCEPK	2	-1.876	1
P131_scaf2.3.260	MGG_03506T0	261	K	hypothetical protein	1	0.017443	66.27	VSFAK(1)PSR	2	0.10997	1	1	0.00612865	93.178	VSFAK(1)PSR	2	0.36342	1
P131_scaf2.3.274	MGG_03494T0	5	K	Aminotransferase	1	1.01069e-05	103.26	ATTK(1)SAFLHR	2	0.26887	1	1	0.000366201	85.355	ATTK(1)SAFLHR	2	-0.28691	1
P131_scaf2.3.274	MGG_03494T0	340	K	Aminotransferase	1	3.19761e-10	118.9	EENLIDNVK(1)QR	2	1.4595	1	1	0.000172338	101.39	EENLIDNVK(1)QR	2	1.0308	1
P131_scaf2.3.28	MGG_13474T0	51	K	Translation factor SUI1	1	0.00352087	67.08	TLTTVQGIPK(1)K	2	1.1713	1	1	0.00667937	64.64	TLTTVQGIPK(1)K	2	1.3043	1
P131_scaf2.3.28	MGG_13474T0	100	K	Translation factor SUI1	1	0.00245677	75.819	AMHDFLIDK(1)K	2	-0.9163	2	1	0.00880338	50.354	AMHDFLIDK(1)K	3	-1.3006	3
P131_scaf2.3.282	MGG_03486T0	17	K	NADH:ubiquinone oxidoreductase 14kD subunit	1	3.15617e-07	82.59	PQDMPPVGGYGPVQYK(1)R	2	-1.2324	1	1	1.0304e-07	92.38	PQDMPPVGGYGPVQYK(1)R	2	-2.7642	1
P131_scaf2.3.284	MGG_03484T0	78	K	Acyl carrier protein	1	1.51339e-08	132.25	IISLLQK(1)FDK	2	1.0136	1	1	0.000700328	96.229	IISLLQK(1)FDK	2	-1.4419	1
P131_scaf2.3.296.1	MGG_03473T0	202	K	Isoflavone reductase family protein	1	3.4034e-11	110.92	AVVAILNK(1)TDETR	2	1.1662	1	1	1.30231e-06	110.38	AVVAILNK(1)TDETR	2	0.2284	1
P131_scaf2.3.32	MGG_03714T0	361	K	Annexin ANXC4	1	0.000604247	76.221	GVNIAK(1)HIR	2	-1.5422	1	1	0.0215978	56.916	GVNIAK(1)HIR	2	0.18628	2
P131_scaf2.3.32	MGG_03714T0	568	K	Annexin ANXC4	1	0.000343222	51.03	DALLLHHALTASK(1)R	2	0.61297	2	1	0.0014314	52.527	DALLLHHALTASK(1)R	3	0.82826	1
P131_scaf2.3.329	MGG_03441T0	435	K	Trehalose-phosphatase	1	0.000803804	91.867	ILGYK(1)SDAR	2	0.7078	1	1	0.00223535	88.495	ILGYK(1)SDAR	2	0.12933	1
P131_scaf2.3.329	MGG_03441T0	460	K	Trehalose-phosphatase	1	0.00150407	67.102	VEVGVFPIGIDAK(1)K	2	-1.0679	1	1	0.00122505	66.059	VEVGVFPIGIDAK(1)K	2	-0.49728	1
P131_scaf2.3.332	MGG_03439T0	227	K	Acid phosphatase	1	3.42909e-05	86.772	LTDACNTADK(1)FK	2	0.65856	1	1	0.000259284	82.069	LTDACNTADK(1)FK	2	1.0442	1
P131_scaf2.3.335	MGG_03436T0	50	K	hypothetical protein	1	0.00657559	66.267	SNAICSEIK(1)K	2	0.2366	1	1	0.0137228	59.198	SNAICSEIK(1)K	2	-0.13817	1
P131_scaf2.3.39.1	MGG_03707T0	201	K	NADP-dependent leukotriene B4 12-hydroxydehydrogenase	1	9.1864e-08	100.93	VIGISSSEEK(1)CK	2	0.055332	2	1	0.000656489	78.324	VIGISSSEEK(1)CK	2	-0.14096	1
P131_scaf2.3.394	MGG_03388T0	55	K	ATP-dependent RNA helicase DHH1	1	3.0355e-06	102.52	GLEFENFGLK(1)R	2	-1.0037	2	1	0.00427394	68.355	GLEFENFGLK(1)R	2	-1.3789	1
P131_scaf2.3.394	MGG_03388T0	269	K	ATP-dependent RNA helicase DHH1	1	6.9009e-05	82.651	GITQYYAFVEEK(1)QK	3	-0.11636	2	1	2.91605e-06	98.943	GITQYYAFVEEK(1)QK	2	-0.87468	1
P131_scaf2.3.406.1	MGG_03375T0	232	K	Isotrichodermin C-15 hydroxylase	1	0.0031494	70.942	LSLDK(1)VLFPK	2	-1.0333	1	1	0.00418723	70.942	LSLDK(1)VLFPK	2	-0.065436	1
P131_scaf2.3.406.1	MGG_03375T0	423	K	Isotrichodermin C-15 hydroxylase	1	0.0282636	46.88	WIAGSVLK(1)SGR	2	1.1202	1	1	0.0025631	72.29	WIAGSVLK(1)SGR	2	0.58585	1
P131_scaf2.3.412.2	MGG_10506T0	24	K	Glyoxalase family protein	1	1.02196e-07	98.582	INLTNIAHVTYK(1)YK	3	1.0572	4	1	0.000283059	71.513	INLTNIAHVTYK(1)YK	3	0.1581	3
P131_scaf2.3.413	MGG_10507T0	102	K	Amidohydrolase	1	8.14503e-06	110.39	SNAATCVK(1)LR	2	-0.66997	1	1	1.38912e-18	164.97	SNAATCVK(1)LR	2	0.13596	1
P131_scaf2.3.420	MGG_03372T0	15	K	40S ribosomal protein S20	0.999982	0.00217323	50.659	DKDFGGEAPK(1)THK	4	0.49564	1	0.999991	0.00157082	56.08	DKDFGGEAPK(1)THK	3	-0.98618	2
P131_scaf2.3.420	MGG_03372T0	75	K	40S ribosomal protein S20	1	4.5171e-10	100.58	TPCGEGSK(1)TWDCYEMR	3	-1.172	7	1	2.68441e-16	123.76	TPCGEGSK(1)TWDCYEMR	3	-1.5659	8
P131_scaf2.3.422.1	MGG_17103T0	45	K	C-4 methylsterol oxidase	1	0.00351297	69.721	IQQTK(1)VPTIK	2	0.087507	1	1	0.00489595	68.355	IQQTK(1)VPTIK	2	-0.081451	1
P131_scaf2.3.47	MGG_03699T0	244	K	Inosine-5'-monophosphate dehydrogenase	1	4.85676e-14	104.09	SDLNK(1)NLYFPLASK	2	0.20818	1	1	1.1169e-06	102.65	SDLNK(1)NLYFPLASK	2	-0.86827	1
P131_scaf2.3.47	MGG_03699T0	440	K	Inosine-5'-monophosphate dehydrogenase	1	7.25241e-08	98.105	GMGSIDAMQDK(1)K	2	-1.1956	6	1	1.40017e-06	116.24	GMGSIDAMQDK(1)K	2	-1.1198	7
P131_scaf2.3.473	MGG_03320T0	70	K	AP complex subunit beta	1	0.0128071	57.175	NIATADLDQK(1)K	2	-0.24948	1	1	0.0164335	54.005	NIATADLDQK(1)K	2	-1.6112	1
P131_scaf2.3.473	MGG_03320T0	209	K	AP complex subunit beta	1	0.000154026	85.813	ALVITPATLK(1)K	2	1.2096	1	1	0.00213055	75.819	ALVITPATLK(1)K	2	2.5607	1
P131_scaf2.3.477	MGG_03318T0	156	K	hypothetical protein	1	4.27004e-05	85.988	GQHK(1)TAIVDYLQSK	2	1.1885	2	1	0.000407841	66.246	GQHK(1)TAIVDYLQSK	3	0.91199	1
P131_scaf2.3.478	MGG_03317T0	183	K	Eukaryotic translation initiation factor 3 subunit E	1	7.82058e-05	62.055	VLSTDNDK(1)VSAATWGK	2	0.080207	1	1	2.86017e-06	91.657	VLSTDNDK(1)VSAATWGK	2	-0.056149	1
P131_scaf2.3.486	MGG_03310T0	232	K	T-complex protein 1 subunit eta	1	0.000610812	63.682	TFSYAGFEQQPK(1)SFK	2	-1.876	1	1	6.64794e-05	80.632	TFSYAGFEQQPK(1)SFK	2	-1.6379	1
P131_scaf2.3.486	MGG_03310T0	399	K	T-complex protein 1 subunit eta	1	2.78174e-13	112.83	SLHDAIMIVK(1)R	3	-0.65435	4	1	5.25358e-06	115.23	SLHDAIMIVK(1)R	3	0.072065	3
P131_scaf2.3.486	MGG_03310T0	429	K	T-complex protein 1 subunit eta	1	3.08153e-06	115.82	FADLK(1)NQAHK	2	0.49529	2	1	8.7445e-07	119.68	FADLK(1)NQAHK	3	-0.072215	2
P131_scaf2.3.51	MGG_03696T0	123	K	CMGC/CK2 protein kinase	1	0.000427933	74.987	TLYPK(1)FNDIDVR	2	1.0586	1	1	0.00518284	60.157	TLYPK(1)FNDIDVR	2	0.47973	1
P131_scaf2.3.512	MGG_03283T0	868	K	Vacuolar membrane protein	1	0.00790443	66.056	ERK(1)GIAADRR	2	-0.75577	4	1	0.0136884	73.499	ERK(1)GIAADRR	2	-0.81067	4
P131_scaf2.3.514	MGG_03281T0	143	K	Chorismate synthase	1	8.80047e-05	79.492	VAAGAIAEK(1)YLK	2	0.1288	1	1	0.00012673	89.301	VAAGAIAEK(1)YLK	2	0.21369	1
P131_scaf2.3.514	MGG_03281T0	209	K	Chorismate synthase	1	2.57897e-06	97.163	CPDAEASAK(1)MR	2	-2.5877	2	1	2.01568e-05	111.52	CPDAEASAK(1)MR	2	-2.6881	1
P131_scaf2.3.514	MGG_03281T0	218	K	Chorismate synthase	1	0.00775178	66.056	DYIAGFK(1)DR	2	-0.22564	1	1	0.00506043	76.228	DYIAGFK(1)DR	2	-1.3683	1
P131_scaf2.3.514	MGG_03281T0	246	K	Chorismate synthase	1	0.00276751	42.068	NAPSGLGEPCFDK(1)LEAK	2	0.73305	1	1	4.19071e-06	84.94	NAPSGLGEPCFDK(1)LEAK	3	0.26254	2
P131_scaf2.3.519	MGG_17123T0	123	K	Major allergen Asp f 2	1	0.00566527	55.776	LVGGDK(1)AGLLFR	2	1.2007	1	1	0.00587265	58.172	LVGGDK(1)AGLLFR	2	-0.21944	1
P131_scaf2.3.527	MGG_03270T0	467	K	U3 small nucleolar RNA-associated protein 22	1	0.000777978	57.788	VPCPDSVK(1)SAGSGTR	2	1.2178	1	1	0.00128032	54.812	VPCPDSVK(1)SAGSGTR	2	0.22739	1
P131_scaf2.3.527	MGG_03270T0	1002	K	U3 small nucleolar RNA-associated protein 22	1	0.0085303	45.28	FK(1)NLDPSMAQGR	2	-0.69932	1	1	0.0021932	60.157	FK(1)NLDPSMAQGR	2	-0.28626	1
P131_scaf2.3.550.1	MGG_03252T0	181	K	E3 ubiquitin-protein ligase ptr1 + RNA transporter 1	1	0.00748852	114.78	YQASVK(1)R	2	0.042409	1	1	0.000647243	127.84	YQASVK(1)R	2	0.15198	1
P131_scaf2.3.550.1	MGG_03252T0	3201	K	E3 ubiquitin-protein ligase ptr1 + RNA transporter 1	1	0.00312296	71.03	SFSNLSLK(1)AK	2	0.87934	1	1	0.00167686	80.102	SFSNLSLK(1)AK	2	0.90547	1
P131_scaf2.3.552	MGG_03250T0	318	K	Enoyl reductase	1	0.0374248	56.434	QLFPDK(1)YK	2	0.51159	1	1	0.0289616	59.597	QLFPDK(1)YK	2	-0.36772	1
P131_scaf2.3.558	MGG_03244T0	79	K	Vacuolar ATP synthase subunit B	1	0.000669063	47.639	AIVQVFEGTSGIDVK(1)K	3	0.20613	1	1	2.39122e-07	100.43	AIVQVFEGTSGIDVK(1)K	2	-0.090709	1
P131_scaf2.3.558	MGG_03244T0	80	K	Vacuolar ATP synthase subunit B	0.879944	1.02709e-29	134.88	K(0.88)TK(0.12)VEFTGENLK	3	0.66522	2	0.885266	3.03712e-05	93.766	K(0.885)TK(0.115)VEFTGENLK	3	1.1435	1
P131_scaf2.3.567	MGG_03236T0	2	K	40S ribosomal protein S6	1	1.84988e-12	111.85	MK(1)FNISNPSTGAQK	2	0.25984	3	1	6.62904e-09	110.44	MK(1)FNISNPSTGAQK	2	1.6879	3
P131_scaf2.3.567	MGG_03236T0	51	K	40S ribosomal protein S6	1	7.27078e-05	81.565	GYILK(1)ITGGNDK	2	0.99828	1	1	1.66406e-05	104.59	GYILK(1)ITGGNDK	2	1.2941	1
P131_scaf2.3.567	MGG_03236T0	131	K	40S ribosomal protein S6	1	8.11507e-15	115.87	RGEQDIPGLTDVVHPK(1)R	3	-0.021796	9	1	1.27686e-06	86.005	RGEQDIPGLTDVVHPK(1)R	2	0.039198	9
P131_scaf2.3.567	MGG_03236T0	143	K	40S ribosomal protein S6	1	0.000297487	95.741	K(1)FFDLSK	2	0.15175	3	1	8.30269e-08	118.74	K(1)FFDLSK	2	-0.12216	4
P131_scaf2.3.567	MGG_03236T0	149	K	40S ribosomal protein S6	1	2.09335e-17	134.99	FFDLSK(1)EDDVRK	2	1.913	3	1	0.00026844	107.09	FFDLSK(1)EDDVRK	2	1.0589	2
P131_scaf2.3.567	MGG_03236T0	218	K	40S ribosomal protein S6	1	2.72296e-18	132.79	VKDAANEYAQILAK(1)R	3	0.23131	5	1	2.0786e-101	238.32	VKDAANEYAQILAK(1)R	2	-0.21513	5
P131_scaf2.3.570.4	MGG_12749T0	92	K	Glutathione reductase	1	4.20606e-05	87.719	IGGTCVNVGCVPK(1)K	2	-0.72452	2	1	0.000633991	74.987	IGGTCVNVGCVPK(1)K	2	-0.21614	1
P131_scaf2.3.578	MGG_03226T0	65	K	Cytochrome b-c1 complex subunit 2	1	1.4609e-07	95.981	DAHGPTTK(1)IALVVK	2	0.034384	1	1	0.00023503	78.814	DAHGPTTK(1)IALVVK	2	0.13405	2
P131_scaf2.3.580.1	MGG_03224T0	19	K	Mitochondrial carrier protein	1	5.08768e-13	114.31	VQNITQLNSVIFK(1)EK	3	-1.2889	2	1	0.000794409	57.288	VQNITQLNSVIFK(1)EK	2	0.13112	1
P131_scaf2.3.580.1	MGG_03224T0	76	K	Mitochondrial carrier protein	1	0.000171533	103.55	DFENAFGK(1)K	2	-0.75436	2	1	0.00132663	95.502	DFENAFGK(1)K	2	0.35439	1
P131_scaf2.3.580.1	MGG_03224T0	219	K	Mitochondrial carrier protein	1	1.57177e-09	91.657	ILSNMAK(1)NEGFSSFFK	2	-0.6722	1	1	0.000917398	47.548	ILSNMAK(1)NEGFSSFFK	2	-1.3765	1
P131_scaf2.3.583	MGG_03220T0	268	K	Isoleucyl-tRNA synthetase	1	0.00107821	117.4	AK(1)FQILQK	2	0.77913	1	1	0.0059831	94.114	AK(1)FQILQK	2	0.58197	1
P131_scaf2.3.583	MGG_03220T0	390	K	Isoleucyl-tRNA synthetase	1	6.60417e-07	82.663	LVADSQLK(1)HSYPMCPR	3	0.17552	2	1	0.0014494	43.592	LVADSQLK(1)HSYPMCPR	2	-0.50446	1
P131_scaf2.3.583	MGG_03220T0	484	K	Isoleucyl-tRNA synthetase	1	0.00200549	72.34	VCVGSIEELK(1)K	2	-0.14424	1	1	0.000666491	84.479	VCVGSIEELK(1)K	2	1.2598	2
P131_scaf2.3.583	MGG_03220T0	604	K	Isoleucyl-tRNA synthetase	1	0.000866258	60.55	LK(1)NYPAPDIVMDK	2	-0.24612	3	1	0.00203553	54.09	LK(1)NYPAPDIVMDK	2	-0.33517	2
P131_scaf2.3.583	MGG_03220T0	669	K	Isoleucyl-tRNA synthetase	1	0.00240835	70.942	FFEGQVALLK(1)K	2	-0.66823	1	1	0.00809654	62.466	FFEGQVALLK(1)K	2	-0.31747	1
P131_scaf2.3.583	MGG_03220T0	788	K	Isoleucyl-tRNA synthetase	1	0.000692858	75.819	LAPFIPK(1)DLPK	2	-0.59082	1	1	0.00250675	72.531	LAPFIPK(1)DLPK	2	-0.6141	1
P131_scaf2.3.584	MGG_03219T0	155	K	Conidiophore development protein hymA	1	4.53168e-09	140.78	EVLK(1)HEGACK	3	0.12618	2	1	0.00107307	89.171	EVLK(1)HEGACK	2	-0.22323	2
P131_scaf2.3.586	MGG_03217T0	510	K	Phenylalanyl-tRNA synthetase	1	0.0227502	53.597	TLK(1)NEEINK	2	3.2998	1	1	6.60731e-06	126.55	TLK(1)NEEINK	2	1.4828	1
P131_scaf2.3.589	MGG_03214T0	83	K	GrpE protein homolog	1	6.4829e-07	87.429	DGEAAAADASPEVALK(1)K	2	0.1656	1	1	0.00110563	46.873	DGEAAAADASPEVALK(1)K	2	1.2137	1
P131_scaf2.3.589	MGG_03214T0	128	K	GrpE protein homolog	1	5.68219e-08	133.23	DFAIQK(1)FAR	2	0.1871	2	1	0.00290009	85.676	DFAIQK(1)FAR	2	0.050053	1
P131_scaf2.3.589	MGG_03214T0	192	K	GrpE protein homolog	1	5.50437e-06	70.783	MTENILVSTVAK(1)HGLER	3	0.84732	5	1	6.19211e-12	112.82	MTENILVSTVAK(1)HGLER	3	-0.15075	2
P131_scaf2.3.593	MGG_03211T0	71	K	26S proteasome non-ATPase regulatory subunit 11	1	3.20237e-06	102.4	NSNDLVELIK(1)R	2	-0.11101	2	1	0.000323253	96.745	NSNDLVELIK(1)R	2	-0.53727	1
P131_scaf2.3.593	MGG_03211T0	82	K	26S proteasome non-ATPase regulatory subunit 11	1	0.00238766	73.499	TVLSSFAK(1)AK	2	1.0088	1	1	0.01701	54.259	TVLSSFAK(1)AK	2	0.53286	1
P131_scaf2.3.594	MGG_03210T0	21	K	U3 small nucleolar RNA associated protein	0.977868	1.19134e-05	88.768	K(0.978)PK(0.022)NVDPALHPFER	3	0.54598	1	0.968378	0.000172854	78.615	K(0.968)PK(0.032)NVDPALHPFER	3	0.03026	1
P131_scaf2.3.602	MGG_03203T0	195	K	54S ribosomal protein L16	1	1.22116e-05	110.08	IPGQCEIIK(1)K	2	0.22879	1	1	0.00200876	80.245	IPGQCEIIK(1)K	2	1.033	1
P131_scaf2.3.604.1	MGG_03201T0	653	K	Acetyl-coenzyme A synthetase	1	0.00155331	73.327	IITTVHEYK(1)K	2	1.0187	2	1	0.00316525	63.32	IITTVHEYK(1)K	2	-1.8388	2
P131_scaf2.3.609	MGG_03196T0	255	K	RCM-1	1	0.00312296	71.03	VLDGDPK(1)HAK	2	0.048753	1	1	0.0125827	57.174	VLDGDPK(1)HAK	2	0.39767	1
P131_scaf2.3.613.1	MGG_12760T0	262	K	Anthranilate synthase component I	1	1.44405e-07	53.603	LGQEYTSNVGQAGYEGHVTALK(1)K	3	1.0489	1	1	4.1496e-05	48.077	LGQEYTSNVGQAGYEGHVTALK(1)K	3	-1.0905	1
P131_scaf2.3.613.1	MGG_12760T0	339	K	Anthranilate synthase component I	1	0.00109283	71.888	VITHPIAGTVK(1)R	2	-0.48828	1	1	0.000100822	81.709	VITHPIAGTVK(1)R	2	-0.17253	2
P131_scaf2.3.615	MGG_03193T0	115	K	60S ribosomal protein L3	1	4.40541e-05	58.246	SLTTVWAEHLSDEVK(1)R	3	2.0085	2	1	4.02442e-09	104.21	SLTTVWAEHLSDEVK(1)R	3	0.10927	2
P131_scaf2.3.615	MGG_03193T0	282	K	60S ribosomal protein L3	1	0.0050944	72.928	TSVNHK(1)VYR	2	0.78681	1	1	0.00691789	57.859	TSVNHK(1)VYR	3	-0.11067	1
P131_scaf2.3.615	MGG_03193T0	303	K	60S ribosomal protein L3	1	8.15548e-12	97.129	IGKGDAEDNAATEIDVTK(1)K	2	-0.13288	3	1	0.000200362	65.231	GDAEDNAATEIDVTK(1)K	2	-0.087108	3
P131_scaf2.3.615	MGG_03193T0	386	K	60S ribosomal protein L3	0.999999	0.00344725	70.552	KTYQGTLK(1)K	3	0.27293	1	1	0.0163409	91.549	TYQGTLK(1)K	2	0.41308	3
P131_scaf2.3.619	MGG_03188T0	71	K	Cytochrome c oxidase polypeptide V	1	1.41313e-27	164.13	ENWNELTLHEK(1)K	2	-2.0981	4	1	2.9078e-25	157.03	ENWNELTLHEK(1)K	2	-2.1577	4
P131_scaf2.3.619	MGG_03188T0	94	K	Cytochrome c oxidase polypeptide V	1	0.00109469	82.417	ALDPPDEGK(1)K	2	-0.65597	1	1	0.00190761	80.706	ALDPPDEGK(1)K	2	-0.32552	2
P131_scaf2.3.621	MGG_03186T0	214	K	1,4-alpha-glucan-branching enzyme	1	0.0030478	74.464	EFTK(1)NMLPR	2	-1.4904	3	1	0.00432275	64.711	EFTK(1)NMLPR	2	-1.1762	2
P131_scaf2.3.622	MGG_03185T0	144	K	ATP synthase subunit beta	1	0.0161906	89.752	GPIK(1)TDK	2	-0.10547	1	1	0.00172607	97.033	GPIK(1)TDK	2	-0.3709	2
P131_scaf2.3.622	MGG_03185T0	387	K	ATP synthase subunit beta	1	3.94171e-24	124.84	GISELGIYPAVDPLDSK(1)SR	3	0.63086	1	1	6.88068e-05	54.103	GISELGIYPAVDPLDSK(1)SR	2	-1.1768	1
P131_scaf2.3.634	MGG_03173T0	232	K	RuvB-like helicase	1	0.000114621	80.69	FLQCPDGELQK(1)R	2	1.1583	1	1	0.0222071	46.88	FLQCPDGELQK(1)R	2	1.0006	1
P131_scaf2.3.634	MGG_03173T0	413	K	RuvB-like helicase	1	5.55496e-10	99.927	YASNLITTSQLICAK(1)R	3	-1.3704	2	1	6.41892e-16	125.22	YASNLITTSQLICAK(1)R	3	-1.391	2
P131_scaf2.3.636	MGG_03171T0	455	K	hypothetical protein	1	9.98129e-08	101.43	AAEPIVEHVASK(1)R	3	0.18817	9	1	1.28204e-12	129.76	AAEPIVEHVASK(1)R	2	0.32113	6
P131_scaf2.3.643	MGG_03165T0	41	K	Heat shock protein 60	1	0.00675799	68.626	ELK(1)FGVEGR	2	-0.41129	1	1	0.000644613	103.01	ELK(1)FGVEGR	2	0.69979	2
P131_scaf2.3.643	MGG_03165T0	68	K	Heat shock protein 60	1	0.00166337	70.942	AVSTTLGPK(1)GR	2	0.24534	2	1	0.0160141	52.391	AVSTTLGPK(1)GR	2	0.49887	1
P131_scaf2.3.643	MGG_03165T0	99	K	Heat shock protein 60	1	0.00294875	78.939	DK(1)FENLGAK	2	1.1992	1	1	0.0131719	61.593	DK(1)FENLGAK	2	0.76755	1
P131_scaf2.3.643	MGG_03165T0	139	K	Heat shock protein 60	1	1.34572e-07	63.639	AIFSETVK(1)NVAAGCNPMDLR	3	-0.71753	2	1	2.47919e-14	94.45	AIFSETVK(1)NVAAGCNPMDLR	2	0.18818	2
P131_scaf2.3.643	MGG_03165T0	259	K	Heat shock protein 60	1	0.000844396	88.495	PLILLSEK(1)K	2	0.23111	3	1	0.000762786	66.246	PLILLSEK(1)K	2	-0.41853	4
P131_scaf2.3.643	MGG_03165T0	397	K	Heat shock protein 60	1	0.000202039	72.898	GVMADPTTSEYEK(1)EK	2	0.028101	2	1	0.000336167	65.374	GVMADPTTSEYEK(1)EK	2	3.2838	2
P131_scaf2.3.643	MGG_03165T0	427	K	Heat shock protein 60	1	2.54316e-07	96.464	VGGSSEVEVGEK(1)K	2	-0.081676	1	1	1.19489e-06	112.08	VGGSSEVEVGEK(1)K	2	0.26838	2
P131_scaf2.3.644.1	MGG_03164T0	26	K	Cofilin	1	0.0138198	73.248	NIK(1)YIIFK	2	-0.78749	2	1	0.0151986	71.379	NIK(1)YIIFK	2	-0.66419	1
P131_scaf2.3.645	MGG_03163T0	107	K	hypothetical protein	1	0.000215852	64.244	AAAAEEAGLPADK(1)MK	2	1.6921	1	1	0.000309983	58.817	AAAAEEAGLPADK(1)MK	2	0.87716	1
P131_scaf2.3.652	MGG_03157T0	275	K	Ribonuclease 3	1	0.00218362	113.26	EIHAEEK(1)R	2	0.088809	2	1	0.00621384	100.02	EIHAEEK(1)R	2	-0.13963	2
P131_scaf2.3.655	MGG_03155T0	113	K	NADH-ubiquinone oxidoreductase 78 kDa subunit	1	0.000215792	91.656	TNSPIAHK(1)AR	2	-1.1239	2	1	0.000394795	91.265	TNSPIAHK(1)AR	3	-0.052954	2
P131_scaf2.3.655	MGG_03155T0	161	K	NADH-ubiquinone oxidoreductase 78 kDa subunit	1	0.0115348	87.323	FHEIGGK(1)R	2	0.21979	1	1	0.00415971	108.46	FHEIGGK(1)R	2	0.36316	1
P131_scaf2.3.655	MGG_03155T0	250	K	NADH-ubiquinone oxidoreductase 78 kDa subunit	1	0.0126149	57.859	ARPWELK(1)K	3	2.4307	1	1	0.00946633	66.692	ARPWELK(1)K	3	1.5607	1
P131_scaf2.3.658	MGG_12766T0	906	K	hypothetical protein	1	0.000269979	70.908	MIHETGLK(1)CR	3	0.79453	2	1	0.000319773	104.05	MIHETGLK(1)CR	2	-0.64206	3
P131_scaf2.3.659	MGG_03152T0	81	K	ATP synthase subunit 5	1	4.62975e-10	118.9	GLSQLEQLVK(1)K	2	0.2164	2	1	0.00029945	97.734	GLSQLEQLVK(1)K	2	-0.66282	2
P131_scaf2.3.661	MGG_12767T0	232	K	2-oxoglutarate dehydrogenase E1	1	2.20543e-05	131.22	YSIDEK(1)RR	2	0.1625	4	1	0.00622803	86.794	YSIDEK(1)RR	3	-0.2211	3
P131_scaf2.3.661	MGG_12767T0	343	K	2-oxoglutarate dehydrogenase E1	1	3.37378e-10	101.2	YHLGMNFERPTPSGK(1)R	3	0.50342	4	1	1.54206e-06	90.707	YHLGMNFERPTPSGK(1)R	3	-0.85863	5
P131_scaf2.3.661	MGG_12767T0	490	K	2-oxoglutarate dehydrogenase E1	1	1.76473e-10	86.8	K(1)HGHNETDQPSFTQPLMYK	2	-1.5817	6	1	8.01025e-09	86.453	K(1)HGHNETDQPSFTQPLMYK	3	-2.6957	6
P131_scaf2.3.661	MGG_12767T0	522	K	2-oxoglutarate dehydrogenase E1	1	0.000314841	91.549	DSQLETYIK(1)K	2	0.91476	1	1	0.00165581	84.31	DSQLETYIK(1)K	2	0.73472	1
P131_scaf2.3.661	MGG_12767T0	539	K	2-oxoglutarate dehydrogenase E1	1	5.04338e-14	105.28	LIEDGTFTKEDIEEHK(1)K	3	0.044607	4	0.999992	4.03984e-06	76.586	KLIEDGTFTKEDIEEHK(1)K	3	-0.3642	4
P131_scaf2.3.661	MGG_12767T0	893	K	2-oxoglutarate dehydrogenase E1	1	4.35452e-14	108.58	VILCTGQVYTALHK(1)HR	2	-0.1505	4	1	3.08842e-11	112.02	VILCTGQVYTALHK(1)HR	2	-0.22897	5
P131_scaf2.3.661	MGG_12767T0	984	K	2-oxoglutarate dehydrogenase E1	1	9.60877e-07	78.69	HPSASVATGLK(1)SAHVK	3	0.74566	1	1	5.0153e-06	87.519	HPSASVATGLK(1)SAHVK	3	-0.33271	2
P131_scaf2.3.663	MGG_03149T0	126	K	Dihydrolipoamide succinyltransferase	1	0.000134161	79.652	LELGGAPAEGAEK(1)K	2	0.090655	2	1	0.000811325	71.98	LELGGAPAEGAEK(1)K	2	-0.0062034	1
P131_scaf2.3.663	MGG_03149T0	170	K	Dihydrolipoamide succinyltransferase	1	0.00702628	73.082	KQESAPQPEK(1)K	2	-0.20255	2	1	0.000230564	100.93	KQESAPQPEK(1)K	2	1.261	2
P131_scaf2.3.663	MGG_03149T0	240	K	Dihydrolipoamide succinyltransferase	1	2.14312e-08	134.38	KLYKDDVMK(1)K	2	-0.67978	7	1	2.83041e-12	150.46	KLYKDDVMK(1)K	2	-1.575	7
P131_scaf2.3.665	MGG_03147T0	508	K	Glycerol-3-phosphate dehydrogenase	1	1.67483e-15	86.557	VSGTEEIDDGADLDGSCQTHK(1)VR	3	-0.63461	1	1	3.32227e-17	84.689	VSGTEEIDDGADLDGSCQTHK(1)VR	3	0.14947	1
P131_scaf2.3.668	MGG_03143T0	354	K	Phenol 2-monooxygenase	1	1.79971e-08	112.36	IHAVESGFAK(1)R	3	-0.45525	1	1	5.69447e-05	102.52	IHAVESGFAK(1)R	3	1.8227	1
P131_scaf2.3.67	MGG_03680T0	24	K	Rps11bp	1	3.15693e-08	108.53	QPHIFLNSK(1)TK	3	1.0353	1	1	0.00103757	72.531	QPHIFLNSK(1)TK	3	0.22275	1
P131_scaf2.3.67	MGG_03680T0	51	K	Rps11bp	1	7.8143e-25	148.57	TPK(1)TAIEGQYIDKK	2	0.41943	9	1	1.26823e-13	131.96	TPK(1)TAIEGQYIDKK	2	-0.18541	7
P131_scaf2.3.67	MGG_03680T0	61	K	Rps11bp	1	5.64947e-16	147.26	TAIEGQYIDK(1)K	2	0.18824	7	1	6.45751e-05	110.93	TAIEGQYIDK(1)K	2	-0.40168	7
P131_scaf2.3.67	MGG_03680T0	101	K	Rps11bp	1	9.101e-29	177.78	REYLHFIPK(1)YAR	3	-0.83447	5	1	9.76207e-11	131.46	REYLHFIPK(1)YAR	4	-0.78941	5
P131_scaf2.3.67	MGG_03680T0	139	K	Rps11bp	1	1.37799e-10	87.062	VEEGDHVTVGQCRPLSK(1)TVR	3	-0.94029	4	1	2.90534e-14	99.375	VEEGDHVTVGQCRPLSK(1)TVR	3	-0.25946	2
P131_scaf2.3.67	MGG_03680T0	147	K	Rps11bp	1	0.00137686	88.177	FNVLK(1)VQPR	2	-0.52181	2	1	2.70412e-05	117.89	FNVLK(1)VQPR	2	-1.0496	2
P131_scaf2.3.675	MGG_03136T0	13	K	60S ribosomal protein L10-B	0.999954	1.03654e-07	140.84	YCK(1)NKPYPK	2	-0.13578	6	0.999948	0.00234069	113.62	YCK(1)NKPYPK	2	0.0037956	7
P131_scaf2.3.675	MGG_03136T0	74	K	60S ribosomal protein L10-B	1	0.00163324	86.67	ICANK(1)YLVK	2	-1.2867	2	1	0.00496115	76.679	ICANK(1)YLVK	2	-0.50149	1
P131_scaf2.3.675	MGG_03136T0	78	K	60S ribosomal protein L10-B	1	0.0113928	77.923	YLVK(1)NAGK	2	0.79151	2	1	0.0180688	67.169	YLVK(1)NAGK	2	0.14827	1
P131_scaf2.3.675	MGG_03136T0	101	K	60S ribosomal protein L10-B	1	1.27343e-07	99.498	INK(1)MLSCAGADR	2	-0.16823	2	1	1.08894e-05	102.33	INK(1)MLSCAGADR	2	0.34388	2
P131_scaf2.3.675	MGG_03136T0	158	K	60S ribosomal protein L10-B	1	0.010802	79.474	SQYK(1)FPGR	2	0.51872	2	1	0.0119559	79.474	SQYK(1)FPGR	2	0.90542	3
P131_scaf2.3.676	MGG_03135T0	20	K	Ribosomal protein L30	1	0.00725757	67.334	LALVIK(1)SGK	2	0.18279	2	1	0.0167832	57.785	LALVIK(1)SGK	2	0.51915	2
P131_scaf2.3.676	MGG_03135T0	29	K	Ribosomal protein L30	1	0.0457838	44.614	VTLGYK(1)STLK	2	-0.6292	2	1	0.0247885	50.354	VTLGYK(1)STLK	2	-0.46874	2
P131_scaf2.3.676	MGG_03135T0	33	K	Ribosomal protein L30	1	0.0069136	108.09	STLK(1)SLR	2	1.5081	1	1	0.0126802	101.28	STLK(1)SLR	2	1.163	1
P131_scaf2.3.676	MGG_03135T0	85	K	Ribosomal protein L30	1	2.27981e-37	132.52	TPVHHFSGNNIELGTACGK(1)LFR	4	-1.3566	4	1	2.53499e-69	185.71	TPVHHFSGNNIELGTACGK(1)LFR	3	-0.2455	3
P131_scaf2.3.697	MGG_03116T0	313	K	Spliceosome component	1	0.000856605	73.435	GVVLYQLSTLK(1)K	2	-2.2926	1	1	0.00181913	73.435	GVVLYQLSTLK(1)K	2	-1.244	1
P131_scaf2.3.705	MGG_06629T0	241	K	54S ribosomal protein L10	1	0.0116136	58.981	SQTK(1)HMYR	3	0.18028	1	1	0.00971193	63.419	SQTK(1)HMYR	3	-0.36175	1
P131_scaf2.3.707	MGG_06627T0	27	K	Defective in cullin neddylation protein	1	0.00625704	110.61	VAQK(1)FLK	2	-0.023268	2	1	0.00531953	114.72	VAQK(1)FLK	2	-0.39104	1
P131_scaf2.3.707	MGG_06627T0	154	K	Defective in cullin neddylation protein	1	2.82015e-06	96.229	NLPQDHELFK(1)R	3	0.24016	2	1	1.91552e-05	85.813	NLPQDHELFK(1)R	2	-0.095003	4
P131_scaf2.3.71	MGG_03677T0	26	K	Histone acetyltransferase GCN5	1	6.26869e-11	109.02	KATEDPASPVSAK(1)R	2	0.15011	2	1	8.19937e-09	122.07	KATEDPASPVSAK(1)R	3	-0.20335	3
P131_scaf2.3.71	MGG_03677T0	89	K	Histone acetyltransferase GCN5	1	0.0166346	42.083	CIFQK(1)QLPK(1)MPK	2	0.40684	1	1	0.00669866	51.286	CIFQK(1)QLPK(1)MPK	2	1.0458	1
P131_scaf2.3.71	MGG_03677T0	93	K	Histone acetyltransferase GCN5	1	0.0166346	42.083	CIFQK(1)QLPK(1)MPK	2	0.40684	1	1	0.00669866	51.286	CIFQK(1)QLPK(1)MPK	2	1.0458	1
P131_scaf2.3.710	MGG_06623T0	396	K	Trichodiene oxygenase	1	3.56661e-05	64.121	EEELVYK(1)SQDGK	2	-2.3243	1	1	5.3534e-05	95.417	EEELVYK(1)SQDGK	2	0.01484	1
P131_scaf2.3.723	MGG_06609T0	11	K	Acetyl-CoA hydrolase	1	8.89425e-08	92.19	ASPVASAALK(1)AR	2	1.4295	1	1	3.23932e-07	116.24	ASPVASAALK(1)AR	2	1.6092	2
P131_scaf2.3.723	MGG_06609T0	21	K	Acetyl-CoA hydrolase	1	0.00951868	73.637	SPPMLK(1)K	2	-0.42015	6	1	0.00602345	62.659	SPPMLK(1)K	2	0.01814	5
P131_scaf2.3.723	MGG_06609T0	63	K	Acetyl-CoA hydrolase	0.999978	3.56225e-06	64.454	KTPTFLADHVEK(1)NNLQGK	3	1.4057	2	1	5.66845e-14	112.82	KTPTFLADHVEK(1)NNLQGK	3	-0.17985	2
P131_scaf2.3.723	MGG_06609T0	69	K	Acetyl-CoA hydrolase	1	0.00501448	73.248	NNLQGK(1)MK	2	-0.26809	2	1	0.00611272	75.738	NNLQGK(1)MK	2	1.4624	4
P131_scaf2.3.737	MGG_17153T0	234	K	Putative chitinase	1	0.000314841	91.549	YIALGCEPK(1)K	2	0.22246	2	1	0.00513614	70.942	YIALGCEPK(1)K	2	-0.55036	3
P131_scaf2.3.743	MGG_06586T0	182	K	Quinone oxidoreductase	1	1.93417e-14	110.35	HLGATVIGTVSTDAK(1)AK	2	-0.17399	2	1	1.36106e-11	107.5	HLGATVIGTVSTDAK(1)AK	2	1.0297	2
P131_scaf2.3.756	MGG_06573T0	84	K	hypothetical protein	1	5.7976e-09	66.606	SESNEFEQNCAAQWVTHFK(1)K	3	-0.58898	1	1	1.57236e-10	78.705	SESNEFEQNCAAQWVTHFK(1)K	3	-1.3326	1
P131_scaf2.3.758	MGG_06571T0	44	K	60S ribosomal protein L37a-2	1	9.09511e-11	109.16	YTCTFCGK(1)NTVK	2	0.51594	2	1	5.85431e-06	112.5	YTCTFCGK(1)NTVK	2	0.84788	2
P131_scaf2.3.765.1	MGG_12797T0	175	K	hypothetical protein	0.999828	0.000157707	87.667	TAAPAKPAAAK(1)K	2	0.11199	13	0.999888	0.000764785	99.752	TAAPAKPAAAK(1)K	2	0.062828	12
P131_scaf2.3.767.1	MGG_06561T0	362	K	Glutaryl-CoA dehydrogenase	1	0.000133106	66.267	SVPDMISMVK(1)R	2	0.20144	1	1	0.0346174	49.448	SVPDMISMVK(1)R	2	0.046002	1
P131_scaf2.3.78	MGG_03672T0	910	K	hypothetical protein	1	0.0364549	47.844	TAALDAASPK(1)K	2	0.26437	2	1	0.0316486	46.352	TAALDAASPK(1)K	2	0.071188	1
P131_scaf2.3.782.2	MGG_06547T0	64	K	Tartrate dehydrogenase/decarboxylase ttuC	1	0.0228616	48.568	YIPDGGLDK(1)LK	2	0.24585	1	1	0.0298916	43.897	YIPDGGLDK(1)LK	2	0.79553	1
P131_scaf2.3.797.1	MGG_12805T0	283	K	Tryptophan synthase	1	8.09262e-15	78.354	ASAEDVAEVTVAPAADHSEK(1)AK	3	-0.30165	1	1	1.12622e-10	75.773	ASAEDVAEVTVAPAADHSEK(1)AK	3	0.15776	1
P131_scaf2.3.797.1	MGG_12805T0	527	K	Tryptophan synthase	1	0.0258382	42.075	ETK(1)EQMMK	2	-0.69538	1	1	0.0365053	41.575	ETK(1)EQMMK	2	-0.82178	1
P131_scaf2.3.797.1	MGG_12805T0	532	K	Tryptophan synthase	1	0.0279424	50.127	EQMMK(1)LK	2	-0.84771	1	1	0.0308955	43.124	EQMMK(1)LK	2	-1.2907	1
P131_scaf2.3.80	MGG_03670T0	235	K	Cerevisin	1	2.22588e-13	69.248	TIPANDQDIDGNGHGTHCSGTVAGK(1)K	4	0.027216	1	1	2.49402e-07	55.051	TIPANDQDIDGNGHGTHCSGTVAGK(1)K	4	-0.37505	1
P131_scaf2.3.80	MGG_03670T0	249	K	Cerevisin	1	0.0125572	57.785	AQVYAVK(1)VLK	2	0.68793	1	1	0.0251056	50.194	AQVYAVK(1)VLK	2	0.80256	1
P131_scaf2.3.800	MGG_06530T0	295	K	Aspartate aminotransferase	1	2.66751e-36	125.45	HFVAQGHNVCLAQSFAK(1)NMGLYGER	3	-1.6391	6	1	8.52061e-19	91.883	HFVAQGHNVCLAQSFAK(1)NMGLYGER	4	-2.3855	1
P131_scaf2.3.800	MGG_06530T0	317	K	Aspartate aminotransferase	1	7.13005e-44	159.22	VGAFSIVCDSAEEK(1)K	2	0.49502	5	1	6.83947e-16	132.08	VGAFSIVCDSAEEK(1)K	2	0.32928	4
P131_scaf2.3.800	MGG_06530T0	325	K	Aspartate aminotransferase	1	9.69357e-05	99.283	VDSQLK(1)ILVR	2	-0.48231	1	1	0.00145775	82.417	VDSQLK(1)ILVR	2	-0.50828	2
P131_scaf2.3.800	MGG_06530T0	444	K	Aspartate aminotransferase	1	0.0146022	59.908	LAEAIFK(1)IK	2	0.90996	1	1	0.00407583	80.688	LAEAIFK(1)IK	2	0.75892	1
P131_scaf2.3.811	MGG_14855T0	36	K	Geranylgeranyl transferase type-2 subunit alpha	1	3.85908e-08	103.08	AANNPQIAK(1)WMR	2	0.79938	1	1	0.000102147	83.045	AANNPQIAK(1)WMR	2	-0.84961	1
P131_scaf2.3.814	MGG_06518T0	80	K	hypothetical protein	1	0.00586256	70.942	SQILLIK(1)DR	2	0.040279	1	1	0.0112462	63.624	SQILLIK(1)DR	2	-0.58332	1
P131_scaf2.3.816	MGG_06516T0	257	K	BSD domain-containing protein	1	1.46493e-06	119.53	TEDISSDLK(1)R	2	0.90069	1	1	2.25636e-09	137.98	TEDISSDLK(1)R	2	0.91854	1
P131_scaf2.3.82.3	MGG_03668T0	65	K	Importin subunit beta-1	1	0.000283283	76.01	AAAGIAVK(1)NAFTAR	2	1.597	1	1	7.52226e-05	89.26	AAAGIAVK(1)NAFTAR	2	1.1467	1
P131_scaf2.3.82.3	MGG_03668T0	513	K	Importin subunit beta-1	1	1.5903e-13	105.39	SLLDVTAK(1)NDCDSAVR	2	-0.77896	3	1	1.0414e-33	163.8	SLLDVTAK(1)NDCDSAVR	2	-1.5797	3
P131_scaf2.3.826	MGG_06511T0	121	K	2-oxoisovalerate dehydrogenase subunit beta	1	0.00141367	53.947	CSMGLAEK(1)HGGER	3	0.057832	2	1	0.00641345	42.317	CSMGLAEK(1)HGGER	3	0.41032	1
P131_scaf2.3.828	MGG_06510T0	17	K	Cytochrome b5	1	0.000558928	71.279	TFTYQDVAEHNTK(1)K	2	0.35042	2	1	1.99925e-06	98.943	TFTYQDVAEHNTK(1)K	2	0.16254	2
P131_scaf2.3.833	MGG_06504T0	435	K	26S proteasome regulatory subunit RPN7	1	0.00434691	66.92	DLAK(1)FVAAGR	2	0.53595	1	1	0.00737565	64.73	DLAK(1)FVAAGR	2	0.063842	1
P131_scaf2.3.834	MGG_06503T0	32	K	Alanine aminotransferase 2	1	0.00502491	62.088	GELAVK(1)SEEFR	2	0.68115	1	1	0.000266282	96.604	GELAVK(1)SEEFR	2	0.39152	1
P131_scaf2.3.834	MGG_06503T0	380	K	Alanine aminotransferase 2	1	1.06842e-14	122.33	EYDGIFEGLK(1)AR	2	0.93009	2	1	2.12782e-05	103.44	EYDGIFEGLK(1)AR	2	0.98536	1
P131_scaf2.3.839	MGG_06498T0	279	K	S-methyl-5'-thioadenosine phosphorylase	1	1.95312e-12	67.827	LAEEQNADIVNAK(1)HLEGASVGAVK	3	-1.3813	1	1	9.81822e-25	111.24	LAEEQNADIVNAK(1)HLEGASVGAVK	3	-0.60072	1
P131_scaf2.3.841.2	MGG_06496T0	70	K	hypothetical protein	1	2.61729e-05	89.231	SHELFPELGGPK(1)K	2	-0.41462	1	1	0.00924211	50.897	SHELFPELGGPK(1)K	2	-1.2428	1
P131_scaf2.3.841.2	MGG_06496T0	526	K	hypothetical protein	1	3.20241e-07	86.497	MATVPVDPFFHTYLK(1)K	3	0.30974	2	1	0.000371977	53.168	MATVPVDPFFHTYLK(1)K	2	-0.16987	1
P131_scaf2.3.841.2	MGG_06496T0	730	K	hypothetical protein	1	2.2391e-15	126.71	AEAAK(1)SHILSLGR	2	-1.3902	2	1	6.98704e-06	101.3	AEAAK(1)SHILSLGR	3	-0.070783	3
P131_scaf2.3.841.2	MGG_06496T0	1006	K	hypothetical protein	1	2.19321e-06	80.738	ESQVSDVIDVPVEK(1)HR	2	-0.51684	2	1	0.000100542	74.428	ESQVSDVIDVPVEK(1)HR	3	1.0204	3
P131_scaf2.3.841.2	MGG_06496T0	1024	K	hypothetical protein	1	0.0200515	66.799	QMENK(1)FK	2	0.49711	2	1	0.0165455	65.803	QMENK(1)FK	2	2.3828	1
P131_scaf2.3.843.1	MGG_06494T0	322	K	D-arabinitol 2-dehydrogenase	1	0.0272652	56.632	VPALDAQK(1)K	2	1.9965	1	1	0.00764329	70.908	VPALDAQK(1)K	2	0.62391	1
P131_scaf2.3.846	MGG_12822T0	22	K	Glucose-6-phosphate isomerase	1	0.0163457	54.259	DSVGK(1)SFVLK	2	-0.017805	1	1	0.0308667	47.302	DSVGK(1)SFVLK	2	0.052926	1
P131_scaf2.3.846	MGG_12822T0	84	K	Glucose-6-phosphate isomerase	1	4.11632e-16	150.09	LAEQAGVETK(1)R	2	-1.3459	1	1	3.61493e-11	138.45	LAEQAGVETK(1)R	2	-0.64248	1
P131_scaf2.3.846	MGG_12822T0	250	K	Glucose-6-phosphate isomerase	1	3.89395e-18	96.181	GDIAK(1)HFVALSTNEGEVTK	3	0.083557	3	1	7.90479e-05	49.188	GDIAK(1)HFVALSTNEGEVTK	3	1.0821	1
P131_scaf2.3.846	MGG_12822T0	314	K	Glucose-6-phosphate isomerase	1	8.70931e-17	130.69	FLVGAHAMDK(1)HFR	4	-0.50859	3	1	8.48415e-05	86.772	FLVGAHAMDK(1)HFR	4	-0.66391	5
P131_scaf2.3.85.2	MGG_03666T0	56	K	hypothetical protein	1	0.0148597	100.19	VASELK(1)K	2	0.61888	1	1	0.0233966	87.323	VASELK(1)K	2	-0.094684	1
P131_scaf2.3.854	MGG_06483T0	296	K	ATP-dependent RNA helicase DBP8	1	0.00139498	72.29	VK(1)FLVLDEADR	2	-0.93404	1	1	0.0128504	54.343	VK(1)FLVLDEADR	2	-0.26837	1
P131_scaf2.3.855	MGG_06482T1	238	K	MAP kinase kinase	1	1.19696e-05	91.961	LTGGK(1)TVFALK	2	1.4728	1	1	0.000360875	91.961	LTGGK(1)TVFALK	2	1.044	1
P131_scaf2.3.855	MGG_06482T1	255	K	MAP kinase kinase	1	3.63136e-05	88.021	VITANPDPDVK(1)K	2	-0.78356	1	1	0.0107928	54.343	VITANPDPDVK(1)K	2	-0.92009	1
P131_scaf2.3.856	MGG_06481T0	712	K	tRNA pseudouridine synthase D	1	9.60513e-26	141.34	INDAWVETGFEGGK(1)R	2	-0.64463	1	1	9.0205e-06	91.592	INDAWVETGFEGGK(1)R	2	-0.20959	1
P131_scaf2.3.859	MGG_17180T0	44	K	Peptidyl-prolyl cis-trans isomerase	1	1.04097e-05	111.61	HILCEK(1)HSK	3	0.21563	3	1	2.17145e-05	116.52	HILCEK(1)HSK	2	0.16771	4
P131_scaf2.3.860.1	MGG_06480T0	51	K	40S ribosomal protein S12	1	1.90403e-38	145.46	QAHMCVLNEACEEEAYK(1)K	3	-0.31661	9	1	3.67693e-32	146.2	QAHMCVLNEACEEEAYK(1)K	3	0.60042	5
P131_scaf2.3.860.1	MGG_06480T0	62	K	40S ribosomal protein S12	1	0.000215735	64.52	LVIALCSEHK(1)IPLIK	3	-0.26727	1	1	0.000130058	77.776	LVIALCSEHK(1)IPLIK	2	2.2554	1
P131_scaf2.3.860.1	MGG_06480T0	101	K	40S ribosomal protein S12	0.999997	1.38255e-13	101.05	KVVNCSCVVVK(1)DWGEESQER	3	0.77679	1	0.998592	1.24286e-10	79.467	K(0.001)VVNCSCVVVK(0.999)DWGEESQER	3	0.075982	1
P131_scaf2.3.861	MGG_06479T0	36	K	40S ribosomal protein S22-like protein	1	0.000777227	68.536	VITK(1)FLSVMQK	2	1.641	2	1	0.000174969	89.805	VITK(1)FLSVMQK	2	-0.11636	2
P131_scaf2.3.861	MGG_06479T0	43	K	40S ribosomal protein S22-like protein	1	5.87262e-11	77.08	FLSVMQK(1)HGYIGEFEELDDHR	3	0.94095	3	1	2.52995e-07	56.081	FLSVMQK(1)HGYIGEFEELDDHR	4	-0.53263	2
P131_scaf2.3.861	MGG_06479T0	71	K	40S ribosomal protein S22-like protein	1	0.0124492	57.885	LNK(1)TGVISPR	2	-0.088344	1	1	0.00118623	87.184	LNK(1)TGVISPR	2	-0.15516	3
P131_scaf2.3.868	MGG_12830T0	79	K	D-lactate dehydrogenase 2	1	9.97627e-13	117.08	FSQVTPEHVGYFK(1)K	2	0.72659	1	1	0.000160536	86.498	FSQVTPEHVGYFK(1)K	2	-0.12738	1
P131_scaf2.3.868	MGG_12830T0	526	K	D-lactate dehydrogenase 2	1	0.00510176	57.003	SEGMVGLMK(1)HIK	2	-1.6134	1	1	0.00616795	49.448	SEGMVGLMK(1)HIK	2	-1.4702	2
P131_scaf2.3.869	MGG_06472T0	49	K	Proteasome subunit alpha type	1	4.46303e-07	92.19	GADIVVLGCEK(1)R	2	-0.66076	3	1	1.00255e-09	96.745	GADIVVLGCEK(1)R	2	-1.6908	3
P131_scaf2.3.873	MGG_06468T0	70	K	hypothetical protein	1	0.00545763	45.347	LSPHTIYGVPK(1)SR	3	-0.0090143	1	1	0.00311867	50.897	LSPHTIYGVPK(1)SR	3	-0.30923	1
P131_scaf2.3.874	MGG_06467T0	316	K	hypothetical protein	1	1.89546e-08	133.89	EIHPDHVDK(1)K	2	-0.19772	2	1	0.000242514	108.47	EIHPDHVDK(1)K	3	-0.061119	2
P131_scaf2.3.875	MGG_06466T0	87	K	Cysteine synthase	1	0.00365332	60.157	AALYVVK(1)DAEER	2	0.73487	1	1	0.00451182	62.088	AALYVVK(1)DAEER	2	-0.085779	1
P131_scaf2.3.88	MGG_03663T0	83	K	hypothetical protein	1	2.20635e-05	83.692	DAMPWESETAGK(1)YK	2	-0.7736	3	1	7.02578e-05	84.753	DAMPWESETAGK(1)YK	2	-1.3498	2
P131_scaf2.3.884	MGG_06460T0	227	K	hypothetical protein	1	4.32642e-05	58.814	HDPEFAASWPENVK(1)HR	3	-1.0375	1	1	6.67698e-11	106.14	HDPEFAASWPENVK(1)HR	3	-1.0652	1
P131_scaf2.3.885	MGG_06459T0	164	K	Heat shock protein HSP98	1	9.6993e-29	133.95	RVDSK(1)TADTEEEHENLSK	3	0.1908	1	1	1.89217e-25	129.46	RVDSK(1)TADTEEEHENLSK	3	0.53663	1
P131_scaf2.3.885	MGG_06459T0	213	K	Heat shock protein HSP98	1	6.11023e-08	96.773	TK(1)NNPVLIGEPGVGK	2	0.22513	2	1	9.92503e-07	96.208	TK(1)NNPVLIGEPGVGK	2	0.52002	2
P131_scaf2.3.885	MGG_06459T0	491	K	Heat shock protein HSP98	1	5.73977e-05	108.31	GKDIQEAK(1)MK	2	-1.5136	1	1	0.00669729	69.812	DIQEAK(1)MK	2	1.7075	2
P131_scaf2.3.885	MGG_06459T0	813	K	Heat shock protein HSP98	1	8.07213e-33	163.34	ISEIQK(1)R	2	-2.1613	1	1	8.77213e-05	130.77	ISEIQK(1)R	2	0.66481	1
P131_scaf2.3.890.2	MGG_06454T0	144	K	Glutathione synthetase	1	0.00123831	80.758	HTSIADGSK(1)R	2	2.352	1	1	0.00115012	91.549	HTSIADGSK(1)R	2	2.5266	1
P131_scaf2.3.894	MGG_06448T0	195	K	Hydroxyethylthiazole kinase	1	0.000120516	87.184	VFFQSATPGK(1)K	2	0.81017	1	1	0.00012885	104.82	VFFQSATPGK(1)K	2	1.5141	1
P131_scaf2.3.897.2	MGG_06445T0	53	K	Histone H3	1	1.56695e-08	131.82	YQK(1)STDLLMR	2	-0.31162	6	1	5.70564e-07	126.71	YQK(1)STDLLMR	2	0.035429	6
P131_scaf2.3.91	MGG_13486T0	709	K	hypothetical protein	1	2.25971e-13	95.5	VALK(1)TETVDEAPVPDEQASK	3	-0.55587	2	1	1.58139e-11	81.357	VALK(1)TETVDEAPVPDEQASK	2	0.29543	2
P131_scaf2.3.916	MGG_06426T0	506	K	hypothetical protein	1	0.048403	62.717	DVGAK(1)IR	2	1.2698	1	1	0.0329668	69.383	DVGAK(1)IR	2	0.5297	1
P131_scaf2.3.917	MGG_06425T0	567	K	Multifunctional tryptophan biosynthesis protein	1	0.000250504	54.281	AGADMVGMILVPGTK(1)R	2	0.58535	2	1	0.000419709	61.127	AGADMVGMILVPGTK(1)R	2	1.0458	1
P131_scaf2.3.92	MGG_13487T0	74	K	hypothetical protein	1	0.0214686	91.906	DLQIMK(1)R	2	-0.76375	1	1	0.00793556	81.784	DLQIMK(1)R	2	-0.92143	1
P131_scaf2.3.936	MGG_06407T0	60	K	hypothetical protein	1	5.46209e-06	89.911	LVLK(1)TYDDASGACLK	2	-0.61588	1	1	2.96055e-10	115.91	LVLK(1)TYDDASGACLK	2	0.23891	1
P131_scaf2.3.936	MGG_06407T0	71	K	hypothetical protein	1	1.64208e-05	89.43	TYDDASGACLK(1)YR	2	-0.11046	2	1	1.31594e-53	190.46	TYDDASGACLK(1)YR	2	0.164	2
P131_scaf2.3.938	MGG_06405T0	227	K	Mitochondrial oxaloacetate transport protein	1	0.00276657	62.088	TVK(1)TEGVFAIYK	2	0.25438	1	1	0.00186504	71.176	TVK(1)TEGVFAIYK	2	0.56093	2
P131_scaf2.3.945	MGG_12843T0	4	K	hypothetical protein	1	0.00755827	95.523	K(1)HATDFEK	2	0.30546	1	1	0.00065572	123.86	K(1)HATDFEK	2	0.25124	1
P131_scaf2.3.948	MGG_06396T0	1187	K	hypothetical protein	1	9.05517e-43	174.68	DK(1)HGNVVSGGALFR	2	-1.0352	3	1	3.60567e-73	207.08	DK(1)HGNVVSGGALFR	3	0.30801	3
P131_scaf2.3.965	MGG_06381T0	173	K	hypothetical protein	1	0.000249137	81.92	TDLGQAFGTK(1)K	2	1.2143	1	1	0.0306862	58.274	TDLGQAFGTK(1)K	2	-1.7193	1
P131_scaf2.3.966.1	MGG_06380T0	219	K	ATPase family AAA domain-containing protein 2	1	0.000538267	99.013	ATK(1)GLK(1)GLR	2	-0.91721	3	1	0.0135183	78.264	ATK(1)GLK(1)GLR	2	-0.52417	1
P131_scaf2.3.966.1	MGG_06380T0	222	K	ATPase family AAA domain-containing protein 2	1	0.000538267	99.013	ATK(1)GLK(1)GLR	2	-0.91721	3	1	0.0135183	78.264	ATK(1)GLK(1)GLR	2	-0.52417	1
P131_scaf2.3.967	MGG_06379T0	609	K	Midasin	1	0.0079153	104.45	AVLSK(1)SR	2	0.1006	1	1	0.0173107	90.308	AVLSK(1)SR	2	0.46269	1
P131_scaf2.3.976.1	MGG_06371T0	265	K	Pyruvate dehydrogenase E1 component subunit alpha	1	4.86175e-12	150.61	SSALTDYYK(1)R	2	0.73667	3	1	8.59593e-33	180.67	SSALTDYYK(1)R	2	0.72543	3
P131_scaf2.3.976.1	MGG_06371T0	342	K	Pyruvate dehydrogenase E1 component subunit alpha	1	2.72771e-07	93.623	STNDPIAGLK(1)QK	2	0.54466	3	1	0.00163587	72.531	STNDPIAGLK(1)QK	2	-0.52011	2
P131_scaf2.3.980	MGG_06367T0	191	K	Vesicular integral-membrane protein VIP36	1	0.000172737	102.62	HASIPTK(1)FR	2	0.052505	2	1	0.00035232	109.29	HASIPTK(1)FR	2	0.54522	1
P131_scaf2.3.987	MGG_06362T0	41	K	Small COPII coat GTPase SAR1	1	5.94433e-06	98.407	TTLLHMLK(1)NDR	2	0.24315	4	1	0.00012522	93.623	TTLLHMLK(1)NDR	2	-1.0481	6
P131_scaf2.3.989	MGG_06361T0	116	K	Dynamin-A	1	2.29485e-16	160.59	FTDFGDVK(1)R	2	0.59267	2	1	2.6617e-16	160.59	FTDFGDVK(1)R	2	-0.015723	1
P131_scaf2.3.989	MGG_06361T0	278	K	Dynamin-A	1	2.01974e-22	147.96	AESDFFK(1)HHPAYR	2	0.13584	3	1	0.000738933	62.528	AESDFFK(1)HHPAYR	2	0.10784	3
P131_scaf2.3.989	MGG_06361T0	315	K	Dynamin-A	1	0.00120816	92.611	DRLPDIK(1)AR	2	0.21911	2	1	0.00219183	79.489	DRLPDIK(1)AR	3	0.69601	1
P131_scaf2.3.99	MGG_03653T0	38	K	60S ribosomal protein L20	1	2.32345e-05	85.554	IFAPNEVVAK(1)SR	2	0.17188	5	1	1.13891e-05	101.89	IFAPNEVVAK(1)SR	2	0.15454	4
P131_scaf2.3.99	MGG_03653T0	67	K	60S ribosomal protein L20	1	0.00660669	91.087	IHEK(1)HPLK	2	-0.88576	3	1	0.00690843	91.087	IHEK(1)HPLK	2	-0.70904	3
P131_scaf2.3.99	MGG_03653T0	73	K	60S ribosomal protein L20	1	4.347e-05	107.57	VK(1)NFGIWIR	2	0.056896	1	1	1.41024e-14	125.82	VK(1)NFGIWIR	2	0.018833	1
P131_scaf2.3.99	MGG_03653T0	132	K	60S ribosomal protein L20	1	5.75643e-08	111.63	VVELEK(1)TDDIK	2	0.79523	1	1	3.32599e-05	113.22	VVELEK(1)TDDIK	2	1.3646	1
P131_scaf2.3.990	MGG_06360T0	358	K	hypothetical protein	1	0.0260026	51.436	LK(1)NEFLEVK	2	1.7249	1	1	0.00925942	65.719	LK(1)NEFLEVK	2	0.32868	1
P131_scaf2.3.990	MGG_06360T0	465	K	hypothetical protein	1	0.00456619	61.593	TNIGSK(1)HER	3	0.13721	1	1	0.0056609	73.499	TNIGSK(1)HER	2	0.024676	2
P131_scaf2.3.992	MGG_06358T0	275	K	Amylase-binding protein AbpA	1	0.00185044	50.305	GAYQPVGK(1)VDIAAIR	2	-0.93186	1	1	0.00126442	54.859	GAYQPVGK(1)VDIAAIR	2	-0.96592	1
P131_scaf20.3.16	MGG_02410T0	107	K	Erythrocyte band 7 integral membrane protein	1	1.26879e-18	128.06	NVQQGNVGLVTK(1)FGR	2	-0.99683	1	1	1.18858e-06	94.487	NVQQGNVGLVTK(1)FGR	2	-0.34974	1
P131_scaf20.3.21	MGG_02405T0	14	K	hypothetical protein	1	0.000921024	79.659	ISLISK(1)SDIR	2	0.47751	1	1	1.27151e-06	123.51	ISLISK(1)SDIR	2	1.6783	1
P131_scaf20.3.35	MGG_02392T0	26	K	40S ribosomal protein S30	1	0.0164288	68.224	VEPQEK(1)PK	2	0.97847	1	1	0.0165525	68.224	VEPQEK(1)PK	2	0.83319	1
P131_scaf20.3.35	MGG_02392T0	54	K	40S ribosomal protein S30	1	8.35082e-22	146.16	FVNVTLAPGGK(1)R	3	-0.24943	9	1	8.76018e-12	129.34	FVNVTLAPGGK(1)R	3	-0.63427	11
P131_scaf20.3.49	MGG_02378T0	51	K	Glutamate decarboxylase	1	7.06374e-06	57.936	FAIDDLPK(1)HEMAENEMPK	3	0.15627	1	1	0.000471155	43.208	FAIDDLPK(1)HEMAENEMPK	3	-0.4254	1
P131_scaf20.3.49	MGG_02378T0	472	K	Glutamate decarboxylase	1	3.8729e-10	104.59	LSLELLNQMDK(1)K	2	-1.4133	1	1	6.14648e-05	86.772	LSLELLNQMDK(1)K	2	-0.56321	1
P131_scaf20.3.52.1	MGG_11934T0	387	K	Acetylornithine aminotransferase	1	1.43406e-05	89.805	QK(1)HSELISEIR	3	1.6069	2	1	0.000211111	92.943	QK(1)HSELISEIR	3	0.87571	2
P131_scaf20.3.57	MGG_02370T0	114	K	Mitochondrial phosphate carrier protein	1	1.47468e-10	104.2	AQSINTLGLETASK(1)YR	2	-0.85558	3	1	6.02086e-16	127.83	AQSINTLGLETASK(1)YR	3	-0.16738	3
P131_scaf20.3.59	MGG_02368T0	457	K	Galactose oxidase	1	0.00651597	74.464	VIVTGGMK(1)R	2	0.18992	1	1	0.0086865	68.016	VIVTGGMK(1)R	2	-0.59157	1
P131_scaf20.3.63.2	MGG_14574T0	54	K	4-hydroxyacetophenone monooxygenase	1	8.32366e-05	87.184	LYPGLK(1)SNCLR	2	0.72409	2	1	0.00344212	68.536	LYPGLK(1)SNCLR	2	0.20471	2
P131_scaf20.3.63.2	MGG_14574T0	437	K	4-hydroxyacetophenone monooxygenase	1	0.000162876	90.306	LKDPGSFNK(1)R	3	0.2989	1	1	2.88048e-11	113.44	LKDPGSFNK(1)R	3	0.59559	1
P131_scaf20.3.9.1	MGG_02418T0	193	K	Vesicular-fusion protein SEC18	1	4.28417e-18	120.7	AK(1)FAEEAYDQDELQR	2	-0.017458	1	1	0.000467095	65.374	AK(1)FAEEAYDQDELQR	2	0.65998	1
P131_scaf20.3.9.1	MGG_02418T0	506	K	Vesicular-fusion protein SEC18	1	0.000505259	61.409	MVK(1)NNVIESDVDLR	2	-0.17531	1	1	7.98102e-05	83.633	MVK(1)NNVIESDVDLR	2	0.98598	1
P131_scaf21.3.11.1	MGG_09798T0	259	K	hypothetical protein	1	0.00146227	65.179	LVCQGTHLK(1)LLR	2	0.19864	2	1	0.00706386	47.712	LVCQGTHLK(1)LLR	3	-0.75239	1
P131_scaf21.3.89	MGG_17828T0	50	K	L-serine dehydratase	1	0.00132108	66.004	LENLQPSGSFK(1)SR	2	2.1232	1	1	0.000195198	86.944	LENLQPSGSFK(1)SR	2	0.71799	1
P131_scaf21.3.92	MGG_09878T0	185	K	Acetyltransferase component of pyruvate dehydrogenase complex	1	2.782e-46	170.11	LQNALDREPNAEPAAK(1)R	3	-0.34788	4	1	2.15538e-26	144.97	LQNALDREPNAEPAAK(1)R	3	-0.84222	4
P131_scaf21.3.92	MGG_09878T0	213	K	Acetyltransferase component of pyruvate dehydrogenase complex	1	0.0174302	76.679	ITAEDVK(1)K	2	1.1614	2	1	0.0153165	78.149	ITAEDVK(1)K	2	3.4113	2
P131_scaf21.3.92	MGG_09878T0	284	K	Acetyltransferase component of pyruvate dehydrogenase complex	1	6.7961e-15	125.54	QALNSSSEGK(1)YK	2	0.37639	2	1	5.87433e-05	94.122	QALNSSSEGK(1)YK	2	0.9214	1
P131_scaf21.3.92	MGG_09878T0	302	K	Acetyltransferase component of pyruvate dehydrogenase complex	1	1.02891e-13	133.6	AIAVASK(1)K	1	-0.083213	2	1	0.00758732	95.909	AIAVASK(1)K	1	-0.17217	2
P131_scaf22.3.25	MGG_01973T0	944	K	hypothetical protein	1	0.00540462	113.89	DHFK(1)FLK	2	-0.76785	1	1	3.32389e-06	140.98	DHFK(1)FLK	2	0.8629	1
P131_scaf22.3.30	MGG_01978T0	117	K	Eukaryotic translation initiation factor 3 subunit B	1	0.000168493	90.142	QLDRVPLDK(1)K	3	-0.19716	1	1	0.000576935	87.942	QLDRVPLDK(1)K	3	-0.27725	1
P131_scaf22.3.30	MGG_01978T0	502	K	Eukaryotic translation initiation factor 3 subunit B	1	1.27434e-10	105.65	TAISFFCPEK(1)SK	2	0.20574	3	1	2.89467e-05	101.53	TAISFFCPEK(1)SK	2	0.39305	3
P131_scaf22.3.30	MGG_01978T0	512	K	Eukaryotic translation initiation factor 3 subunit B	1	1.96669e-08	115.78	GSTVGNFK(1)HLR	2	1.4821	1	1	4.25189e-05	112.13	GSTVGNFK(1)HLR	3	0.73841	2
P131_scaf22.3.31	MGG_01979T0	200	K	T-complex protein 1 subunit beta	1	1.16075e-18	139.46	LKDSSDLSHIQIIK(1)K	3	-0.5566	3	0.999992	0.000398388	57.414	LKDSSDLSHIQIIK(1)K	3	0.77152	2
P131_scaf22.3.31	MGG_01979T0	498	K	T-complex protein 1 subunit beta	1	0.00116725	73.435	DIGVIESYK(1)LK	2	0.94154	1	1	0.00113349	73.435	DIGVIESYK(1)LK	2	-0.96138	1
P131_scaf22.3.37	MGG_01985T0	99	K	Delta(12) fatty acid desaturase	1	4.8321e-11	107.99	DIHDAIPK(1)HCFER	2	0.43018	3	1	0.000184907	85.837	DIHDAIPK(1)HCFER	2	-0.3182	3
P131_scaf22.3.49	MGG_01995T0	221	K	Isocitrate dehydrogenase [NAD] subunit, mitochondrial	1	2.31407e-05	88.338	VTCIHK(1)ANIMK	2	-2.9217	3	1	0.000543356	84.479	VTCIHK(1)ANIMK	2	-0.68261	2
P131_scaf22.3.49	MGG_01995T0	226	K	Isocitrate dehydrogenase [NAD] subunit, mitochondrial	1	2.77292e-48	164.48	ANIMK(1)LADGLFR	2	0.60808	2	1	1.47934e-05	100.04	ANIMK(1)LADGLFR	2	-0.7256	2
P131_scaf22.3.49	MGG_01995T0	318	K	Isocitrate dehydrogenase [NAD] subunit, mitochondrial	1	0.00326375	77.662	HVGLDIK(1)GK	2	0.50866	2	1	0.00310246	84.817	HVGLDIK(1)GK	2	-0.078484	2
P131_scaf22.3.54	MGG_02000T0	239	K	Transferase family protein	1	0.0273401	43.761	GK(1)VFYFSPEALK	2	-0.6748	1	1	0.0120615	51.726	GK(1)VFYFSPEALK	2	0.14738	1
P131_scaf23.3.46	MGG_09639T0	802	K	Cell wall alpha-1,3-glucan synthase ags1	1	0.00118589	56.339	ITQVTCGLIQNPTK(1)R	2	1.1035	1	1	0.0153899	40.493	ITQVTCGLIQNPTK(1)R	2	1.5958	1
P131_scaf23.3.47	MGG_09640T0	65	K	Alpha-amylase 1	1	0.0181449	49.632	FCGGTWAGLLK(1)K	2	0.34821	1	1	0.00444637	64.64	FCGGTWAGLLK(1)K	2	0.15485	1
P131_scaf23.3.47	MGG_09640T0	127	K	Alpha-amylase 1	1	2.16515e-08	141.48	ALIDELHK(1)R	2	-0.60441	2	1	0.000519475	107.57	ALIDELHK(1)R	2	-0.12045	2
P131_scaf23.3.47	MGG_09640T0	164	K	Alpha-amylase 1	1	0.022259	70.256	FNPFNDK(1)K	2	-1.1232	3	1	0.0063813	99.139	FNPFNDK(1)K	2	0.80594	3
P131_scaf23.3.47	MGG_09640T0	390	K	Alpha-amylase 1	1	0.000480831	63.185	SELYTLTATLNK(1)AR	3	0.54333	1	1	8.40281e-09	113.54	SELYTLTATLNK(1)AR	3	-0.14367	2
P131_scaf24.3.15	MGG_17864T0	182	K	Glycosyl hydrolase family 88	1	4.93327e-09	91.355	IGLVLDRPHYVAEAK(1)R	4	0.11514	3	1	6.21783e-06	87.429	IGLVLDRPHYVAEAK(1)R	3	0.27825	2
P131_scaf24.3.57	MGG_10320T0	209	K	Methylcrotonoyl-CoA carboxylase subunit alpha, mitochondrial	1	0.00155009	58.079	AAEIEYPVLLK(1)SVK	2	-0.20847	1	1	0.00156895	58.079	AAEIEYPVLLK(1)SVK	2	0.15123	1
P131_scaf24.3.57	MGG_10320T0	420	K	Methylcrotonoyl-CoA carboxylase subunit alpha, mitochondrial	1	1.93419e-37	134.29	LVHLVTPK(1)TDTEVHRPEDAAVR	3	-0.70231	3	1	2.6939e-58	170.06	LVHLVTPK(1)TDTEVHRPEDAAVR	4	-0.64302	1
P131_scaf24.3.57	MGG_10320T0	468	K	Methylcrotonoyl-CoA carboxylase subunit alpha, mitochondrial	1	0.000269933	87.184	GADRETAIK(1)R	3	-0.19564	1	1	9.71937e-05	108.7	GADRETAIK(1)R	2	-1.1857	2
P131_scaf24.3.73	MGG_10334T0	8	K	Mannitol 2-dehydrogenase	1	3.56665e-05	81.656	LSTK(1)HLADIGAQTEK	2	-0.22693	2	1	3.5161e-16	135.55	LSTK(1)HLADIGAQTEK	2	0.21108	2
P131_scaf24.3.73	MGG_10334T0	215	K	Mannitol 2-dehydrogenase	1	0.00227973	63.624	NMLQSFAK(1)LK	2	1.0075	1	1	0.00344351	63.624	NMLQSFAK(1)LK	2	0.18118	1
P131_scaf24.3.73	MGG_10334T0	303	K	Mannitol 2-dehydrogenase	1	1.78557e-17	136.38	DVKDVEQFEK(1)HK	2	0.51473	4	1	0.000723759	101.65	DVKDVEQFEK(1)HK	2	0.082113	4
P131_scaf24.3.8.1	MGG_05826T0	378	K	Epoxide hydrolase 2	1	0.00978877	82.279	WLVTK(1)LPR	2	0.49838	1	1	0.010766	82.279	WLVTK(1)LPR	2	-0.89205	3
P131_scaf24.3.8.1	MGG_05826T0	388	K	Epoxide hydrolase 2	1	0.00275238	49.732	HYPGYWK(1)TPFVSK	3	-0.7227	1	1	0.0141963	43.761	HYPGYWK(1)TPFVSK	2	-1.3267	1
P131_scaf25.3.15.1	MGG_10268T0	315	K	STE/STE7 protein kinase	1	0.000765393	82.261	GNYGTVYK(1)VR	2	0.32342	1	1	0.000775158	94.692	GNYGTVYK(1)VR	2	0.71614	1
P131_scaf25.3.18	MGG_10265T0	133	K	NAP family protein	1	1.43815e-06	126.07	VLEK(1)HFHYR	3	-0.20129	4	1	4.48439e-08	133.23	VLEK(1)HFHYR	3	1.0201	4
P131_scaf25.3.18	MGG_10265T0	252	K	NAP family protein	1	0.00782524	113.89	AELEAK(1)R	2	0.90131	1	1	0.00070813	101.28	AELEAK(1)R	2	0.50125	1
P131_scaf26.3.35	MGG_15344T0	237	K	NACHT and WD domain-containing protein, variant	1	5.83645e-05	80.387	DALSTTAVSQVFGK(1)R	2	-1.2513	1	1	0.000615373	64.52	DALSTTAVSQVFGK(1)R	2	-0.15212	1
P131_scaf26.3.40	MGG_13931T0	31	K	Serine/threonine-protein kinase SSN3	1	0.0170265	97.473	GYYSLK(1)R	2	0.0045649	2	1	0.00211832	123.99	GYYSLK(1)R	2	-0.087083	2
P131_scaf26.3.43	MGG_10678T0	117	K	hypothetical protein	1	3.18899e-53	161.51	DPSGSSGGK(1)SSQHLNPSSAR	2	0.61785	10	1	6.32162e-48	154.48	DPSGSSGGK(1)SSQHLNPSSAR	3	0.23435	8
P131_scaf26.3.43	MGG_10678T0	291	K	hypothetical protein	1	1.02867e-07	106.67	VAAVLGEGK(1)SR	2	0.098542	1	1	0.000181407	100.93	VAAVLGEGK(1)SR	2	0.74902	1
P131_scaf26.3.55	MGG_17001T0	59	K	Actin-6	1	4.87727e-08	96.673	IK(1)DIMCGDEASAAR	2	-1.6421	2	1	1.70036e-06	96.673	IK(1)DIMCGDEASAAR	2	-0.56384	1
P131_scaf27.3.17	MGG_11682T0	417	K	Phenylacetone monooxygenase	1	1.83638e-08	116.55	AIDIQGVDGK(1)R	2	-0.75068	1	1	0.0228334	50.786	AIDIQGVDGK(1)R	2	-0.71662	1
P131_scaf27.3.26	MGG_00063T0	127	K	Glycogen debranching enzyme	1	4.84338e-16	130.2	NK(1)TQLYYIDVAPR	2	-0.31032	1	1	1.92659e-18	141.54	NK(1)TQLYYIDVAPR	2	-1.708	1
P131_scaf27.3.29	MGG_00067T0	359	K	Glycerol-3-phosphate dehydrogenase [NAD(+)]	1	3.05537e-06	143.12	CASMAVK(1)R	2	-0.20459	2	1	0.00245636	91.069	CASMAVK(1)R	2	-0.93741	1
P131_scaf28.3.13	MGG_05340T0	576	K	hypothetical protein	0.99935	0.0135526	48.608	SSSSSSSK(0.001)SDK(0.999)EK(1)K	2	-2.6309	2	0.999687	0.0349858	49.216	SSSSSSSKSDK(1)EK(1)K	2	-3.1223	1
P131_scaf28.3.13	MGG_05340T0	578	K	hypothetical protein	0.99993	0.0135526	48.608	SSSSSSSK(0.001)SDK(0.999)EK(1)K	2	-2.6309	2	0.999963	0.0349858	49.216	SSSSSSSKSDK(1)EK(1)K	2	-3.1223	1
P131_scaf28.3.19	MGG_05335T0	79	K	hypothetical protein	1	1.81477e-16	132.96	MAHAMK(1)R	2	-1.0562	5	1	0.00439957	118.01	MAHAMK(1)R	2	-1.0181	5
P131_scaf28.3.42	MGG_10522T0	137	K	hypothetical protein	1	0.0235348	78.616	HLQAK(1)FR	2	0.11639	1	1	0.0285025	74.415	HLQAK(1)FR	2	0.29777	1
P131_scaf28.3.7	MGG_05346T0	121	K	Oxidoreductase domain protein	1	7.00936e-06	111.61	GK(1)LLCVYQNR	2	0.43548	1	1	0.00115079	87.806	GK(1)LLCVYQNR	2	0.83665	1
P131_scaf28.3.8	MGG_05345T0	439	K	Dihydroxy-acid dehydratase	1	0.0138868	56.548	EGLQFTGK(1)AR	2	-3.1084	1	1	0.0124633	57.347	EGLQFTGK(1)AR	2	-2.7444	1
P131_scaf28.3.8	MGG_05345T0	554	K	Dihydroxy-acid dehydratase	1	2.22308e-05	83.633	VIDTDVSDK(1)TMAER	2	0.55985	1	1	0.000279895	66.059	VIDTDVSDK(1)TMAER	2	-0.50584	1
P131_scaf29.3.45	MGG_08464T0	44	K	Aflatoxin B1 aldehyde reductase-like protein	1	0.0038384	103.83	VLDILQK(1)R	2	1.3847	2	1	0.00548645	103.83	VLDILQK(1)R	2	-0.63478	2
P131_scaf3.3.1	MGG_06293T0	6	K	Histone H4	1	3.84401e-35	151.3	GK(1)GGK(1)GLGK(1)GGAK(1)R	3	0.9961	60	1	4.47932e-37	157.2	GK(1)GGK(1)GLGK(1)GGAK(1)R	3	1.3249	61
P131_scaf3.3.1	MGG_06293T0	9	K	Histone H4	1	3.84401e-35	151.3	GK(1)GGK(1)GLGK(1)GGAK(1)R	3	0.9961	92	1	1.43391e-47	177.21	GK(1)GGK(1)GLGK(1)GGAK(1)R	3	1.3249	94
P131_scaf3.3.1	MGG_06293T0	13	K	Histone H4	1	3.84401e-35	151.3	GLGK(1)GGAK(1)R	2	-1.6284	116	1	1.43391e-47	177.21	GLGK(1)GGAK(1)R	2	-0.077279	118
P131_scaf3.3.1	MGG_06293T0	17	K	Histone H4	1	3.84401e-35	151.3	GLGK(1)GGAK(1)R	2	-1.6284	99	1	1.43391e-47	177.21	GLGK(1)GGAK(1)R	2	-0.077279	99
P131_scaf3.3.1	MGG_06293T0	79	K	Histone H4	1	1.81205e-21	162.38	DAVTYTEHAK(1)R	3	0.93966	4	1	1.50142e-36	183.33	DAVTYTEHAK(1)R	2	1.2728	4
P131_scaf3.3.1	MGG_06293T0	93	K	Histone H4	1	1.52335e-34	157.68	KTVTSLDVVYALK(1)R	2	-1.0112	2	1	5.08899e-05	88.561	KTVTSLDVVYALK(1)R	2	-0.49092	2
P131_scaf3.3.100	MGG_01069T0	56	K	hypothetical protein	1	0.00120204	91.961	HKEDLLNK(1)HK	2	-0.4578	1	1	5.67867e-05	117.09	HKEDLLNK(1)HK	2	-0.73127	2
P131_scaf3.3.1000	MGG_00195T0	149	K	Clock-controlled gene-9 protein	1	0.0240245	89.142	TFWDAK(1)R	2	-0.37297	1	1	0.0153886	101.64	TFWDAK(1)R	2	-0.06078	1
P131_scaf3.3.1000	MGG_00195T0	270	K	Clock-controlled gene-9 protein	1	2.59813e-06	72.21	ITK(1)NIHNILQGVSHPDQR	2	0.61887	2	1	5.90136e-19	119.48	ITK(1)NIHNILQGVSHPDQR	2	0.75163	2
P131_scaf3.3.1000	MGG_00195T0	690	K	Clock-controlled gene-9 protein	1	0.0158608	98.933	HFTQVK(1)K	2	0.15228	3	1	0.0263009	83.313	HFTQVK(1)K	2	0.7958	3
P131_scaf3.3.1002	MGG_00193T0	591	K	Mitotic control protein dis3	1	0.00567496	68.355	GTTVYLVDK(1)R	2	1.4919	1	1	0.00220567	79.659	GTTVYLVDK(1)R	2	0.18201	1
P131_scaf3.3.1006	MGG_17513T0	84	K	Delta-1-pyrroline-5-carboxylate dehydrogenase	1	0.000599746	73.219	EGLTAALSALK(1)QK	2	1.1812	2	1	0.00103833	72.891	EGLTAALSALK(1)QK	2	0.43958	1
P131_scaf3.3.1006	MGG_17513T0	140	K	Delta-1-pyrroline-5-carboxylate dehydrogenase	1	0.000969524	83.862	AIDEALAAK(1)K	2	-0.062088	1	1	0.00449535	72.848	AIDEALAAK(1)K	2	-0.54491	1
P131_scaf3.3.1006	MGG_17513T0	165	K	Delta-1-pyrroline-5-carboxylate dehydrogenase	1	4.64283e-05	102.52	AADLISTK(1)YR	2	-0.38139	2	1	7.41804e-05	113.93	AADLISTK(1)YR	2	-0.18214	1
P131_scaf3.3.1006	MGG_17513T0	388	K	Delta-1-pyrroline-5-carboxylate dehydrogenase	1	0.0120807	47.894	LYVPK(1)SMWPR	2	0.55404	1	1	7.70677e-05	93.556	LYVPK(1)SMWPR	2	0.83147	2
P131_scaf3.3.1006	MGG_17513T0	427	K	Delta-1-pyrroline-5-carboxylate dehydrogenase	1	1.00468e-07	59.996	IGDPGDHGNFIGPVIHEGSFK(1)K	3	-1.254	2	1	1.35858e-10	74.251	IGDPGDHGNFIGPVIHEGSFK(1)K	3	-1.225	1
P131_scaf3.3.1006	MGG_17513T0	532	K	Delta-1-pyrroline-5-carboxylate dehydrogenase	1	0.00435038	117.93	FAEDK(1)LR	2	1.8502	2	1	0.0121442	102.71	FAEDK(1)LR	2	0.94711	2
P131_scaf3.3.1008	MGG_00187T0	58	K	(DL)-glycerol-3-phosphatase 1	1	9.40506e-06	70.784	EIGVDPELILK(1)TSHGR	3	0.45537	1	1	0.000482955	52.569	EIGVDPELILK(1)TSHGR	3	-0.64199	1
P131_scaf3.3.1020	MGG_00175T0	40	K	6-phosphogluconate dehydrogenase, decarboxylating	1	2.15904e-07	91.845	TVSK(1)VDNFLANEAK	2	1.4659	3	1	0.000266982	76.358	TVSK(1)VDNFLANEAK	2	1.634	8
P131_scaf3.3.1020	MGG_00175T0	50	K	6-phosphogluconate dehydrogenase, decarboxylating	1	7.82482e-11	110.38	VDNFLANEAK(1)GK	2	0.16887	3	1	1.19707e-05	107.65	VDNFLANEAK(1)GK	2	-0.77036	1
P131_scaf3.3.1020	MGG_00175T0	52	K	6-phosphogluconate dehydrogenase, decarboxylating	1	1.00697e-19	121.01	GK(1)SIVGAHSTEEFVSK	2	0.4547	3	1	1.30823e-05	87.088	GK(1)SIVGAHSTEEFVSK	2	0.1209	2
P131_scaf3.3.1020	MGG_00175T0	66	K	6-phosphogluconate dehydrogenase, decarboxylating	1	3.80386e-07	86.367	SIVGAHSTEEFVSK(1)LK	2	-0.56786	2	1	2.25382e-16	128.74	SIVGAHSTEEFVSK(1)LK	2	-0.77393	5
P131_scaf3.3.1020	MGG_00175T0	258	K	6-phosphogluconate dehydrogenase, decarboxylating	1	0.0107158	79.713	ILDK(1)AGQK	2	-0.46819	1	1	0.00481972	101.6	ILDK(1)AGQK	2	-1.1494	1
P131_scaf3.3.1020	MGG_00175T0	295	K	6-phosphogluconate dehydrogenase, decarboxylating	1	6.30385e-08	132.01	CLSGIK(1)EQR	2	0.069052	1	1	1.24434e-07	132.01	CLSGIK(1)EQR	2	0.055492	1
P131_scaf3.3.1020	MGG_00175T0	460	K	6-phosphogluconate dehydrogenase, decarboxylating	1	0.0246495	52.126	IK(1)PEFANAK	2	0.986	1	1	0.0312217	51.528	IK(1)PEFANAK	2	-0.29382	1
P131_scaf3.3.1026	MGG_00168T0	248	K	Succinate dehydrogenase [ubiquinone] flavoprotein subunit, mitochondrial	1	1.8251e-18	126.71	FFAK(1)NTVLATGGYGR	3	1.6813	2	1	3.41677e-74	207.04	FFAK(1)NTVLATGGYGR	3	1.3218	2
P131_scaf3.3.1026	MGG_00168T0	619	K	Succinate dehydrogenase [ubiquinone] flavoprotein subunit, mitochondrial	0.99998	4.62379e-13	139.76	KPHGK(1)VELSYR	3	0.70811	2	0.999596	2.43213e-07	119.74	KPHGK(1)VELSYR	3	-0.27247	1
P131_scaf3.3.1026	MGG_00168T0	644	K	Succinate dehydrogenase [ubiquinone] flavoprotein subunit, mitochondrial	1	2.02337e-13	101.65	ECAAVPPFK(1)R	2	0.35382	4	1	2.10785e-14	113.62	ECAAVPPFK(1)R	2	-0.36566	5
P131_scaf3.3.1027.1	MGG_00167T0	42	K	Succinate dehydrogenase [ubiquinone] iron-sulfur subunit, mitochondrial	1	0.00216113	93.143	MK(1)TFQIYR	2	0.20056	1	1	0.00299354	90.709	MK(1)TFQIYR	2	0.24461	1
P131_scaf3.3.1027.1	MGG_00167T0	82	K	Succinate dehydrogenase [ubiquinone] iron-sulfur subunit, mitochondrial	1	2.60425e-07	94.122	IK(1)NELDPTLTFR	2	0.060262	4	1	0.000124352	89.43	IK(1)NELDPTLTFR	3	1.6022	4
P131_scaf3.3.1027.1	MGG_00167T0	269	K	Succinate dehydrogenase [ubiquinone] iron-sulfur subunit, mitochondrial	1	0.036504	77.058	AIAEIK(1)K	2	0.5883	2	1	0.0320861	77.058	AIAEIK(1)K	2	0.55306	1
P131_scaf3.3.103.1	MGG_01066T0	39	K	40S ribosomal protein S23-like protein	1	4.86274e-08	89.468	ALGTAFK(1)SSPFGGSSHAK	3	-1.7529	5	1	5.04768e-06	67.645	ALGTAFK(1)SSPFGGSSHAK	3	-0.64718	5
P131_scaf3.3.103.1	MGG_01066T0	56	K	40S ribosomal protein S23-like protein	1	8.80047e-05	79.492	GIVLEK(1)VGVEAK	2	1.4906	1	1	1.44871e-05	105.65	GIVLEK(1)VGVEAK	2	0.32277	1
P131_scaf3.3.1035	MGG_00161T0	523	K	Lysyl-tRNA synthetase	1	0.000845815	80.916	SGVCPITK(1)QK	2	0.73385	1	1	0.00101739	90.149	SGVCPITK(1)QK	2	-0.0054473	1
P131_scaf3.3.1046	MGG_00149T0	222	K	Serine/threonine-protein phosphatase	1	0.000280343	58.32	SVCLK(1)NAEIAAICHR	2	-0.084873	2	1	0.00130842	49.216	SVCLK(1)NAEIAAICHR	3	0.357	1
P131_scaf3.3.1061	MGG_00136T0	27	K	hypothetical protein	1	0.00280283	122.79	CIQLK(1)QR	2	0.36224	1	1	0.00783112	110.61	CIQLK(1)QR	2	0.47655	1
P131_scaf3.3.1061	MGG_00136T0	67	K	hypothetical protein	1	0.00228069	76.228	AFLLEQLAK(1)R	2	0.91395	1	1	0.0033409	76.282	AFLLEQLAK(1)R	2	0.6558	1
P131_scaf3.3.1061	MGG_00136T0	222	K	hypothetical protein	1	1.28035e-14	116.06	SAADK(1)ATTAAGADESEK	2	0.55485	1	1	3.48268e-11	106.93	SAADK(1)ATTAAGADESEK	2	-0.010087	1
P131_scaf3.3.1062	MGG_00135T0	260	K	T-complex protein 1 subunit theta	1	0.00172421	86.136	GTVLLK(1)NAK	2	0.55795	1	1	0.00678969	68.371	GTVLLK(1)NAK	2	0.70875	2
P131_scaf3.3.1062	MGG_00135T0	318	K	T-complex protein 1 subunit theta	1	0.0123577	76.064	ILSK(1)FELR	2	0.19211	1	1	0.00506582	100.02	ILSK(1)FELR	2	-0.05366	1
P131_scaf3.3.107	MGG_01062T0	6	K	Autophagy-related protein	1	0.0032394	64.39	FK(1)DEHPFEK	3	0.63215	1	1	0.000523656	92.611	FK(1)DEHPFEK	3	-0.16114	1
P131_scaf3.3.107	MGG_01062T0	13	K	Autophagy-related protein	0.999964	0.0162589	49.189	FKDEHPFEK(1)R	3	0.51163	2	0.999995	0.00558799	59.367	FKDEHPFEK(1)R	3	0.31975	2
P131_scaf3.3.107	MGG_01062T0	35	K	Autophagy-related protein	1	7.79685e-05	83.045	YTDRIPVICEK(1)VEK	2	0.19024	6	1	0.000311566	99.283	YTDRIPVICEK(1)VEK	2	0.56866	4
P131_scaf3.3.107	MGG_01062T0	38	K	Autophagy-related protein	1	5.98083e-06	98.368	VEK(1)SDIATIDK	2	-0.42552	2	1	0.000486783	78.814	VEK(1)SDIATIDKK	2	0.39624	1
P131_scaf3.3.108	MGG_01061T0	132	K	Coproporphyrinogen III oxidase	1	7.00226e-08	95.417	LIVQGLEEVDGK(1)K	3	-0.78529	1	1	0.000108482	90.412	LIVQGLEEVDGK(1)K	3	-0.48979	2
P131_scaf3.3.108	MGG_01061T0	179	K	Coproporphyrinogen III oxidase	1	0.0070213	107.67	AAIEK(1)MR	2	0.23778	1	1	0.0101641	104.45	AAIEK(1)MR	2	-0.0064795	3
P131_scaf3.3.108	MGG_01061T0	269	K	Coproporphyrinogen III oxidase	0.998808	3.07815e-13	105.28	DVCDK(0.999)HDK(0.001)DYFPR	3	-0.074985	13	0.999656	4.182e-10	110.04	DVCDK(1)HDKDYFPR	2	-1.7181	10
P131_scaf3.3.108	MGG_01061T0	272	K	Coproporphyrinogen III oxidase	0.988711	0.00103465	63.185	DVCDK(0.011)HDK(0.989)DYFPR	3	0.1043	2	0.993114	0.000609689	70.889	DVCDK(0.007)HDK(0.993)DYFPR	3	0.49563	2
P131_scaf3.3.108	MGG_01061T0	280	K	Coproporphyrinogen III oxidase	1	0.00121595	81.017	K(1)WCDEYFFNK	2	2.9177	1	1	0.00463444	72.434	K(1)WCDEYFFNK	2	2.1774	1
P131_scaf3.3.108	MGG_01061T0	289	K	Coproporphyrinogen III oxidase	1	4.40122e-13	141.88	WCDEYFFNK(1)HR	2	-0.76004	3	1	1.79065e-07	125.74	WCDEYFFNK(1)HR	2	-0.556	1
P131_scaf3.3.1091	MGG_00106T0	567	K	Bud site selection protein 7	1	0.0227534	69.598	LQSLQYK(1)K	2	0.89747	1	1	0.0203036	68.224	LQSLQYK(1)K	2	1.2434	1
P131_scaf3.3.1093.1	MGG_00104T0	94	K	hypothetical protein	1	6.8521e-06	117.89	NVEGNIGK(1)R	2	-0.050816	1	1	0.000205709	113.74	NVEGNIGK(1)R	2	0.22597	1
P131_scaf3.3.110	MGG_01059T0	121	K	26S proteasome regulatory subunit rpn-8	1	2.70792e-22	153.95	ASDLEINELFK(1)R	2	-1.8686	1	1	1.87242e-05	105.03	ASDLEINELFK(1)R	2	3.0747	1
P131_scaf3.3.1100	MGG_00097T0	164	K	Aldo-keto reductase	1	6.72226e-05	102.52	AMEELYEAK(1)K	2	-0.6717	1	1	0.000483238	102.52	AMEELYEAK(1)K	2	-1.2082	2
P131_scaf3.3.1100	MGG_00097T0	180	K	Aldo-keto reductase	1	0.000108451	81.904	AIGVSNWTIDGLK(1)K	2	0.14973	1	1	0.000588185	75.764	AIGVSNWTIDGLK(1)K	2	-0.12991	1
P131_scaf3.3.1100	MGG_00097T0	271	K	Aldo-keto reductase	1	5.33976e-07	74.537	GYVVLPK(1)SSTPSR	2	0.69984	2	1	1.32688e-18	145.31	GYVVLPK(1)SSTPSR	2	-0.9512	2
P131_scaf3.3.1108	MGG_09127T0	50	K	hypothetical protein	1	0.000541214	96.342	LCNVLK(1)TVR	2	1.0759	1	1	0.00119483	93.556	LCNVLK(1)TVR	2	1.9575	1
P131_scaf3.3.111.1	MGG_01058T0	63	K	Adenylate kinase	1	1.1883e-25	138.91	EK(1)FSCCHLATGDMLR	2	-0.6184	10	1	1.03882e-12	126.16	EK(1)FSCCHLATGDMLR	2	-0.79423	4
P131_scaf3.3.111.1	MGG_01058T0	186	K	Adenylate kinase	1	0.000645111	77.062	SYHTTFNPPK(1)K	2	0.29004	2	1	0.000504314	89.9	SYHTTFNPPK(1)K	2	0.14378	3
P131_scaf3.3.111.1	MGG_01058T0	259	K	Adenylate kinase	1	0.0308288	46.159	SLLNIFDGDAK(1)K	2	0.5701	1	1	0.0121612	53.448	SLLNIFDGDAK(1)K	2	0.88178	1
P131_scaf3.3.123	MGG_01047T0	39	K	PH domain-containing protein	1	0.00514026	64.688	TK(1)ELSHGAQK	2	-0.44294	2	1	0.00928561	61.958	TK(1)ELSHGAQK	2	-1.0231	1
P131_scaf3.3.123	MGG_01047T0	90	K	PH domain-containing protein	1	1.33008e-07	100.93	LDPSNDPYVLK(1)R	2	-0.48443	1	1	0.000209182	86.911	LDPSNDPYVLK(1)R	2	-0.14639	1
P131_scaf3.3.124	MGG_01046T0	86	K	Methionyl-tRNA synthetase	1	4.79014e-09	69.081	ALEEGVDPATLCAK(1)YHAVHK	4	-1.7595	2	1	0.000851732	41.513	ALEEGVDPATLCAK(1)YHAVHK	3	-0.32953	1
P131_scaf3.3.124	MGG_01046T0	216	K	Methionyl-tRNA synthetase	1	6.1779e-05	107.79	VDGSTPEK(1)R	2	1.836	1	1	4.49424e-12	153.05	VDGSTPEK(1)R	2	0.78205	1
P131_scaf3.3.143.1	MGG_01026T0	91	K	Hydroxymethylglutaryl-CoA synthase	1	1.14418e-22	152.18	LEVGTETLLDK(1)SK	2	-0.83647	1	1	2.03429e-06	106.58	LEVGTETLLDK(1)SK	2	-0.61164	2
P131_scaf3.3.143.1	MGG_01026T0	317	K	Hydroxymethylglutaryl-CoA synthase	1	0.00464574	71.692	AFMALTK(1)K	2	0.0064194	3	1	0.00498199	91.318	AFMALTK(1)K	2	0.38995	2
P131_scaf3.3.147	MGG_11450T0	209	K	Homoserine dehydrogenase	1	0.0259628	51.445	WSAEVAK(1)AK	2	1.7257	2	1	0.034512	50.353	WSAEVAK(1)AK	2	0.77605	1
P131_scaf3.3.147	MGG_11450T0	335	K	Homoserine dehydrogenase	1	2.05744e-07	98.902	GSDNIISFYTK(1)R	2	-0.45305	2	1	3.78671e-25	154.36	GSDNIISFYTK(1)R	2	0.2989	1
P131_scaf3.3.154	MGG_01013T0	82	K	Eukaryotic translation initiation factor 3 subunit I	1	0.0085616	85.676	LWEIK(1)TGR	2	0.48315	2	1	0.00928082	85.67	LWEIK(1)TGR	2	0.67276	2
P131_scaf3.3.154	MGG_01013T0	114	K	Eukaryotic translation initiation factor 3 subunit I	1	0.000708648	124.98	LLGVTEK(1)R	2	-0.076447	2	1	0.00632352	99.442	LLGVTEK(1)R	2	0.37939	2
P131_scaf3.3.154	MGG_01013T0	275	K	Eukaryotic translation initiation factor 3 subunit I	1	1.15355e-07	91.961	FYHK(1)IFEDEIGR	2	0.85524	2	1	1.05368e-05	102.4	FYHK(1)IFEDEIGR	2	-0.12379	2
P131_scaf3.3.163.1	MGG_01003T0	65	K	Choline-phosphate cytidylyltransferase	1	8.65157e-14	72.935	DASAEEGDTTAAETPATAPTSHPPIK(1)R	3	0.57972	1	1	1.11966e-32	114.15	DASAEEGDTTAAETPATAPTSHPPIK(1)R	3	-0.09753	1
P131_scaf3.3.167	MGG_01000T0	860	K	Small nucleolar ribonucleoprotein complex subunit Utp14	1	0.00789793	113.7	VIISEK(1)R	2	0.37707	1	1	0.0142086	104.21	VIISEK(1)R	2	1.1703	1
P131_scaf3.3.168	MGG_00999T0	41	K	hypothetical protein	1	1.50585e-07	97.631	HTK(1)HGGYIVEFDK	2	1.5585	3	1	3.29246e-09	125.73	HTK(1)HGGYIVEFDK	2	0.23546	2
P131_scaf3.3.181.2	MGG_00986T0	29	K	2-dehydropantoate 2-reductase	1	1.83533e-12	104.95	LHHPK(1)ENVNVSLIAR	3	0.30172	1	1	0.0014043	48.527	LHHPK(1)ENVNVSLIAR	3	0.64126	1
P131_scaf3.3.188	MGG_00979T0	252	K	Mitochondrial proteins import receptor	1	0.0112387	98.418	FAESK(1)AR	2	-0.69158	1	1	0.0465266	82.671	FAESK(1)AR	2	-0.69643	1
P131_scaf3.3.188	MGG_00979T0	310	K	Mitochondrial proteins import receptor	1	0.0166385	77.732	GLAELEK(1)K	2	1.0694	1	1	0.0347796	60.019	GLAELEK(1)K	2	1.0353	1
P131_scaf3.3.188	MGG_00979T0	352	K	Mitochondrial proteins import receptor	1	6.13597e-22	145.43	GK(1)HEEALQDLTK	2	0.6827	4	1	2.58095e-25	156.24	GK(1)HEEALQDLTK	2	0.297	4
P131_scaf3.3.188	MGG_00979T0	467	K	Mitochondrial proteins import receptor	1	0.00552877	113.41	CVK(1)NFEK	2	-0.17118	1	1	0.0389412	65.88	CVK(1)NFEK	2	-0.15091	1
P131_scaf3.3.189	MGG_00978T0	291	K	SNARE protein	1	3.68179e-07	54.008	VEQQAEDTTQNLNHANTEVK(1)K	3	0.44272	1	1	5.7814e-11	79.467	VEQQAEDTTQNLNHANTEVK(1)K	3	0.69809	1
P131_scaf3.3.191	MGG_00976T0	574	K	ATP-dependent helicase NAM7	1	6.64939e-19	141.58	SELGELSSQDEK(1)K	2	-1.2003	1	1	1.81878e-06	109.44	SELGELSSQDEK(1)K	2	-0.19245	1
P131_scaf3.3.195	MGG_00970T0	26	K	SUMO-conjugating enzyme	1	2.48872e-15	122.52	KDHPFGFYAK(1)PQR	3	-1.1445	1	1	4.47702e-06	99.844	KDHPFGFYAK(1)PQR	3	-0.14092	1
P131_scaf3.3.195	MGG_00970T0	47	K	SUMO-conjugating enzyme	1	0.0141647	51.286	VWECGIPGK(1)EK	2	-1.5624	1	1	0.0455044	41.242	VWECGIPGK(1)EK	2	-0.7015	1
P131_scaf3.3.195	MGG_00970T0	146	K	SUMO-conjugating enzyme	1	6.7082e-05	137.13	DKVEYEK(1)R	2	-0.23586	1	1	0.00231629	128.36	DKVEYEK(1)R	2	-0.46562	1
P131_scaf3.3.196	MGG_00969T0	212	K	Asparagine synthetase 1	1	0.00198016	55.724	RVPETPLDLTK(1)LR	3	0.27397	1	1	0.00134084	59.248	RVPETPLDLTK(1)LR	3	0.34723	1
P131_scaf3.3.196	MGG_00969T0	320	K	Asparagine synthetase 1	1	0.000196214	77.185	AALEVAK(1)FLGTK	2	-0.043769	2	1	5.22574e-07	89.43	AALEVAK(1)FLGTK	2	-0.31315	2
P131_scaf3.3.196	MGG_00969T0	410	K	Asparagine synthetase 1	1	2.93483e-08	114.72	VK(1)NLHLSDCLR	2	-0.23799	2	1	3.81638e-05	112.64	VK(1)NLHLSDCLR	3	-0.29995	4
P131_scaf3.3.196	MGG_00969T0	422	K	Asparagine synthetase 1	1	0.000632505	72.891	ANK(1)STSAWGLEAR	2	-0.073289	1	1	0.00224394	62.287	ANK(1)STSAWGLEAR	2	-0.16919	1
P131_scaf3.3.197	MGG_00968T0	32	K	Mitochondrial outer membrane protein porin	1	4.86434e-107	246.96	EFYHLAAGTLEVK(1)SK	3	0.56522	6	1	1.34523e-12	127.57	EFYHLAAGTLEVK(1)SK	3	1.5442	6
P131_scaf3.3.197	MGG_00968T0	42	K	Mitochondrial outer membrane protein porin	1	0.000999826	78.342	TPNNVDFK(1)VK	2	-0.16087	4	1	0.000816672	93.839	TPNNVDFK(1)VK	2	-0.92366	3
P131_scaf3.3.197	MGG_00968T0	46	K	Mitochondrial outer membrane protein porin	1	9.00731e-86	216.34	GK(1)STHEGATSGSLEGK	3	0.47192	4	1	6.1511e-96	225.01	GK(1)STHEGATSGSLEGK	3	0.081896	4
P131_scaf3.3.197	MGG_00968T0	60	K	Mitochondrial outer membrane protein porin	1	1.39252e-21	130.01	STHEGATSGSLEGK(1)FADK	2	0.64462	2	1	1.49748e-60	184.83	STHEGATSGSLEGK(1)FADK	2	0.72964	2
P131_scaf3.3.197	MGG_00968T0	118	K	Mitochondrial outer membrane protein porin	1	3.43046e-98	243.37	LNLHFK(1)QSNVHGR	4	-0.59538	7	1	6.61782e-10	128.57	LNLHFK(1)QSNVHGR	4	-0.49133	4
P131_scaf3.3.197	MGG_00968T0	224	K	Mitochondrial outer membrane protein porin	1	1.40345e-05	89.624	IGNSVGLEVATK(1)YR	2	0.031546	1	1	5.41675e-07	103.83	IGNSVGLEVATK(1)YR	2	-0.13385	1
P131_scaf3.3.197	MGG_00968T0	234	K	Mitochondrial outer membrane protein porin	1	0.000921024	79.659	IDPLSFVK(1)GK	2	-0.33118	2	1	0.0034862	73.499	IDPLSFVK(1)GK	2	0.34569	3
P131_scaf3.3.2	MGG_01159T0	10	K	Histone H3	1	2.14106e-05	116.52	K(1)STGGK(1)APR	2	-0.35883	8	1	2.43081e-07	132.01	K(1)STGGK(1)APR	2	-0.094072	12
P131_scaf3.3.2	MGG_01159T0	15	K	Histone H3	1	2.14106e-05	116.52	STGGK(1)APR	2	0.034387	11	1	2.43081e-07	132.01	STGGK(1)APR	2	0.14269	15
P131_scaf3.3.2	MGG_01159T0	19	K	Histone H3	1	6.3681e-06	123.75	K(1)QLASK(1)AAR	2	-0.3512	15	1	5.61799e-23	169.41	K(1)QLASK(1)AAR	2	-0.070584	16
P131_scaf3.3.2	MGG_01159T0	24	K	Histone H3	1	7.14554e-14	162.49	QLASK(1)AAR	2	-0.22307	24	1	5.61799e-23	169.41	QLASK(1)AAR	2	-0.01881	23
P131_scaf3.3.2	MGG_01159T0	28	K	Histone H3	1	1.06989e-07	94.09	K(1)SAPSTGGVK(0.937)K(0.063)PHR	4	1.3897	7	1	3.21647e-08	105.03	K(1)SAPSTGGVK(0.87)K(0.13)PHR	2	0.20085	6
P131_scaf3.3.2	MGG_01159T0	37	K	Histone H3	1	1.06989e-07	94.09	K(1)SAPSTGGVK(1)K	2	0.49079	7	0.984694	3.21647e-08	105.03	K(1)SAPSTGGVK(0.985)K(0.015)PHR	3	0.19553	6
P131_scaf3.3.2	MGG_01159T0	57	K	Histone H3	1	6.14047e-108	256.96	YQK(1)STELLIRK	2	-0.034143	51	1	1.33478e-137	269.81	YQK(1)STELLIRK	3	0.22449	62
P131_scaf3.3.2	MGG_01159T0	80	K	Histone H3	1	1.0676e-05	93.345	EIAQDFK(1)SDLR	2	-0.088985	3	1	0.000605784	81.92	EIAQDFK(1)SDLR	2	0.92595	3
P131_scaf3.3.204.2	MGG_00961T0	195	K	Tubulin gamma chain	1	0.00665754	54.982	MVSTIPGK(1)K	2	0.1666	1	1	0.00286998	66.962	MVSTIPGK(1)K	2	-0.12812	1
P131_scaf3.3.207	MGG_00958T0	284	K	hypothetical protein	1	0.000138541	79.875	FGQVCFNPGFEK(1)K	2	-2.9726	1	1	0.000547968	79.875	FGQVCFNPGFEK(1)K	2	-0.64779	1
P131_scaf3.3.208	MGG_00957T0	178	K	ABC1 family protein	1	0.000751603	107.29	LLSECHK(1)R	3	-0.19507	1	1	0.00200903	98.523	LLSECHK(1)R	3	0.60872	1
P131_scaf3.3.221	MGG_00946T0	121	K	Poly(A)+ RNA export protein	1	2.59452e-10	78.674	VCDMNTGQTAQVAQHEK(1)PVR	3	-0.72237	1	1	2.95608e-08	65.924	VCDMNTGQTAQVAQHEK(1)PVR	3	-0.51259	1
P131_scaf3.3.221	MGG_00946T0	195	K	Poly(A)+ RNA export protein	1	6.72553e-08	95.981	YINVVNLNEPQK(1)FYK	2	-0.97756	1	1	0.00380471	47.301	YINVVNLNEPQK(1)FYK	2	-1.1745	1
P131_scaf3.3.243	MGG_11467T0	231	K	hypothetical protein	1	6.78663e-06	99.752	SASFAELEQK(1)K	2	0.34026	1	1	7.88995e-05	87.184	SASFAELEQK(1)K	2	-1.699	1
P131_scaf3.3.247	MGG_00924T0	474	K	Bromodomain-containing protein	1	1.22126e-107	244.01	IAGSK(1)GTNK(1)SR	3	0.011933	10	1	6.1879e-36	176.42	IAGSK(1)GTNK(1)SR	3	-0.61193	7
P131_scaf3.3.247	MGG_00924T0	478	K	Bromodomain-containing protein	1	1.22126e-107	244.01	IAGSK(1)GTNK(1)SR	3	0.011933	10	1	6.1879e-36	176.42	IAGSK(1)GTNK(1)SR	3	-0.61193	7
P131_scaf3.3.248	MGG_00923T0	32	K	Serine hydroxymethyltransferase	1	1.87335e-06	54.253	SLLDSDPEVAEIMK(1)HEIQR	3	-1.6202	1	1	0.00087272	40.968	SLLDSDPEVAEIMK(1)HEIQR	3	-0.57698	1
P131_scaf3.3.248	MGG_00923T0	74	K	Serine hydroxymethyltransferase	1	7.41064e-05	105.52	YSEGYPGK(1)R	2	0.29292	1	1	0.00145895	93.649	YSEGYPGK(1)R	2	0.81129	1
P131_scaf3.3.248	MGG_00923T0	417	K	Serine hydroxymethyltransferase	1	0.00442343	66.663	VAK(1)YIDESIK	2	-0.08178	1	1	0.000627105	97.734	VAK(1)YIDESIK	2	0.45142	1
P131_scaf3.3.249	MGG_00922T0	136	K	Vacuolar protease A-like protein	1	3.20643e-10	122.7	YESSSSSTYK(1)K	2	-0.029741	1	1	8.77945e-11	134.13	YESSSSSTYK(1)K	2	-0.60757	1
P131_scaf3.3.249	MGG_00922T0	320	K	Vacuolar protease A-like protein	1	0.00520076	49.988	GYNGQYSIDCDK(1)R	2	-0.19452	2	1	1.24691e-08	106.58	KGYNGQYSIDCDK(1)R	3	-0.35653	2
P131_scaf3.3.252.1	MGG_00919T0	236	K	GMP synthase	1	2.28073e-43	209.21	HNECAEVK(1)K	2	-0.33595	3	1	1.92691e-05	122.69	HNECAEVK(1)K	2	-0.14682	3
P131_scaf3.3.252.1	MGG_00919T0	337	K	GMP synthase	1	3.832e-06	94.363	THHNVGGLPK(1)R	2	-1.7987	2	1	0.00014654	101.39	THHNVGGLPK(1)R	3	0.39523	3
P131_scaf3.3.252.1	MGG_00919T0	356	K	GMP synthase	1	0.0341678	57.859	ELFK(1)DEVR	2	0.33917	1	1	0.033764	56.258	ELFK(1)DEVR	2	0.37637	1
P131_scaf3.3.262	MGG_00908T0	17	K	26S protease regulatory subunit 6B	1	2.96473e-05	53.565	GDVLVENSSNYTPPHK(1)K	2	-0.01522	1	1	9.49164e-06	71.601	GDVLVENSSNYTPPHK(1)K	2	0.10362	1
P131_scaf3.3.265	MGG_00905T0	120	K	Sec14 cytosolic factor	1	0.00139498	72.29	YYPQYYHK(1)TDK	2	-0.49006	2	1	0.00234545	64.224	YYPQYYHK(1)TDK	2	0.96817	2
P131_scaf3.3.268	MGG_00901T0	131	K	2,3-bisphosphoglycerate-independent phosphoglycerate mutase	1	5.05424e-05	42.029	LHLCGLVSHGGVHSK(1)QEHLYSLLK	4	0.67719	1	1	6.10199e-06	53.998	LHLCGLVSHGGVHSK(1)QEHLYSLLK	4	0.18768	1
P131_scaf3.3.268	MGG_00901T0	140	K	2,3-bisphosphoglycerate-independent phosphoglycerate mutase	1	2.86026e-05	80.871	QEHLYSLLK(1)AAK	3	-1.5385	1	1	0.00103443	67.879	QEHLYSLLK(1)AAK	3	-3.2692	1
P131_scaf3.3.268	MGG_00901T0	390	K	2,3-bisphosphoglycerate-independent phosphoglycerate mutase	1	2.6209e-28	138.19	APEMSADGVADQVAK(1)R	2	0.15618	3	1	9.25989e-16	123.02	APEMSADGVADQVAK(1)R	2	0.46049	1
P131_scaf3.3.278	MGG_00891T0	301	K	Histone acetyltransferase	1	1.17834e-26	97.059	VISAATDATTEVGAGSGK(1)GK(1)NSAGK(1)DGK	3	-0.37776	3	1	2.33888e-30	136.49	VISAATDATTEVGAGSGK(1)GK(1)NSAGK(1)DGK	3	0.37614	3
P131_scaf3.3.278	MGG_00891T0	303	K	Histone acetyltransferase	1	1.17834e-26	97.059	VISAATDATTEVGAGSGK(1)GK(1)NSAGK(1)DGK	3	-0.37776	1	1	2.90347e-10	80.014	VISAATDATTEVGAGSGK(1)GK(1)NSAGK(1)DGK	3	0.37614	2
P131_scaf3.3.278	MGG_00891T0	308	K	Histone acetyltransferase	1	1.17834e-26	109.83	VISAATDATTEVGAGSGK(1)GK(1)NSAGK(1)DGK	3	-0.37776	2	1	2.90347e-10	109.83	VISAATDATTEVGAGSGK(1)GK(1)NSAGK(1)DGK	3	0.37614	3
P131_scaf3.3.278	MGG_00891T0	311	K	Histone acetyltransferase	1	8.35339e-11	109.83	NSAGK(1)DGK(1)GGK(1)GK	2	1.0771	1	1	1.67872e-06	109.83	NSAGK(1)DGK(1)GGK(1)GK	2	0.63981	1
P131_scaf3.3.278	MGG_00891T0	314	K	Histone acetyltransferase	1	8.35339e-11	109.83	NSAGK(1)DGK(1)GGK(1)GK	2	1.0771	1	1	1.67872e-06	109.83	NSAGK(1)DGK(1)GGK(1)GK	2	0.63981	1
P131_scaf3.3.28	MGG_01134T0	312	K	UTR2 protein-like protein	1	0.00454153	66.267	GK(1)TYYYNSAR	2	-0.3448	1	1	0.000700328	96.229	GK(1)TYYYNSAR	2	-1.1617	1
P131_scaf3.3.287	MGG_00885T0	637	K	hypothetical protein	1	0.0413662	50.149	NPIAK(1)SLPEK	2	0.62031	1	1	0.0220532	51.727	NPIAK(1)SLPEK	2	-0.12566	1
P131_scaf3.3.288.1	MGG_00884T0	524	K	26S proteasome non-ATPase regulatory subunit 3	1	0.000121072	97.734	LELK(1)NAQEAR	2	-1.0896	2	1	0.000551716	99.283	LELK(1)NAQEAR	2	-0.19754	2
P131_scaf3.3.298	MGG_00876T0	374	K	Phenylalanyl-tRNA synthetase	1	0.00213952	68.548	SLPTK(1)SATVGK	2	0.20707	1	1	0.00344689	68.515	SLPTK(1)SATVGK	2	-0.6101	1
P131_scaf3.3.301	MGG_00872T0	15	K	HIT family protein 1	1	0.00429946	67.08	IIK(1)GDIPSFK	2	-0.75732	1	1	0.000776738	94.66	IIK(1)GDIPSFK	2	-1.8536	1
P131_scaf3.3.301	MGG_00872T0	48	K	HIT family protein 1	1	1.73215e-15	127.71	GHSLVIPK(1)FHGEK	3	0.94182	2	1	7.40314e-06	92.856	GHSLVIPK(1)FHGEK	2	-1.41	6
P131_scaf3.3.301	MGG_00872T0	135	K	HIT family protein 1	1	0.0252028	58.699	ALFEDIK(1)SK	2	-0.86391	1	1	0.025828	68.657	ALFEDIK(1)SK	2	-0.41988	1
P131_scaf3.3.316	MGG_11480T0	311	K	Succinyl-CoA:3-ketoacid-coenzyme A transferase	1	0.00198839	66.023	AALGTGDSAAK(1)R	2	0.28706	1	1	1.09244e-05	110.08	AALGTGDSAAK(1)R	2	-0.50376	1
P131_scaf3.3.32	MGG_01128T0	357	K	Pentafunctional AROM polypeptide	1	0.000270993	58.885	MTGGK(1)SCPVDIVLAK	2	1.8715	1	1	0.00299607	42.958	MTGGK(1)SCPVDIVLAK	2	1.2835	1
P131_scaf3.3.32	MGG_01128T0	1053	K	Pentafunctional AROM polypeptide	1	1.90831e-11	113.99	FVSLICGK(1)SSHLR	2	0.20498	2	1	0.00986049	41.577	FVSLICGK(1)SSHLR	3	0.53647	1
P131_scaf3.3.32	MGG_01128T0	1392	K	Pentafunctional AROM polypeptide	1	3.998e-06	51.535	TIGAVNTIIPVPVQAGK(1)QR	3	-0.97088	1	1	1.56473e-10	95.9	TIGAVNTIIPVPVQAGK(1)QR	2	-0.96155	2
P131_scaf3.3.323	MGG_00852T0	149	K	ADP-ribosylation factor-binding protein GGA1	1	0.00210994	83.869	YK(1)DDLGFIR	2	1.9065	1	1	0.0159162	58.699	YK(1)DDLGFIR	2	-0.064811	1
P131_scaf3.3.328	MGG_00847T0	468	K	Eukaryotic translation initiation factor 2A	1	0.0200957	41.704	GSVTPLHFK(1)R	3	-1.3192	1	1	0.0146258	43.77	GSVTPLHFK(1)R	3	0.77795	1
P131_scaf3.3.328	MGG_00847T0	685	K	Eukaryotic translation initiation factor 2A	1	0.00392476	76.064	LEDTQMK(1)K	2	-0.9937	1	1	0.00170501	101.72	LEDTQMK(1)K	2	-0.13829	1
P131_scaf3.3.33	MGG_01127T0	388	K	26S proteasome regulatory subunit-like protein	1	4.81103e-05	89.266	QLGFK(1)SAQQLR	2	0.88743	1	1	1.24482e-21	164.33	QLGFK(1)SAQQLR	2	0.3113	1
P131_scaf3.3.344	MGG_00833T0	262	K	pH-response regulator protein palA/rim-20	1	1.43126e-05	116.52	ASLDCLEK(1)R	2	0.6722	1	1	1.02494e-22	166.07	ASLDCLEK(1)R	2	-0.78181	1
P131_scaf3.3.35	MGG_11426T0	831	K	5'-3' exoribonuclease 2	1	2.87999e-06	123.11	HDIDDLK(1)NK	2	-0.2846	1	1	0.0117665	63.076	HDIDDLK(1)NK	2	0.62119	1
P131_scaf3.3.358	MGG_00819T0	160	K	Niemann-Pick C1 protein	1	0.000608441	84.884	DVK(1)FGPSNSK	2	1.2423	1	1	0.000816681	93.839	DVK(1)FGPSNSK	2	1.7046	1
P131_scaf3.3.358	MGG_00819T0	548	K	Niemann-Pick C1 protein	1	0.0173973	40.727	AMDFEEALK(1)NR	2	-1.5889	1	1	0.0205363	40.727	AMDFEEALK(1)NR	2	-0.3799	1
P131_scaf3.3.368	MGG_00810T0	176	K	Palmitoyltransferase	1	2.93251e-06	96.229	HCSICK(1)HCIGR	3	1.0943	1	1	0.000134928	93.561	HCSICK(1)HCIGR	3	0.39984	1
P131_scaf3.3.374.2	MGG_00805T0	279	K	Kynurenine 3-monooxygenase	1	0.000409376	72.321	ILFETLDK(1)HAELAR	2	-0.56936	2	1	0.000431672	76.759	ILFETLDK(1)HAELAR	2	0.021337	2
P131_scaf3.3.380.2	MGG_00800T0	97	K	STE/STE7/MEK1 protein kinase	1	0.00373012	69.275	KVIHVEAK(1)R	3	0.053061	1	0.999999	0.00426748	66.568	KVIHVEAK(1)R	3	-0.25978	2
P131_scaf3.3.391	MGG_00789T0	314	K	Eukaryotic translation initiation factor 2 beta subunit	1	0.000824765	85.533	TGFSAQIGK(1)R	2	0.30062	1	1	0.00101867	93.556	TGFSAQIGK(1)R	2	0.62815	1
P131_scaf3.3.402	MGG_00778T0	352	K	Methionyl-tRNA transformylase	1	0.0293026	79.116	ICEAVK(1)R	2	1.3729	1	1	0.028381	75.189	ICEAVK(1)R	2	1.6111	1
P131_scaf3.3.403	MGG_00777T0	32	K	hypothetical protein	1	8.28915e-19	139.3	YFAK(1)HGFLDNEPK	2	0.26759	2	1	1.03882e-13	140.31	YFAK(1)HGFLDNEPK	2	-0.21047	2
P131_scaf3.3.403	MGG_00777T0	41	K	hypothetical protein	1	0.00609341	67.385	HGFLDNEPK(1)K	2	0.2548	1	1	0.0140353	58.829	HGFLDNEPK(1)K	2	0.3112	1
P131_scaf3.3.406	MGG_00774T0	75	K	DUF431 domain-containing protein	1	6.7961e-15	125.54	GVEELYAQDK(1)TR	2	-0.5032	1	1	2.95273e-05	101.39	GVEELYAQDK(1)TR	2	-0.015261	1
P131_scaf3.3.410	MGG_00771T0	119	K	5-oxoprolinase	1	0.00326375	77.662	PK(1)IFDLAIR	2	-0.16151	2	1	0.00103261	96.342	PK(1)IFDLAIR	2	-0.19765	2
P131_scaf3.3.410	MGG_00771T0	266	K	5-oxoprolinase	1	2.18975e-05	74.141	ATSVCADAYLTPAIK(1)K	2	0.23031	1	1	0.000114673	75.018	ATSVCADAYLTPAIK(1)K	2	0.33253	1
P131_scaf3.3.410	MGG_00771T0	444	K	5-oxoprolinase	1	9.27436e-20	121.82	IFGK(1)NEDEGLDVEASR	2	-0.53454	2	1	2.42151e-07	99.344	IFGK(1)NEDEGLDVEASR	2	-0.49369	1
P131_scaf3.3.410	MGG_00771T0	671	K	5-oxoprolinase	1	6.17879e-06	98.156	GIGK(1)SFSYDEK	2	0.20012	2	1	0.000503477	86.114	GIGK(1)SFSYDEK	2	0.69723	2
P131_scaf3.3.410	MGG_00771T0	698	K	5-oxoprolinase	1	0.00133353	79.659	NEVSTDSQK(1)K	2	-0.24202	1	1	0.000676747	99.283	NEVSTDSQK(1)K	2	0.1753	1
P131_scaf3.3.410	MGG_00771T0	930	K	5-oxoprolinase	1	2.11252e-12	113.53	SEK(1)FVSEGKFDEER	3	-0.20812	2	1	0.000105178	84.054	SEK(1)FVSEGK	2	-0.52988	2
P131_scaf3.3.410	MGG_00771T0	936	K	5-oxoprolinase	1	0.00280983	65.179	FVSEGK(1)FDEER	2	-0.74186	1	1	0.00626853	63.091	FVSEGK(1)FDEER	2	-0.46412	1
P131_scaf3.3.415	MGG_17371T0	369	K	Cysteine desulfurase-like protein	1	0.00183293	70.089	IAK(1)QEMEYDSK	2	-0.022255	1	1	0.000209482	99.5	IAK(1)QEMEYDSK	2	0.67975	1
P131_scaf3.3.427	MGG_00754T0	6	K	hypothetical protein	1	7.47844e-08	100.58	APSNK(1)TAASTAGK(1)ER	2	-0.60028	1	1	0.00126507	66.977	APSNK(1)TAASTAGK(1)ER	2	-1.0231	1
P131_scaf3.3.427	MGG_00754T0	14	K	hypothetical protein	1	7.47844e-08	100.58	APSNK(1)TAASTAGK(1)ER	2	-0.60028	1	1	0.00126507	66.977	APSNK(1)TAASTAGK(1)ER	2	-1.0231	1
P131_scaf3.3.429.1	MGG_00752T0	44	K	hypothetical protein	1	0.000541214	96.342	GLEK(1)HDFVR	2	0.046925	1	1	7.20637e-06	126.29	GLEK(1)HDFVR	2	-0.22561	1
P131_scaf3.3.429.1	MGG_00752T0	79	K	hypothetical protein	1	0.000880156	68.972	HVVLK(1)NANATILAR	2	-0.38901	2	1	0.0012682	62.287	HVVLK(1)NANATILAR	2	-1.2192	1
P131_scaf3.3.43	MGG_01123T0	750	K	Pre-rRNA processing protein Rrp12	1	3.49145e-12	113.76	LAESPIGQEALK(1)QR	2	0.82243	1	1	5.67409e-09	114.7	LAESPIGQEALK(1)QR	2	-0.69114	1
P131_scaf3.3.43	MGG_01123T0	1231	K	Pre-rRNA processing protein Rrp12	1	1.67783e-06	117.89	GPAAAGVGK(1)R	2	0.098625	1	1	9.39491e-07	125.82	GPAAAGVGK(1)R	2	0.9517	1
P131_scaf3.3.432	MGG_00748T0	63	K	Myosin-5	1	0.000525278	75.589	VSNEAINENLQK(1)R	2	-0.36341	1	1	0.0198187	43.316	VSNEAINENLQK(1)R	2	1.0815	1
P131_scaf3.3.466.1	MGG_00712T0	91	K	hypothetical protein	1	0.000213801	47.618	QLAK(1)FHPTPEHFLGTSGR	3	-0.96026	1	1	0.000199126	44.238	QLAK(1)FHPTPEHFLGTSGR	3	-0.29263	1
P131_scaf3.3.480	MGG_00698T0	24	K	hypothetical protein	1	4.54521e-20	118.2	LSNLFLDQPLSEHGK(1)R	2	-0.38868	3	1	1.52063e-19	134.14	LSNLFLDQPLSEHGK(1)R	2	0.33382	2
P131_scaf3.3.481	MGG_00697T0	186	K	Rhamnolipids biosynthesis 3-oxoacyl-[acyl-carrier-protein] reductase	1	0.000297202	102.07	TLAVELGK(1)R	2	-0.34505	1	1	0.000105226	115.71	TLAVELGK(1)R	2	-0.42393	1
P131_scaf3.3.485	MGG_00693T0	446	K	hypothetical protein	1	0.0089996	70.028	VAVGDAEK(1)R	2	0.029753	1	1	0.00101856	99.815	VAVGDAEK(1)R	2	-0.1558	1
P131_scaf3.3.492	MGG_00685T0	335	K	Replication factor-A protein 1	0.999989	0.00211272	76.572	ASGK(1)FFDKR	3	0.56532	1	1	0.0319062	57.55	ASGK(1)FFDK	2	0.12553	2
P131_scaf3.3.495	MGG_00683T0	81	K	Endoplasmic oxidoreductin-1	1	0.0169234	97.602	LNLFNK(1)K	2	-0.85283	1	1	0.00257578	122.79	LNLFNK(1)K	2	0.0060491	1
P131_scaf3.3.495	MGG_00683T0	423	K	Endoplasmic oxidoreductin-1	1	1.19696e-05	91.961	LMDCVGCDK(1)CR	2	-0.3193	2	1	0.000543356	84.479	LMDCVGCDK(1)CR	2	-0.27932	1
P131_scaf3.3.495	MGG_00683T0	482	K	Endoplasmic oxidoreductin-1	1	1.12491e-10	107.09	LSSSLTALGK(1)FR	2	-0.092607	1	1	0.00991443	53.448	LSSSLTALGK(1)FR	2	-0.77524	1
P131_scaf3.3.498.3	MGG_11513T0	59	K	Heat shock protein SSB1	1	7.54669e-12	71.309	LIGEAAK(1)NQAAMNPANTVFDVK	3	-0.70116	1	1	3.50383e-05	48.597	LIGEAAK(1)NQAAMNPANTVFDVK	3	-2.2713	1
P131_scaf3.3.498.3	MGG_11513T0	74	K	Heat shock protein SSB1	1	4.08195e-20	124.25	NQAAMNPANTVFDVK(1)R	3	-0.33419	6	1	1.26914e-15	120.7	NQAAMNPANTVFDVK(1)R	3	-0.034168	7
P131_scaf3.3.498.3	MGG_11513T0	87	K	Heat shock protein SSB1	1	1.07161e-05	125.97	RFDDPTVK(1)K	2	0.24621	3	1	0.0280801	63.816	FDDPTVK(1)K	2	0.22354	1
P131_scaf3.3.498.3	MGG_11513T0	246	K	Heat shock protein SSB1	1	2.75722e-23	112.57	ATAGDTHLGGQDFDTNLLDHCK(1)K	3	-0.1834	4	1	2.41543e-24	106.76	ATAGDTHLGGQDFDTNLLDHCK(1)K	3	0.017288	2
P131_scaf3.3.498.3	MGG_11513T0	305	K	Heat shock protein SSB1	1	1.70247e-22	154.28	AK(1)FEELNQTAFK	2	0.89376	4	1	1.28352e-08	127.17	AK(1)FEELNQTAFK	2	0.85692	2
P131_scaf3.3.498.3	MGG_11513T0	352	K	Heat shock protein SSB1	1	0.00062886	73.082	IQK(1)LLSDYFGGK	2	1.0478	1	1	0.000592118	78.705	IQK(1)LLSDYFGGK	2	0.76776	1
P131_scaf3.3.498.3	MGG_11513T0	361	K	Heat shock protein SSB1	1	0.00345705	73.499	LLSDYFGGK(1)K	2	-0.47235	2	1	0.00427625	73.499	LLSDYFGGK(1)K	2	-0.49242	2
P131_scaf3.3.498.3	MGG_11513T0	429	K	Heat shock protein SSB1	1	0.037591	51.445	GTTVPTLK(1)K	2	0.36842	2	1	0.0459519	49.3	GTTVPTLK(1)K	2	0.3769	1
P131_scaf3.3.498.3	MGG_11513T0	531	K	Heat shock protein SSB1	1	3.31535e-06	115.57	YK(1)TNDEEFTK	2	1.4416	2	1	0.00145333	82.494	YK(1)TNDEEFTK	2	0.878	2
P131_scaf3.3.498.3	MGG_11513T0	539	K	Heat shock protein SSB1	1	6.77645e-19	157.68	YKTNDEEFTK(1)K	2	-0.5882	3	1	0.00122728	110.31	YKTNDEEFTK(1)K	2	-0.31803	3
P131_scaf3.3.498.3	MGG_11513T0	566	K	Heat shock protein SSB1	1	0.000522039	66.246	VEDIISDPTLALK(1)LK	2	1.3835	1	1	0.000535589	63.682	VEDIISDPTLALK(1)LK	2	0.91662	1
P131_scaf3.3.502	MGG_00680T0	81	K	mRNA 3'-end-processing protein yth-1	1	3.40545e-42	153.68	HVADPSQLSNAQSGYGSGK(1)R	2	0.21064	6	1	9.20699e-39	144.27	HVADPSQLSNAQSGYGSGK(1)R	2	0.78908	7
P131_scaf3.3.51	MGG_01114T0	6	K	Alcohol dehydrogenase	1	0.00958958	57.708	SDLPK(1)TMK	2	-0.3257	1	1	0.0131475	52.591	SDLPK(1)TMK	2	-0.72904	1
P131_scaf3.3.51	MGG_01114T0	231	K	Alcohol dehydrogenase	1	0.00265367	64.121	EDSGPQLEQLK(1)K	2	-1.123	1	1	0.00542755	62.338	EDSGPQLEQLK(1)K	2	-0.015106	2
P131_scaf3.3.51	MGG_01114T0	282	K	Alcohol dehydrogenase	0.991532	0.00103727	52.599	VSWK(0.008)PTK(0.992)IFGDEIR	3	-0.68429	1	0.868167	0.00263237	50.024	VSWK(0.132)PTK(0.868)IFGDEIR	3	0.076313	1
P131_scaf3.3.51	MGG_01114T0	321	K	Alcohol dehydrogenase	1	0.0114916	77.732	GIVNK(1)TFK	2	0.48061	1	1	0.00184015	114.5	GIVNK(1)TFK	2	0.27664	1
P131_scaf3.3.51	MGG_01114T0	336	K	Alcohol dehydrogenase	1	7.63776e-08	100.11	LEQFGEALESIK(1)NK	3	0.73573	2	1	2.85057e-08	104.95	LEQFGEALESIK(1)NK	3	1.5706	2
P131_scaf3.3.52	MGG_01113T0	5	K	40S ribosomal protein S10-A	1	0.00239967	91.069	MLMPK(1)ADR	2	-0.11143	2	1	0.00720308	67.897	MLMPK(1)ADR	2	-0.47778	4
P131_scaf3.3.52	MGG_01113T0	9	K	40S ribosomal protein S10-A	1	0.00084078	82.287	K(1)AIHEYLFR	3	-0.077311	1	1	0.000274454	101.65	K(1)AIHEYLFR	3	0.65661	1
P131_scaf3.3.52	MGG_01113T0	94	K	40S ribosomal protein S10-A	1	8.18404e-11	89.344	EWLHLPAEIVPATHIK(1)QQR	3	-0.07234	2	1	2.22964e-07	75.682	EWLHLPAEIVPATHIK(1)QQR	3	0.0098866	4
P131_scaf3.3.523	MGG_17399T0	40	K	Adenine phosphoribosyltransferase	1	0.012143	76.478	ITLYK(1)VLR	2	0.75855	1	1	0.0298478	58.981	ITLYK(1)VLR	2	1.0202	1
P131_scaf3.3.534	MGG_00647T0	67	K	NADH-ubiquinone oxidoreductase 51 kDa subunit	1	0.00293137	65.474	YPPDLK(1)HAK	3	-0.14895	1	1	0.0135816	61.161	YPPDLK(1)HAK	2	0.37342	1
P131_scaf3.3.534	MGG_00647T0	153	K	NADH-ubiquinone oxidoreductase 51 kDa subunit	0.793736	0.00216227	47.548	K(0.206)DPHK(0.794)LIEGCLVAGR	3	-0.9137	1	0.87863	2.3001e-05	84.508	K(0.121)DPHK(0.879)LIEGCLVAGR	3	-0.5368	1
P131_scaf3.3.534	MGG_00647T0	318	K	NADH-ubiquinone oxidoreductase 51 kDa subunit	1	4.33324e-16	146.11	ELIEK(1)HCGGVR	2	0.98977	5	1	3.7298e-07	121.9	ELIEK(1)HCGGVR	2	0.34947	4
P131_scaf3.3.534	MGG_00647T0	464	K	NADH-ubiquinone oxidoreductase 51 kDa subunit	1	1.2736e-08	142	HFRPELEK(1)R	3	-0.28499	3	1	7.83151e-10	147.4	HFRPELEK(1)R	3	-0.66416	4
P131_scaf3.3.54	MGG_01111T0	12	K	Cytochrome c oxidase subunit	0.923567	0.00389199	61.127	VTK(0.076)PFK(0.924)FVTAGVDAR	2	-1.7266	1	0.963495	0.000148691	70.638	VTK(0.037)PFK(0.963)FVTAGVDAR	2	-2.0672	3
P131_scaf3.3.54	MGG_01111T0	29	K	Cytochrome c oxidase subunit	1	9.53722e-09	66.201	FPNTNQTK(1)HCWQNYVDYHK	3	-1.0993	4	1	4.61526e-05	50.957	FPNTNQTK(1)HCWQNYVDYHK	4	-1.0322	1
P131_scaf3.3.54	MGG_01111T0	40	K	Cytochrome c oxidase subunit	1	9.06548e-06	71.08	HCWQNYVDYHK(1)CILAK	3	-2.1399	1	1	4.47203e-05	73.802	HCWQNYVDYHK(1)CILAK	3	0.10367	1
P131_scaf3.3.54	MGG_01111T0	45	K	Cytochrome c oxidase subunit	1	2.25972e-07	94.122	CILAK(1)GEDFAPCR	2	0.62887	1	1	0.000274601	84.365	CILAK(1)GEDFAPCR	2	1.6302	1
P131_scaf3.3.569	MGG_11541T0	26	K	Phosphoribosylformylglycinamidine synthase	1	0.00388048	103.74	LVDLCNK(1)K	2	1.8906	2	1	0.00155499	116.73	LVDLCNK(1)K	2	0.38953	2
P131_scaf3.3.569	MGG_11541T0	643	K	Phosphoribosylformylglycinamidine synthase	1	0.00139086	61.444	NLTK(1)FDSAASLEEK	2	-1.5123	1	1	5.38427e-06	93.859	NLTK(1)FDSAASLEEK	2	-1.0577	2
P131_scaf3.3.57	MGG_01108T0	603	K	Transport protein SEC31	1	0.00137347	51.771	ELVDQVQTAYISAK(1)K	2	1.3108	1	1	1.15239e-06	96.673	ELVDQVQTAYISAK(1)K	2	-0.20699	1
P131_scaf3.3.572.2	MGG_11543T0	126	K	Lactoylglutathione lyase	1	0.00277416	69.672	RIEDAGYMFQK(1)K	2	0.94425	2	1	0.000217458	80.312	RIEDAGYMFQK(1)K	2	0.0045962	4
P131_scaf3.3.578	MGG_00604T0	58	K	Tubulin beta chain	1	4.72898e-63	196.33	MSVYFNEASGNK(1)HVPR	2	-0.43138	7	1	4.2202e-20	135.02	MSVYFNEASGNK(1)HVPR	2	-0.76634	7
P131_scaf3.3.580	MGG_11547T0	489	K	ATP-binding cassette sub-family F member 2	1	0.00177643	64.244	YNAAK(1)SSEAQSR	2	-1.0321	1	1	0.00571478	58.626	YNAAK(1)SSEAQSR	2	-0.023872	1
P131_scaf3.3.590	MGG_00594T0	1788	K	hypothetical protein	1	0.0176197	50.95	EQATTLAEK(1)K	2	-1.3916	1	1	0.0128296	60.255	EQATTLAEK(1)K	2	-1.3456	1
P131_scaf3.3.590	MGG_00594T0	2020	K	hypothetical protein	1	1.72622e-19	83.602	SASGPVGGSMNPAANDFQPGTGIK(1)R	2	0.96272	3	1	1.08184e-30	125.11	SASGPVGGSMNPAANDFQPGTGIK(1)R	3	-0.039022	2
P131_scaf3.3.590	MGG_00594T0	2037	K	hypothetical protein	1	8.51348e-10	93.768	RPRPESEVGTGAPGGGK(1)R	3	-1.2971	1	1	2.56179e-18	124.91	RPRPESEVGTGAPGGGK(1)R	3	-0.72214	1
P131_scaf3.3.633.1.1	MGG_00548T1	98	K	CTR2 short splice, variant	1	3.7575e-08	131.52	YEYHLNK(1)K	2	0.44029	7	1	0.000174708	114.4	YEYHLNK(1)K	2	0.50383	9
P131_scaf3.3.635	MGG_00546T0	87	K	60S ribosomal protein L44	1	0.0250876	88.029	CQLPIK(1)R	2	0.9724	4	1	5.7665e-05	134.44	CQLPIK(1)R	2	-0.34639	3
P131_scaf3.3.635	MGG_00546T0	90	K	60S ribosomal protein L44	1	1.70199e-05	103.43	CK(1)HFELGGDKK	2	-0.053326	4	1	9.31861e-06	120.57	CK(1)HFELGGDKK	2	-0.2719	5
P131_scaf3.3.635	MGG_00546T0	98	K	60S ribosomal protein L44	1	6.49462e-05	107.21	HFELGGDK(1)K	2	0.14391	1	1	0.00320862	86.882	HFELGGDK(1)K	2	-0.098932	2
P131_scaf3.3.637	MGG_00544T0	204	K	hypothetical protein	1	0.0211443	82.241	LGTSK(1)SK	2	1.1349	1	1	0.0220752	82.241	LGTSK(1)SK	2	-0.13661	1
P131_scaf3.3.638	MGG_00543T0	240	K	Dipeptidyl-peptidase 5	1	3.66401e-06	120.87	NK(1)NAIWFGR	2	-1.213	1	1	2.16952e-05	120.15	NK(1)NAIWFGR	2	-0.85432	1
P131_scaf3.3.641	MGG_00540T0	59	K	hypothetical protein	1	9.19445e-22	164.65	ALDLATDEK(1)AR	2	-0.64817	1	1	9.86086e-22	164.65	ALDLATDEK(1)AR	2	-0.72015	1
P131_scaf3.3.648	MGG_00534T0	83	K	Ribulose-phosphate 3-epimerase	1	0.0113716	45.614	GTFDCHMMIAEPK(1)K	2	1.4785	1	1	0.00294016	45.614	GTFDCHMMIAEPK(1)K	3	-0.54199	1
P131_scaf3.3.666	MGG_00514T0	34	K	Poly(RC)-binding protein 3	1	0.000704407	89.047	RPALDK(1)FVR	3	-0.26759	1	1	0.00308474	71.451	RPALDK(1)FVR	3	-0.68087	1
P131_scaf3.3.676	MGG_00505T0	298	K	Septation protein SUN4	1	0.0108985	62.466	YTLTNPDAK(1)K	2	0.12905	1	1	0.0233612	53.237	YTLTNPDAK(1)K	2	0.67936	1
P131_scaf3.3.704	MGG_00476T0	385	K	Xaa-Pro aminopeptidase 1	1	0.00267295	52.071	AIK(1)NETELEGMR	2	-0.95169	1	1	0.0021932	60.157	AIK(1)NETELEGMR	2	0.94541	1
P131_scaf3.3.707.2	MGG_11573T0	166	K	30S ribosomal protein S10	1	0.00100135	94.006	SHFIFK(1)K	2	0.5307	1	1	0.0434232	58.917	SHFIFK(1)K	2	-0.24228	1
P131_scaf3.3.709.3	MGG_00472T0	135	K	Transcriptional activator	1	2.31247e-06	112.11	AWIHAEENK(1)R	3	-0.60079	1	1	0.000577692	81.263	AWIHAEENK(1)R	3	-1.9404	1
P131_scaf3.3.715	MGG_00466T0	166	K	GTP-binding protein	1	6.67588e-08	101.53	YVECSALTQYK(1)LK	2	-0.18382	1	1	0.00173939	66.004	YVECSALTQYK(1)LK	2	0.96058	1
P131_scaf3.3.724	MGG_00458T0	123	K	Caltractin	1	0.000101486	81.92	YAVQPLNWDPK(1)R	2	0.58923	1	1	0.00421656	65.179	YAVQPLNWDPK(1)R	2	1.7043	1
P131_scaf3.3.726	MGG_11577T0	62	K	Mitochondrial 2-oxodicarboxylate carrier 2	1	1.76103e-06	126.31	IIK(1)NEGFSR	2	0.4355	2	1	0.00229195	83.883	IIK(1)NEGFSR	2	0.25567	2
P131_scaf3.3.726	MGG_11577T0	83	K	Mitochondrial 2-oxodicarboxylate carrier 2	1	5.56352e-28	164.48	GITAPILMEAPK(1)R	2	0.55701	2	1	3.65837e-07	111.79	GITAPILMEAPK(1)R	2	0.1751	2
P131_scaf3.3.726	MGG_11577T0	87	K	Mitochondrial 2-oxodicarboxylate carrier 2	1	0.00226479	63.181	ATK(1)FAANDEWGK	2	-0.15606	1	1	0.0130952	50.897	ATK(1)FAANDEWGK	2	-0.044767	1
P131_scaf3.3.726	MGG_11577T0	140	K	Mitochondrial 2-oxodicarboxylate carrier 2	1	0.00264807	80.706	LQDK(1)VSASK	2	-0.63506	1	1	0.000300729	110.53	LQDK(1)VSASK	2	-0.19601	1
P131_scaf3.3.73	MGG_01092T0	241	K	Homocitrate synthase	1	0.0162553	54.343	QVYDLVK(1)TLR	2	0.66967	1	1	0.00554585	67.385	QVYDLVK(1)TLR	2	-0.84692	1
P131_scaf3.3.73	MGG_01092T0	305	K	Homocitrate synthase	1	0.0013256	60.157	MIVGSK(1)DYVLSK	2	-0.13411	1	1	0.00419545	53.448	MIVGSK(1)DYVLSK	2	0.46516	1
P131_scaf3.3.73	MGG_01092T0	311	K	Homocitrate synthase	1	0.0165982	67.897	DYVLSK(1)YK	2	0.21618	2	1	0.0187557	66.692	DYVLSK(1)YK	2	-0.55294	2
P131_scaf3.3.73	MGG_01092T0	389	K	Homocitrate synthase	1	0.0016968	75.819	LTGWNAIK(1)SR	2	-1.9027	1	1	0.000864039	92.866	LTGWNAIK(1)SR	2	-0.8748	2
P131_scaf3.3.73	MGG_01092T0	477	K	Homocitrate synthase	1	5.78666e-08	99.941	RESNDAEQPAAK(1)R	2	1.3359	2	1	8.57039e-07	108.32	RESNDAEQPAAK(1)R	2	0.84748	3
P131_scaf3.3.733	MGG_00450T0	266	K	Phosphoenolpyruvate carboxykinase	1	1.25174e-05	80.632	EMVILGTEYAGEMK(1)K	2	1.6981	2	1	5.45093e-05	76.759	EMVILGTEYAGEMK(1)K	2	-1.2088	2
P131_scaf3.3.733	MGG_00450T0	509	K	Phosphoenolpyruvate carboxykinase	1	2.30117e-05	44.167	IEHHNANAWLLNTGWVGAGAAQGGK(1)R	4	-0.35365	1	1	3.38819e-06	44.158	IEHHNANAWLLNTGWVGAGAAQGGK(1)R	3	-0.4095	1
P131_scaf3.3.733	MGG_00450T0	514	K	Phosphoenolpyruvate carboxykinase	1	0.0119687	97.093	CPLK(1)YTR	2	-0.97658	1	1	0.00182	123.69	CPLK(1)YTR	2	-0.52878	1
P131_scaf3.3.733	MGG_00450T0	573	K	Phosphoenolpyruvate carboxykinase	1	8.45329e-05	63.681	AAWTAGNDSFDTEVK(1)K	2	1.0871	1	1	0.000140201	73.279	AAWTAGNDSFDTEVK(1)K	2	-1.1988	1
P131_scaf3.3.733	MGG_00450T0	584	K	Phosphoenolpyruvate carboxykinase	1	0.0168687	53.567	LGGLFLENFK(1)K	2	0.69518	2	1	0.00807499	48.568	LGGLFLENFK(1)K	2	1.2064	2
P131_scaf3.3.734	MGG_00449T0	190	K	Eukaryotic peptide chain release factor GTP-binding subunit	0.966537	0.00032308	72.705	VLSIGGDAPK(0.033)PK(0.967)AK	3	-0.14117	1	0.807008	0.000371255	70.438	VLSIGGDAPK(0.193)PK(0.807)AK	3	-0.47121	1
P131_scaf3.3.734	MGG_00449T0	464	K	Eukaryotic peptide chain release factor GTP-binding subunit	1	5.90287e-18	138.01	YKECTTK(1)LATFLK	2	-0.67392	1	0.99997	0.0265135	70.373	YKECTTK(1)LATFLK	2	-0.7416	1
P131_scaf3.3.734	MGG_00449T0	553	K	Eukaryotic peptide chain release factor GTP-binding subunit	1	0.0240322	67.897	IEAGVVK(1)K	2	0.38453	1	1	0.0195182	69.598	IEAGVVK(1)K	2	-0.17053	1
P131_scaf3.3.739	MGG_00444T0	8	K	hypothetical protein	1	0.00141496	57.434	SNTVTVK(1)NISAK	2	1.3789	1	1	0.00101309	64.798	SNTVTVK(1)NISAK	2	1.5508	1
P131_scaf3.3.739	MGG_00444T0	13	K	hypothetical protein	0.999997	1.30908e-07	102.87	NISAK(1)TDDKEIR	3	-0.21112	2	0.999997	1.08567e-06	120.87	NISAK(1)TDDKEIR	3	-0.0038555	2
P131_scaf3.3.752	MGG_00432T0	79	K	Homogentisate 1,2-dioxygenase	0.999954	1.6023e-08	96.208	VNTSPSTVEDKEVLK(1)K	2	-0.68437	4	0.995039	0.000687298	76.341	VNTSPSTVEDK(0.005)EVLK(0.995)K	3	-0.5909	3
P131_scaf3.3.752	MGG_00432T0	88	K	Homogentisate 1,2-dioxygenase	1	0.0138354	63.816	LLTTPPIK(1)K	2	0.11603	3	1	0.00701567	73.233	LLTTPPIK(1)K	2	-0.4213	3
P131_scaf3.3.752	MGG_00432T0	166	K	Homogentisate 1,2-dioxygenase	1	1.75269e-07	99.752	DSGVQANAGGK(1)K	2	0.31232	2	1	1.0925e-05	110.08	DSGVQANAGGK(1)K	2	0.22341	2
P131_scaf3.3.753	MGG_00431T0	441	K	Homogentisate 1,2-dioxygenase	1	0.0478712	51.864	EAELK(1)PAK	2	-1.0096	1	1	0.0481473	51.864	EAELK(1)PAK	2	0.47164	1
P131_scaf3.3.774	MGG_00409T0	40	K	Mucin-like protein	1	2.08277e-65	172.5	QSALHCTCDK(1)ASTENAVTGPR	3	0.075986	2	1	1.01778e-39	148.69	QSALHCTCDK(1)ASTENAVTGPR	3	0.67019	1
P131_scaf3.3.775	MGG_00408T0	174	K	RCC1 domain-containing protein	1	1.68743e-05	106.62	VTGASSPTK(1)R	2	0.6917	1	1	0.00307853	77.062	VTGASSPTK(1)R	2	1.2801	1
P131_scaf3.3.775	MGG_00408T0	405	K	RCC1 domain-containing protein	1	0.00934049	50.897	IQK(1)FPTLLAEPK	2	0.10978	1	1	0.0150886	49.298	IQK(1)FPTLLAEPK	2	0.92697	1
P131_scaf3.3.798	MGG_00383T0	187	K	S-adenosylmethionine synthase	1	4.44006e-15	110.12	TQVTIEYK(1)HDNGAVVPLR	3	0.099546	1	1	1.0219e-07	79.837	TQVTIEYK(1)HDNGAVVPLR	3	0.3878	1
P131_scaf3.3.798	MGG_00383T0	223	K	S-adenosylmethionine synthase	1	0.0136036	73.665	EILEK(1)IIK	2	0.025721	1	1	0.0111963	81.296	EILEK(1)IIK	2	0.14107	2
P131_scaf3.3.798	MGG_00383T0	287	K	S-adenosylmethionine synthase	1	0.00411332	89.142	DFSK(1)VDR	2	0.65319	2	1	0.0233445	80.229	DFSK(1)VDR	2	0.35218	2
P131_scaf3.3.8	MGG_01153T0	43	K	Proteasome subunit alpha type	1	0.000183396	72.659	GK(1)DCAVVLSQK	2	0.59113	1	1	9.34812e-05	88.021	GK(1)DCAVVLSQK	2	0.16605	1
P131_scaf3.3.8	MGG_01153T0	52	K	Proteasome subunit alpha type	1	0.00340044	60.255	DCAVVLSQK(1)K	2	-0.11977	3	1	0.0128296	60.255	DCAVVLSQK(1)K	2	-0.30613	1
P131_scaf3.3.8	MGG_01153T0	114	K	Proteasome subunit alpha type	1	1.20583e-08	102.87	YGYEMPCDALAK(1)R	2	-1.715	7	1	6.08475e-05	87.719	YGYEMPCDALAK(1)R	3	-0.15852	4
P131_scaf3.3.8	MGG_01153T0	179	K	Proteasome subunit alpha type	1	0.00708427	49.448	QQEALNHLEK(1)K	3	0.071606	1	1	0.0139361	55.261	QQEALNHLEK(1)K	2	0.85708	1
P131_scaf3.3.819.1	MGG_00365T0	24	K	Guanine nucleotide-binding protein subunit alpha	1	7.09041e-09	140.49	NEEIENQLK(1)R	2	-1.0528	1	1	0.0108197	62.633	NEEIENQLK(1)R	2	-0.26178	1
P131_scaf3.3.819.1	MGG_00365T0	141	K	Guanine nucleotide-binding protein subunit alpha	1	7.47992e-05	126.52	GVQECFK(1)R	2	-0.15239	3	1	0.00118602	119.29	GVQECFK(1)R	2	-0.10929	2
P131_scaf3.3.82	MGG_01086T0	235	K	Urease accessory protein ureG	1	0.0220294	48.568	EGGPTVFAQVK(1)K	2	-0.87462	1	1	0.00762868	57.175	EGGPTVFAQVK(1)K	2	-0.39297	1
P131_scaf3.3.83	MGG_01085T0	131	K	ThiJ/PfpI family protein	1	5.21926e-10	67.11	ATHPK(1)LEHLITICTGSILAGR	3	1.1783	1	1	6.70379e-05	45.363	ATHPK(1)LEHLITICTGSILAGR	3	2.0427	1
P131_scaf3.3.83	MGG_01085T0	160	K	ThiJ/PfpI family protein	1	0.00351297	69.721	LATTNK(1)SAWK	2	0.93953	1	1	0.00013442	111.27	LATTNK(1)SAWK	2	0.4999	1
P131_scaf3.3.831.9	MGG_00354T0	285	K	Nuclear transcription factor Y subunit A-7	1	2.17153e-06	97.452	SMSVPDTANK(1)K	2	0.50318	2	1	4.36765e-05	103.91	SMSVPDTANK(1)K	2	1.2674	4
P131_scaf3.3.835	MGG_00349T0	70	K	40S ribosomal protein S13	1	0.000699233	93.649	IVTGNK(1)ILR	2	-0.058369	2	1	2.70412e-05	117.89	IVTGNK(1)ILR	2	-0.15362	2
P131_scaf3.3.835	MGG_00349T0	131	K	40S ribosomal protein S13	1	0.000104487	78.814	YYK(1)TVGVLPPTWK	2	0.45517	4	1	0.000445777	79.886	YYK(1)TVGVLPPTWK	2	0.37315	5
P131_scaf3.3.84	MGG_01084T0	42	K	Glyceraldehyde-3-phosphate dehydrogenase	1	1.15136e-51	184.21	YAK(1)YMLEYDSTHGR	2	0.084341	10	1	4.31545e-15	134.61	YAK(1)YMLEYDSTHGR	2	-0.13986	14
P131_scaf3.3.84	MGG_01084T0	70	K	Glyceraldehyde-3-phosphate dehydrogenase	1	3.99727e-53	183	GTVEVSGSDLVVNGK(1)K	2	-0.71262	2	1	8.08572e-54	180.85	GTVEVSGSDLVVNGK(1)K	3	-0.22721	2
P131_scaf3.3.84	MGG_01084T0	73	K	Glyceraldehyde-3-phosphate dehydrogenase	1	0.00414097	121.85	VK(1)FYTER	2	0.14199	2	1	0.0458299	62.546	VK(1)FYTER	2	0.10091	1
P131_scaf3.3.84	MGG_01084T0	192	K	Glyceraldehyde-3-phosphate dehydrogenase	1	3.19761e-10	118.9	TVDGPSAK(1)DWR	2	0.061127	2	1	1.14949e-15	147.91	TVDGPSAK(1)DWR	2	0.064845	2
P131_scaf3.3.84	MGG_01084T0	249	K	Glyceraldehyde-3-phosphate dehydrogenase	1	1.32884e-10	126.12	LEK(1)GASYEEIK	2	-2.4842	2	1	6.73647e-11	134.56	LEK(1)GASYEEIK	2	-0.69652	1
P131_scaf3.3.84	MGG_01084T0	257	K	Glyceraldehyde-3-phosphate dehydrogenase	1	0.000591628	73.435	GASYEEIK(1)AAIK	2	1.2506	1	1	0.00621926	57.175	GASYEEIK(1)AAIK	2	0.76801	1
P131_scaf3.3.843	MGG_00341T0	226	K	Eukaryotic translation initiation factor 3 subunit D	0.999958	0.00517032	70.438	SYDKPAVK(1)SAER	2	-1.2204	1	0.999949	0.0395057	71.176	SYDKPAVK(1)SAER	2	-0.82859	1
P131_scaf3.3.843	MGG_00341T0	455	K	Eukaryotic translation initiation factor 3 subunit D	1	0.000133503	77.776	GAVVATEMK(1)NNSCK	2	-0.48535	1	1	4.34677e-11	124.07	GAVVATEMK(1)NNSCK	2	-0.22814	1
P131_scaf3.3.843	MGG_00341T0	529	K	Eukaryotic translation initiation factor 3 subunit D	1	0.000772618	93.649	TIADMCLK(1)R	2	-0.48592	4	1	3.58598e-16	158.76	TIADMCLK(1)R	2	-0.036119	3
P131_scaf3.3.850	MGG_00336T0	44	K	COP9 signalosome complex subunit 4	1	2.72682e-07	93.478	SLSSPATATADLK(1)R	2	-0.68669	1	1	2.23127e-06	101.2	SLSSPATATADLK(1)R	2	-0.34253	1
P131_scaf3.3.856	MGG_00331T0	219	K	Proteasome subunit beta	1	3.54343e-05	109.71	ECMK(1)VLFYR	2	0.38957	3	1	2.27335e-11	149.82	ECMK(1)VLFYR	2	-0.36249	3
P131_scaf3.3.857	MGG_11597T0	46	K	Glucosamine-fructose-6-phosphate aminotransferase	1	0.000677323	73.834	GYDSAGLAVDGDK(1)K	2	-0.84992	2	1	0.00113064	80.632	GYDSAGLAVDGDK(1)K	2	-1.1246	2
P131_scaf3.3.857	MGG_11597T0	125	K	Glucosamine-fructose-6-phosphate aminotransferase	1	0.00194852	84.817	ELK(1)TLLESK	2	-2.3229	1	1	0.00446536	78.932	ELK(1)TLLESK	2	-2.7766	1
P131_scaf3.3.857	MGG_11597T0	131	K	Glucosamine-fructose-6-phosphate aminotransferase	1	0.000384482	99.013	TLLESK(1)GFK	2	-0.17562	1	1	0.02411	54.066	TLLESK(1)GFK	2	-0.47634	1
P131_scaf3.3.857	MGG_11597T0	149	K	Glucosamine-fructose-6-phosphate aminotransferase	1	9.51823e-06	94.584	LAK(1)YLYDHNPK	2	-1.6211	4	1	0.000132638	93.843	LAK(1)YLYDHNPK	2	-1.2895	3
P131_scaf3.3.857	MGG_11597T0	235	K	Glucosamine-fructose-6-phosphate aminotransferase	1	3.57041e-14	68.074	VDFVDVEYADEHSPLPAETASQNVALK(1)K	3	-0.71106	1	1	0.000140222	40.625	VDFVDVEYADEHSPLPAETASQNVALK(1)K	3	-0.64852	1
P131_scaf3.3.857	MGG_11597T0	373	K	Glucosamine-fructose-6-phosphate aminotransferase	1	2.77103e-07	134.84	LDIENK(1)K	2	1.221	3	1	2.15075e-06	133.75	GRLDIENK(1)K	3	-0.31255	2
P131_scaf3.3.857	MGG_11597T0	557	K	Glucosamine-fructose-6-phosphate aminotransferase	1	0.0378265	56.258	DLCSK(1)TFK	2	-0.31977	1	1	0.0170219	67.897	DLCSK(1)TFK	2	0.28752	2
P131_scaf3.3.858.1	MGG_00330T0	74	K	Proteasome-activating nucleotidase	1	0.00650733	63.415	FIVK(1)ASSGPR	2	0.81527	1	1	0.0034862	73.499	FIVK(1)ASSGPR	2	0.76804	1
P131_scaf3.3.89.1	MGG_01079T0	22	K	GTP-binding protein ypt3	1	0.0019518	44.998	VVLIGDSGVGK(1)SNLLSR	2	-0.1785	1	1	6.25116e-06	81.01	VVLIGDSGVGK(1)SNLLSR	3	0.58914	2
P131_scaf3.3.903	MGG_00288T0	675	K	hypothetical protein	1	0.000249137	81.92	SSSGLVADVK(1)R	2	0.47676	1	1	0.000671576	84.309	SSSGLVADVK(1)R	2	0.67417	1
P131_scaf3.3.908.1	MGG_00283T0	76	K	hypothetical protein	1	0.0088454	57.175	YFSADFQSK(1)QR	2	0.10756	1	1	0.000543356	84.479	YFSADFQSK(1)QR	2	-0.97469	1
P131_scaf3.3.921	MGG_00270T0	338	K	Alcohol dehydrogenase	1	5.35061e-05	94.692	EAYEYMWNK(1)K	2	-1.3147	1	1	0.000864203	96.143	EAYEYMWNK(1)K	2	-1.0417	3
P131_scaf3.3.937	MGG_00256T0	136	K	Cytosolic non-specific dipeptidase	1	1.76289e-08	111.86	MAHFLVDELK(1)K	3	1.1978	7	1	4.03456e-11	129.82	MAHFLVDELK(1)K	2	2.0507	4
P131_scaf3.3.937	MGG_00256T0	172	K	Cytosolic non-specific dipeptidase	1	0.00184731	115.49	YGNDPNK(1)R	2	0.83312	1	1	0.0141835	80.455	YGNDPNK(1)R	2	-0.14892	1
P131_scaf3.3.937	MGG_00256T0	421	K	Cytosolic non-specific dipeptidase	1	0.00742615	88.819	VIGK(1)FSIR	2	0.15033	1	1	0.0335145	56.432	VIGK(1)FSIR	2	0.054546	1
P131_scaf3.3.941.1	MGG_00253T0	330	K	Imidazole glycerol phosphate synthase hisHF	1	2.51538e-12	113.4	AYGNQAVVVSVDPK(1)R	2	-0.073743	1	1	2.55608e-09	108.58	AYGNQAVVVSVDPK(1)R	2	-0.34951	1
P131_scaf3.3.965	MGG_00223T0	27	K	Fructose-bisphosphate aldolase 1	1	0.0428545	73.616	LFEHAK(1)K	2	0.40865	1	1	0.0358313	73.616	LFEHAK(1)K	2	-0.025065	1
P131_scaf3.3.965	MGG_00223T0	114	K	Fructose-bisphosphate aldolase 1	1	4.87489e-25	130.77	SIAPIYGVPVVLHTDHCAK(1)K	3	0.64515	6	1	2.43747e-09	71.592	SIAPIYGVPVVLHTDHCAK(1)K	2	-0.82514	6
P131_scaf3.3.965	MGG_00223T0	244	K	Fructose-bisphosphate aldolase 1	1	4.01692e-11	127.03	LHPELLDK(1)HQK	4	-1.0543	9	1	2.34518e-05	110.46	LHPELLDK(1)HQK	2	-1.0323	6
P131_scaf3.3.965	MGG_00223T0	247	K	Fructose-bisphosphate aldolase 1	1	0.00522687	95.502	HQK(1)YVIEK	2	0.039965	2	1	0.00576753	95.502	HQK(1)YVIEK	3	-0.44868	2
P131_scaf3.3.965	MGG_00223T0	252	K	Fructose-bisphosphate aldolase 1	1	8.68313e-06	95.477	YVIEK(1)LGCEEK	2	-0.3379	2	1	0.0025631	72.29	YVIEK(1)LGCEEK	2	-0.55296	2
P131_scaf3.3.965	MGG_00223T0	327	K	Fructose-bisphosphate aldolase 1	0.998814	4.61361e-23	121.82	IEYLNSQVGNPDGADK(0.001)PNK(0.999)K	2	-0.28677	5	0.998389	1.21824e-10	79.489	IEYLNSQVGNPDGADK(0.002)PNK(0.998)K	3	-0.60559	4
P131_scaf3.3.967	MGG_00221T0	61	K	40S ribosomal protein S7	1	0.000910374	94.85	EIEVGHGK(1)K	2	0.20351	1	1	0.0103713	66.568	EIEVGHGK(1)K	2	-0.25308	2
P131_scaf3.3.968	MGG_00220T0	106	K	NADP-dependent alcohol dehydrogenase 6	1	0.00116725	73.435	QCK(1)NDNETYCK	2	-0.026891	1	1	0.000700921	80.245	QCK(1)NDNETYCK	2	-0.71502	1
P131_scaf3.3.968	MGG_00220T0	114	K	NADP-dependent alcohol dehydrogenase 6	1	2.7878e-11	147.75	NDNETYCK(1)K	2	0.20583	1	1	2.79847e-05	119.68	NDNETYCK(1)K	2	-0.65876	1
P131_scaf3.3.968	MGG_00220T0	342	K	NADP-dependent alcohol dehydrogenase 6	1	7.86504e-08	146.54	VHK(1)TDVR	2	-0.28113	1	1	0.0137398	98.458	VHK(1)TDVR	2	-0.29399	1
P131_scaf3.3.977	MGG_00212T0	163	K	Superoxide dismutase	1	4.3415e-05	85.536	DK(1)TTGALSIVTR	2	0.42846	1	1	0.00174618	71.879	DK(1)TTGALSIVTR	2	0.19912	1
P131_scaf3.3.986	MGG_14714T0	85	K	hypothetical protein	1	3.24385e-06	108.98	AIAAMK(1)R	2	0.48337	1	1	0.00802001	81.381	AIAAMK(1)R	2	-0.31189	1
P131_scaf3.3.986	MGG_14714T0	381	K	hypothetical protein	1	0.009339	60.255	LLIEDPTLCK(1)R	2	-0.3164	1	1	0.00029945	97.734	LLIEDPTLCK(1)R	2	-0.35418	1
P131_scaf3.3.997	MGG_00198T0	371	K	Bacterial hemoglobin	0.999996	2.64901e-23	111.66	LFLGK(1)IDAEKDVANQHFHFGGGR	5	-0.79771	1	0.999945	1.21684e-29	117.37	LFLGK(1)IDAEKDVANQHFHFGGGR	5	0.45695	1
P131_scaf30.3.16	MGG_10588T0	254	K	Serine-threonine kinase receptor-associated protein	1	0.00495368	69.825	QMNEELK(1)R	2	-0.82489	1	1	0.00961441	60.91	QMNEELK(1)R	2	-1.2787	1
P131_scaf30.3.21.2	MGG_10583T0	43	K	12-oxophytodienoate reductase 1	1	1.34728e-12	154.84	GTPVNK(1)NDSR	2	-0.48141	2	1	0.000786198	94.465	GTPVNK(1)NDSREEPNR	3	-1.0513	4
P131_scaf30.3.21.2	MGG_10583T0	179	K	12-oxophytodienoate reductase 1	1	2.34445e-10	102.65	YVDYPPIEMTVEHIK(1)R	2	1.3651	6	1	0.000128526	61.265	YVDYPPIEMTVEHIK(1)R	3	-1.1267	3
P131_scaf30.3.21.2	MGG_10583T0	231	K	12-oxophytodienoate reductase 1	1	1.23134e-37	191.52	TDDYGGSPEK(1)R	2	-1.8523	2	1	7.8949e-28	171.92	TDDYGGSPEK(1)R	2	-1.6213	2
P131_scaf30.3.21.2	MGG_10583T0	307	K	12-oxophytodienoate reductase 1	1	1.04596e-14	122.51	YEQLFSEEDK(1)QK	2	-0.28605	1	1	2.6088e-25	156.14	YEQLFSEEDK(1)QK	2	0.2921	2
P131_scaf30.3.28.1	MGG_10575T0	201	K	Serine-rich protein-like protein	1	1.18811e-06	123.75	TAHNMIEK(1)R	2	-0.13695	4	1	0.00156437	77.192	TAHNMIEK(1)R	3	0.13216	1
P131_scaf30.3.37	MGG_10569T0	251	K	Pyruvate dehydrogenase E1 component subunit beta	1	0.00560357	61.344	DDFVIPFGK(1)AK	2	-1.063	1	1	0.00719721	61.344	DDFVIPFGK(1)AK	2	-0.65708	1
P131_scaf30.3.37	MGG_10569T0	281	K	Pyruvate dehydrogenase E1 component subunit beta	1	5.1738e-08	102.52	CVGQSLVAAENLK(1)K	2	0.28191	1	1	1.52146e-08	111.83	CVGQSLVAAENLK(1)K	2	0.71946	1
P131_scaf30.3.37	MGG_10569T0	309	K	Pyruvate dehydrogenase E1 component subunit beta	1	2.13151e-09	93.495	SIKPLDINAIVQSVK(1)K	3	-1.6012	3	1	1.13251e-06	91.932	SIKPLDINAIVQSVK(1)K	3	-2.6932	1
P131_scaf30.3.38	MGG_10568T0	54	K	Sterol 24-C-methyltransferase	1	0.00299841	49.333	LAVDEYFK(1)HFDNK	3	0.11808	2	1	0.00236134	61.423	LAVDEYFK(1)HFDNK	2	-0.35362	1
P131_scaf30.3.38	MGG_10568T0	283	K	Sterol 24-C-methyltransferase	1	0.000556816	65.374	AAGFEIIK(1)TDDLAQK	2	-1.7169	1	1	0.000220921	73.834	AAGFEIIK(1)TDDLAQK	2	-1.9781	1
P131_scaf30.3.38	MGG_10568T0	345	K	Sterol 24-C-methyltransferase	1	6.4911e-08	61.361	TCLHGMAGVLEAVGVAPAGTK(1)K	3	-1.9614	2	1	1.19874e-18	106.86	TCLHGMAGVLEAVGVAPAGTK(1)K	3	-2.4629	3
P131_scaf30.3.41	MGG_10565T0	110	K	Zuotin	1	8.07374e-05	76.759	NQDHYQVLGLSK(1)YR	3	-1.1449	1	1	6.91724e-09	109.99	NQDHYQVLGLSK(1)YR	2	-0.77385	2
P131_scaf30.3.41	MGG_10565T0	121	K	Zuotin	1	0.000847225	123.72	ASEDQIK(1)R	2	0.30747	1	1	0.00225717	114.5	ASEDQIK(1)R	2	-1.5098	2
P131_scaf30.3.41	MGG_10565T0	130	K	Zuotin	1	0.00853687	85.744	VLK(1)HHPDK	2	0.099033	1	1	0.00820083	88.136	VLK(1)HHPDK	2	-1.7115	1
P131_scaf30.3.41	MGG_10565T0	149	K	Zuotin	1	0.00491887	57.401	VDDDNFFK(1)CIQK	2	0.53996	1	1	0.00587265	58.172	VDDDNFFK(1)CIQK	2	2.0185	1
P131_scaf30.3.41	MGG_10565T0	163	K	Zuotin	1	4.18587e-16	149.96	ATEVLLDPVK(1)R	2	-0.49498	1	1	2.38055e-05	114.86	ATEVLLDPVK(1)R	2	0.56103	2
P131_scaf30.3.41	MGG_10565T0	205	K	Zuotin	1	6.4979e-10	94.973	FSK(1)THPVPQFGGEDASK	3	-1.4735	2	1	3.76314e-08	95.954	FSK(1)THPVPQFGGEDASK	2	-0.61045	2
P131_scaf30.3.8.2	MGG_10596T1	134	K	CMGC/SRPK protein kinase, variant	1	0.000432094	66.989	K(1)HVVSLLDSFDHK	3	0.7708	1	1	3.35368e-05	90.412	K(1)HVVSLLDSFDHK	3	0.49788	1
P131_scaf31.3.16	MGG_07389T0	22	K	Peptidyl-prolyl cis-trans isomerase	1	2.02797e-06	77.221	SK(1)NLPYYFNTSNTTSR	3	0.43209	2	1	0.000124433	72.433	SK(1)NLPYYFNTSNTTSR	2	-0.24886	1
P131_scaf31.3.16	MGG_07389T0	78	K	Peptidyl-prolyl cis-trans isomerase	1	2.04423e-05	113.71	AAHLLIK(1)HR	3	-1.3158	5	1	7.32402e-06	121.85	AAHLLIK(1)HR	2	0.18665	3
P131_scaf31.3.19.1	MGG_07386T0	441	K	C6 zinc finger domain-containing protein	1	0.00823255	103.87	HCDLK(1)SK	2	0.052454	1	1	0.0219658	82.426	HCDLK(1)SK	2	0.043775	1
P131_scaf31.3.22	MGG_07384T0	102	K	Cystathionine beta-synthase	1	0.000213034	79.492	GYK(1)TIITLPEK	2	0.51826	1	1	0.0025631	72.29	GYK(1)TIITLPEK	2	-0.27519	1
P131_scaf31.3.22	MGG_07384T0	146	K	Cystathionine beta-synthase	1	5.29268e-17	106.75	TPTQAAWDAPESHIGVAK(1)R	2	0.51827	2	1	4.27613e-32	148.52	TPTQAAWDAPESHIGVAK(1)R	3	0.61636	3
P131_scaf31.3.22	MGG_07384T0	438	K	Cystathionine beta-synthase	1	1.18923e-05	68.481	VK(1)TNSPVSDVMFDFGR	2	-0.78179	1	1	0.000860976	48.216	VK(1)TNSPVSDVMFDFGR	2	0.070209	1
P131_scaf32.3.10.1	MGG_14350T0	279	K	Ribosome assembly protein RRB1	1	2.06408e-33	137.39	AHK(1)SEGYAVDWAPVSSHAAGR	3	-0.33884	2	1	1.38375e-23	120.32	AHK(1)SEGYAVDWAPVSSHAAGR	3	-0.94749	2
P131_scaf32.3.5	MGG_10969T0	324	K	Kynureninase	1	0.00234828	73.632	HGK(1)VDSDGFK	2	-0.17735	1	1	0.000228903	107.09	HGK(1)VDSDGFK	2	-0.45845	1
P131_scaf32.3.5	MGG_10969T0	331	K	Kynureninase	1	0.0143507	60.102	VDSDGFK(1)LR	2	0.80033	1	1	0.00406014	80.755	VDSDGFK(1)LR	2	-0.12124	1
P131_scaf38.3.2	MGG_05477T0	380	K	26S protease regulatory subunit 4	1	6.41547e-18	133.05	ILFENPDQNTK(1)R	2	0.23882	1	1	1.40017e-06	116.24	ILFENPDQNTK(1)R	2	0.25316	1
P131_scaf38.3.3	MGG_05478T0	189	K	Ubiquitin-conjugating enzyme	1	1.07155e-05	80.69	YCGYNK(1)DLIDR	2	-0.26361	1	1	0.00155266	73.435	YCGYNK(1)DLIDR	2	0.096276	1
P131_scaf38.3.5	MGG_05480T0	44	K	Succinate--CoA ligase [ADP-forming] subunit alpha, mitochondrial	1	4.82953e-08	98.421	INSDTK(1)VLFQGFTGK	2	1.0696	2	1	0.000375144	67.646	INSDTK(1)VLFQGFTGK	2	0.29776	1
P131_scaf38.3.5	MGG_05480T0	76	K	Succinate--CoA ligase [ADP-forming] subunit alpha, mitochondrial	1	9.24282e-88	192.19	QGTFHAQQAIDYGTQVVGGTNPK(1)K	3	-0.41498	2	1	5.69145e-21	101.16	QGTFHAQQAIDYGTQVVGGTNPK(1)K	3	-1.0575	1
P131_scaf38.3.5	MGG_05480T0	147	K	Succinate--CoA ligase [ADP-forming] subunit alpha, mitochondrial	1	0.00132666	77.062	ITSILK(1)SQNK	2	-0.087673	1	1	0.000281992	104.82	ITSILK(1)SQNK	2	0.0767	1
P131_scaf38.3.5	MGG_05480T0	179	K	Succinate--CoA ligase [ADP-forming] subunit alpha, mitochondrial	1	0.000136275	76.228	IGIMPGFIHK(1)R	2	1.0333	4	1	0.000164871	85.807	IGIMPGFIHK(1)R	3	0.61838	3
P131_scaf4.3.1013	MGG_05890T0	223	K	Beta-galactosidase	1	0.0348539	44.82	TDLDDEYK(1)NAK	2	-0.12103	1	1	0.00515883	65.179	TDLDDEYK(1)NAK	2	0.0015145	1
P131_scaf4.3.1013	MGG_05890T0	236	K	Beta-galactosidase	1	0.00449699	58.32	LLANAEVISK(1)SK	2	2.2147	1	1	0.0141039	50.088	LLANAEVISK(1)SK	2	3.1887	1
P131_scaf4.3.1013	MGG_05890T0	631	K	Beta-galactosidase	1	0.0208506	51.162	VIQPVK(1)FSFK	2	0.89691	1	1	0.00813751	63.624	VIQPVK(1)FSFK	2	0.49527	1
P131_scaf4.3.1015	MGG_05888T0	280	K	Methionine synthase	1	3.40735e-22	146.36	HFSEGSYDIIAK(1)K	2	-0.080292	1	1	1.9902e-06	108.72	HFSEGSYDIIAK(1)K	3	0.10938	2
P131_scaf4.3.1015	MGG_05888T0	334	K	Methionine synthase	0.999994	9.91089e-12	116.24	LPGLEDKDEVK(1)R	3	0.18954	4	0.999978	6.66402e-07	124.12	LPGLEDKDEVK(1)R	2	-0.35381	3
P131_scaf4.3.102	MGG_05238T0	60	K	Ribosomal protein S14.e	1	0.0123977	57.859	VTGGMK(1)VK	2	0.16611	2	1	0.0119984	66.546	VTGGMK(1)VK	2	-0.045108	2
P131_scaf4.3.102	MGG_05238T0	62	K	Ribosomal protein S14.e	1	4.77905e-18	94.259	VK(1)ADRDESSPYAAMLAAQDVAAR	3	-1.5665	2	1	2.3065e-20	95.122	VK(1)ADRDESSPYAAMLAAQDVAAR	3	-1.6449	2
P131_scaf4.3.102	MGG_05238T0	95	K	Ribosomal protein S14.e	1	1.27292e-07	99.5	ELGITALHIK(1)IR	3	-0.30736	5	1	4.25208e-05	98.156	ELGITALHIK(1)IR	3	-0.75971	7
P131_scaf4.3.103	MGG_05237T0	160	K	60S ribosomal protein L7	1	0.0357534	68.787	GYGK(1)VDK	2	0.41146	1	1	0.0302087	72.492	GYGK(1)VDK	2	0.024498	1
P131_scaf4.3.1045	MGG_16706T0	259	K	26S proteasome regulatory subunit rpn11	1	1.63499e-12	137.89	LVSLSEGYEK(1)R	2	-1.4882	1	1	0.00281526	73.435	LVSLSEGYEK(1)R	2	-1.3088	1
P131_scaf4.3.1056.1	MGG_05849T0	146	K	hypothetical protein	1	6.1648e-05	94.309	QHPELLEMK(1)K	3	-0.33218	2	1	0.00109065	73.887	QHPELLEMK(1)K	3	2.3989	2
P131_scaf4.3.120	MGG_16887T0	155	K	Poly(RC)-binding protein 3	1	3.83505e-10	99.439	IK(1)HIQDVSGVR	2	-3.7415	2	1	0.00029012	80.245	IK(1)HIQDVSGVR	2	-0.40559	2
P131_scaf4.3.128.2	MGG_05213T0	546	K	YjeF_N domain-containing protein	1	0.000405862	68.171	TCFSK(1)SEFFEHVR	3	-0.61651	1	1	0.000719956	66.004	TCFSK(1)SEFFEHVR	3	-0.011205	1
P131_scaf4.3.134.1	MGG_05207T0	269	K	Protein phosphatase 2C	1	1.76738e-20	129.38	LPVK(1)NSGCTAAIAVLR	2	0.60918	1	1	7.23972e-11	112.17	LPVK(1)NSGCTAAIAVLR	2	-0.13536	1
P131_scaf4.3.138.3	MGG_05203T0	104	K	Ran-specific GTPase-activating protein 1	1	1.08356e-22	152.47	TNEESEEQLFK(1)MR	2	1.5616	3	1	3.17855e-26	158.01	TNEESEEQLFK(1)MR	2	-0.36976	2
P131_scaf4.3.138.3	MGG_05203T0	120	K	Ran-specific GTPase-activating protein 1	1	0.0345118	57.708	DTSEWK(1)ER	2	-0.76239	1	1	0.0130756	76.679	DTSEWK(1)ER	2	-0.57937	1
P131_scaf4.3.138.3	MGG_05203T0	220	K	Ran-specific GTPase-activating protein 1	1	7.17354e-16	104.52	DNAALFGK(1)SEAETAAPAAEEK	3	-1.1479	2	1	5.31773e-12	86.557	DNAALFGK(1)SEAETAAPAAEEK	3	-0.22883	2
P131_scaf4.3.140	MGG_05201T0	57	K	Guanine nucleotide-binding protein subunit beta	1	0.000619098	46.337	TVAQQAHEPIPK(1)NQLMK	3	-0.12492	2	1	0.000156447	51.798	TVAQQAHEPIPK(1)NQLMK	3	-1.1207	1
P131_scaf4.3.140	MGG_05201T0	62	K	Guanine nucleotide-binding protein subunit beta	1	0.0462971	63.306	NQLMK(1)AK	2	0.93873	1	1	0.0385573	63.301	NQLMK(1)AK	2	0.32297	2
P131_scaf4.3.140	MGG_05201T0	323	K	Guanine nucleotide-binding protein subunit beta	1	0.0011171	68.044	GDK(1)VGSLVGHENR	2	-0.73418	2	1	0.00490953	45.825	GDK(1)VGSLVGHENR	3	-0.47949	1
P131_scaf4.3.146	MGG_05196T0	646	K	Acetoacetyl-coenzyme A synthetase	1	2.8327e-05	111.61	TFDDELK(1)GR	2	2.0181	2	1	0.000256203	111.61	TFDDELK(1)GR	2	0.77618	1
P131_scaf4.3.150	MGG_05193T0	113	K	Cell division cycle protein 48	1	7.51663e-10	98.508	VK(1)HGDVVTIHPCPDIK	3	0.71192	1	1	1.2541e-15	122.01	VK(1)HGDVVTIHPCPDIK	3	0.31702	1
P131_scaf4.3.150	MGG_05193T0	127	K	Cell division cycle protein 48	1	1.48737e-20	123.72	HGDVVTIHPCPDIK(1)YAK	3	-0.52046	6	1	2.27511e-55	186.85	HGDVVTIHPCPDIK(1)YAK	3	-0.29362	3
P131_scaf4.3.150	MGG_05193T0	254	K	Cell division cycle protein 48	1	0.00521793	95.531	SIGIK(1)PPR	2	0.32156	1	1	0.00529798	98.523	SIGIK(1)PPR	2	-0.2141	1
P131_scaf4.3.150	MGG_05193T0	404	K	Cell division cycle protein 48	1	8.30027e-05	80.17	LEILQIHTK(1)NMK	2	0.63544	2	1	0.000237761	78.884	LEILQIHTK(1)NMK	2	0.61994	2
P131_scaf4.3.150	MGG_05193T0	584	K	Cell division cycle protein 48	1	0.0177929	87.323	DIFDK(1)AR	2	0.95741	1	1	0.0163708	91.9	DIFDK(1)AR	2	0.30863	1
P131_scaf4.3.163	MGG_05179T0	112	K	NAD dependent epimerase/dehydratase	1	0.0125859	64.485	ENPVQGLK(1)K	2	-0.80415	1	1	0.026427	54.982	ENPVQGLK(1)K	2	-3.1264	1
P131_scaf4.3.164	MGG_05178T0	181	K	YEATS family protein	1	1.01698e-24	137.8	GK(1)GK(1)GSAPAVGGVR	2	0.97258	3	1	9.52801e-08	103.76	GK(1)GK(1)GSAPAVGGVR	2	-1.4346	1
P131_scaf4.3.164	MGG_05178T0	183	K	YEATS family protein	1	1.01698e-24	137.8	GK(1)GK(1)GSAPAVGGVR	2	0.97258	3	1	9.52801e-08	103.76	GK(1)GK(1)GSAPAVGGVR	2	-1.4346	1
P131_scaf4.3.168	MGG_12925T0	301	K	26S protease regulatory subunit 6A	1	0.0195919	56.043	DCFALAK(1)EK	2	0.26495	1	1	0.0185708	56.043	DCFALAK(1)EK	2	0.68602	1
P131_scaf4.3.170	MGG_05173T0	103	K	Pre-mRNA-splicing factor ini1	1	0.0213228	71.501	TDLFYQK(1)K	2	0.89255	1	1	0.0185831	71.501	TDLFYQK(1)K	2	1.4779	1
P131_scaf4.3.175	MGG_05169T0	766	K	tRNA ligase	0.998789	0.00299164	72.607	IIDK(0.001)DDK(0.999)WK	3	-0.10071	1	0.999139	0.00105873	89.08	IIDK(0.001)DDK(0.999)WK	3	-0.38809	1
P131_scaf4.3.18	MGG_05321T0	85	K	DNA-directed RNA polymerases I	1	0.0168001	41.242	TTTPFMTK(1)YEK	2	-1.1271	1	1	0.00908498	49.025	TTTPFMTK(1)YEK	2	1.499	1
P131_scaf4.3.187	MGG_05159T0	183	K	Dihydrodipicolinate synthase	1	4.53778e-13	107.06	LTCGSVAK(1)IVR	2	0.90363	1	1	0.00201093	69.815	LTCGSVAK(1)IVR	2	1.1237	2
P131_scaf4.3.190	MGG_05156T0	171	K	Eukaryotic translation initiation factor 3 subunit H	1	0.00424479	63.091	ENK(1)FTTENLQK	2	-0.070366	1	1	0.00515883	65.179	ENK(1)FTTENLQK	2	0.99767	1
P131_scaf4.3.191.1	MGG_05155T0	7	K	Adenosylhomocysteinase	1	0.0188611	47.349	AAPAHK(1)FK	2	-0.95317	1	1	0.0213938	43.769	AAPAHK(1)FK	2	-0.96266	1
P131_scaf4.3.191.1	MGG_05155T0	189	K	Adenosylhomocysteinase	1	1.32268e-13	107.5	LLVPAINVNDSVTK(1)SK	3	1.3802	4	1	2.04998e-05	78.69	LLVPAINVNDSVTK(1)SK	2	-1.7294	5
P131_scaf4.3.191.1	MGG_05155T0	191	K	Adenosylhomocysteinase	1	5.29623e-09	140.16	SK(1)FDNLYGCR	2	-0.80613	5	1	0.00011486	112.13	SK(1)FDNLYGCR	2	-0.77618	3
P131_scaf4.3.191.1	MGG_05155T0	207	K	Adenosylhomocysteinase	1	1.51336e-06	128.36	ESLVDGIK(1)R	2	-0.44101	5	1	1.67224e-07	131.11	ESLVDGIK(1)R	2	0.16948	4
P131_scaf4.3.191.1	MGG_05155T0	386	K	Adenosylhomocysteinase	1	0.000925113	52.599	NNDAAFGQK(1)YVEFAK	2	0.12797	1	1	0.000811275	56.872	NNDAAFGQK(1)YVEFAK	2	0.35533	1
P131_scaf4.3.191.1	MGG_05155T0	392	K	Adenosylhomocysteinase	1	0.0191253	56.404	YVEFAK(1)SGK	2	0.41424	2	1	0.0180923	56.404	YVEFAK(1)SGK	2	-0.073188	1
P131_scaf4.3.191.1	MGG_05155T0	405	K	Adenosylhomocysteinase	1	0.00134457	58.32	VYVLPK(1)ILDEEVAK	2	0.082749	2	1	0.000645021	72.321	VYVLPK(1)ILDEEVAK	3	-1.8523	3
P131_scaf4.3.197	MGG_05151T0	103	K	NMDA receptor-regulated protein 1	1	0.00632844	110.34	AYK(1)FALR	2	1.895	1	1	0.0111385	105.2	AYK(1)FALR	2	1.721	1
P131_scaf4.3.197	MGG_05151T0	111	K	NMDA receptor-regulated protein 1	1	0.0151708	55.353	LEPK(1)SAQIQR	2	2.8954	1	1	0.0148324	55.353	LEPK(1)SAQIQR	2	0.34001	1
P131_scaf4.3.197	MGG_05151T0	285	K	NMDA receptor-regulated protein 1	1	0.000210551	96.171	QAIFDEYAK(1)K	2	-0.19022	1	1	0.00190761	80.706	QAIFDEYAK(1)K	2	0.053546	2
P131_scaf4.3.197	MGG_05151T0	338	K	NMDA receptor-regulated protein 1	1	4.71739e-05	110.47	HLYSDSFK(1)K	2	0.2285	1	1	0.00425074	83.278	HLYSDSFK(1)K	2	0.89389	1
P131_scaf4.3.197	MGG_05151T0	415	K	NMDA receptor-regulated protein 1	1	0.00099106	78.488	IWK(1)HHGNTQK	2	-1.436	1	1	0.0126	57.149	IWK(1)HHGNTQK	2	-0.25488	1
P131_scaf4.3.20	MGG_05319T0	473	K	DNAJ domain-containing protein	1	0.0319815	58.815	ALAYNK(1)LK	2	-0.69738	1	1	0.0453059	52.716	ALAYNK(1)LK	2	0.070615	1
P131_scaf4.3.20	MGG_05319T0	543	K	DNAJ domain-containing protein	1	0.0109871	88.37	HAELELK(1)K	2	-0.44708	1	1	0.00471996	106.68	HAELELK(1)K	2	-2.4081	1
P131_scaf4.3.215	MGG_05134T0	139	K	Eukaryotic translation initiation factor 3 subunit J	1	0.0361912	64.73	ANK(1)K(1)TK(1)AAR	2	-0.99555	1	1	0.0263293	66.056	ANK(1)K(1)TK(1)AAR	2	-0.091488	1
P131_scaf4.3.215	MGG_05134T0	140	K	Eukaryotic translation initiation factor 3 subunit J	1	0.0361912	64.73	ANK(1)K(1)TK(1)AAR	2	-0.99555	1	1	0.00860508	68.371	ANK(1)K(1)TK(1)AAR	2	-0.091488	2
P131_scaf4.3.215	MGG_05134T0	142	K	Eukaryotic translation initiation factor 3 subunit J	1	0.0361912	64.73	ANK(1)K(1)TK(1)AAR	2	-0.99555	1	1	0.00860508	68.371	ANK(1)K(1)TK(1)AAR	2	-0.091488	2
P131_scaf4.3.215	MGG_05134T0	277	K	Eukaryotic translation initiation factor 3 subunit J	1	0.000868359	73.219	QLCADMPSENIK(1)K	2	-0.14158	1	1	0.000944443	72.681	QLCADMPSENIK(1)K	2	-0.97458	2
P131_scaf4.3.217	MGG_05133T0	554	K	C2H2 type zinc finger domain-containing protein	1	2.067e-32	184.27	RHEGLHSGEK(1)K	3	-2.4592	3	1	2.61618e-12	144.17	HEGLHSGEK(1)K	3	1.2107	3
P131_scaf4.3.23	MGG_05317T0	73	K	S-formylglutathione hydrolase	1	5.23662e-38	141.69	GFFQHGASK(1)HGIAVAYPDTSPR	3	-0.32216	4	1	8.3838e-40	143.74	GFFQHGASK(1)HGIAVAYPDTSPR	2	0.48975	2
P131_scaf4.3.23	MGG_05317T0	139	K	S-formylglutathione hydrolase	1	0.00449699	58.32	LLYEGFADK(1)LDK	2	-0.060435	1	1	0.00280871	66.989	LLYEGFADK(1)LDK	2	-0.34905	1
P131_scaf4.3.23	MGG_05317T0	204	K	S-formylglutathione hydrolase	1	1.00109e-05	111.61	K(1)HDSTELVK	3	0.21557	1	1	0.000213133	104.42	K(1)HDSTELVK	3	0.37782	2
P131_scaf4.3.233	MGG_05120T0	56	K	hypothetical protein	1	2.07592e-05	113.62	YLCLVDK(1)YR	2	0.1771	1	1	0.00184522	90.15	YLCLVDK(1)YR	2	0.36845	1
P131_scaf4.3.233	MGG_05120T0	119	K	hypothetical protein	1	0.0253919	46.844	GDDFCYDHK(1)R	2	-0.15697	1	1	0.0105844	48.785	GDDFCYDHK(1)R	3	-4.0051	1
P131_scaf4.3.260	MGG_16866T0	52	K	Cytochrome b-c1 complex subunit Rieske, mitochondrial	1	0.0110421	50.222	GEQK(1)STQIPDFK	2	-0.02529	1	1	7.65387e-05	92.039	GEQK(1)STQIPDFK	2	-0.8125	2
P131_scaf4.3.260	MGG_16866T0	60	K	Cytochrome b-c1 complex subunit Rieske, mitochondrial	1	0.0249178	57.888	STQIPDFK(1)K	2	0.4092	2	1	0.0181178	59.908	STQIPDFK(1)K	2	1.7865	1
P131_scaf4.3.260	MGG_16866T0	130	K	Cytochrome b-c1 complex subunit Rieske, mitochondrial	1	0.0173271	88.029	NVIIK(1)WR	2	-1.2194	1	1	0.0208923	84.244	NVIIK(1)WR	2	1.0481	1
P131_scaf4.3.264	MGG_05089T0	877	K	Vacuolar protein sorting-associated protein 35	1	1.84286e-16	154.28	K(1)HFQHTLDLIR	4	0.62012	3	1	1.95988e-07	126.12	K(1)HFQHTLDLIR	3	-1.8351	3
P131_scaf4.3.274	MGG_16862T0	146	K	Dolichol-phosphate mannosyltransferase	1	7.95384e-06	90.707	YAPGGGVHGWDLK(1)R	2	-0.5387	1	1	0.0010306	68.277	YAPGGGVHGWDLK(1)R	2	0.47853	1
P131_scaf4.3.286	MGG_12948T0	177	K	hypothetical protein	1	0.0234022	58.699	ADVETFVK(1)K	2	-0.25785	1	1	0.0140587	63.397	ADVETFVK(1)K	2	-0.89454	1
P131_scaf4.3.291	MGG_05063T0	15	K	Phosphoglycerate kinase	1	0.0088454	57.175	LSITDVDVK(1)GK	2	-0.10664	1	1	5.24245e-07	118.9	LSITDVDVK(1)GK	2	-0.24871	1
P131_scaf4.3.291	MGG_05063T0	134	K	Phosphoglycerate kinase	1	6.60163e-62	186.67	FHIEEEGSAK(1)DK	2	2.0214	6	1	4.47336e-18	149.41	FHIEEEGSAK(1)DK	2	1.1581	6
P131_scaf4.3.291	MGG_05063T0	147	K	Phosphoglycerate kinase	1	0.00151283	116.73	AK(1)VEEFRK	3	0.28845	2	1	0.00068574	123.69	AK(1)VEEFRK	3	0.16503	2
P131_scaf4.3.291	MGG_05063T0	192	K	Phosphoglycerate kinase	1	0.0157121	68.214	AAGFLMK(1)K	2	-0.99644	5	1	0.0146076	73.26	AAGFLMK(1)K	2	-1.2275	3
P131_scaf4.3.291	MGG_05063T0	272	K	Phosphoglycerate kinase	1	0.00863603	60.91	TVPELMK(1)K	2	-0.65402	1	1	0.0255199	58.981	TVPELMK(1)K	2	1.2774	3
P131_scaf4.3.295	MGG_05059T0	137	K	Scytalone dehydratase	1	0.000533748	63.091	GHAHSANLHWYK(1)K	4	-0.25493	1	1	0.00323178	47.57	GHAHSANLHWYK(1)K	4	-0.35837	1
P131_scaf4.3.295	MGG_05059T0	149	K	Scytalone dehydratase	1	0.00453446	74.376	FAGLK(1)PDIR	2	-0.50261	2	1	0.00571951	73.233	FAGLK(1)PDIR	2	-0.8308	2
P131_scaf4.3.299	MGG_16854T0	240	K	GTP-binding protein 1	1	0.00239114	69.275	HK(1)HEIETGR	3	-0.098129	2	1	0.00184761	78.939	HK(1)HEIETGR	3	0.29924	2
P131_scaf4.3.299	MGG_16854T0	381	K	GTP-binding protein 1	1	0.00872924	85.212	VPVFIK(1)NR	2	-0.088763	1	1	0.00769302	89.296	VPVFIK(1)NR	2	0.26862	1
P131_scaf4.3.299	MGG_16854T0	396	K	GTP-binding protein 1	1	4.06997e-07	65.219	EQCVSTATQLVSK(1)R	2	1.5693	2	1	0.00760141	55.011	EQCVSTATQLVSK(1)R	2	0.79834	1
P131_scaf4.3.309	MGG_05048T0	90	K	hypothetical protein	1	0.0031494	70.942	LK(1)NSDGGITR	2	-3.8505	1	1	0.0034436	73.655	LK(1)NSDGGITR	2	-3.6851	1
P131_scaf4.3.33	MGG_05307T0	103	K	Elicitor protein	1	4.04392e-18	134.04	HAK(1)NLPSGGSEK	3	1.058	2	1	0.00120123	75.102	HAK(1)NLPSGGSEK	2	0.099921	2
P131_scaf4.3.33	MGG_05307T0	192	K	Elicitor protein	1	0.00607251	70.399	QANEGTK(1)LK	2	-0.014442	1	1	0.0159162	58.699	QANEGTK(1)LK	2	-0.47385	1
P131_scaf4.3.33	MGG_05307T0	218	K	Elicitor protein	1	4.60444e-23	126.4	PLVKDEDDDFIAGSGGK(1)AK	2	-0.011349	2	1	2.67432e-06	79.676	PLVKDEDDDFIAGSGGK(1)AK	2	0.28987	4
P131_scaf4.3.331	MGG_05024T0	87	K	N-carbamoyl-L-amino acid hydrolase	1	0.000151285	78.814	TLHDTCAWGTGK(1)R	2	-0.58679	1	1	0.000340864	74.537	TLHDTCAWGTGK(1)R	3	-1.2167	1
P131_scaf4.3.340	MGG_05015T0	206	K	Regucalcin	1	0.000291097	57.288	VLYK(1)HDGSGGPDGFR	3	0.22152	1	1	8.62526e-10	108.58	VLYK(1)HDGSGGPDGFR	3	0.27199	1
P131_scaf4.3.359	MGG_04998T0	216	K	1-(5-phosphoribosyl)-5-[(5-phosphoribosylamino)methylideneamino] imidazole-4-carboxamide isomerase	1	3.14827e-07	128.81	NLDDLEAVK(1)R	2	0.95269	1	1	6.41244e-05	114.89	NLDDLEAVK(1)R	2	1.02	1
P131_scaf4.3.365	MGG_04994T0	97	K	Plasma membrane ATPase	1	0.000747721	66.387	ENQGEEELESEEVK(1)K	2	0.61174	1	1	6.05269e-10	115.1	ENQGEEELESEEVK(1)K	2	0.51558	1
P131_scaf4.3.365	MGG_04994T0	223	K	Plasma membrane ATPase	1	0.0398567	55.37	GDIAMK(1)AR	2	-1.5989	1	1	0.0154272	55.37	GDIAMK(1)AR	2	-0.3192	1
P131_scaf4.3.365	MGG_04994T0	336	K	Plasma membrane ATPase	1	2.39475e-18	122.78	YMTDTVYYTTGCK(1)R	2	-0.52422	3	1	9.51326e-22	150.22	YMTDTVYYTTGCK(1)R	2	0.028817	3
P131_scaf4.3.365	MGG_04994T0	521	K	Plasma membrane ATPase	1	1.21514e-13	161.02	ITILTLK(1)R	2	-1.9256	1	1	0.0103261	87.639	ITILTLK(1)R	2	-0.69966	1
P131_scaf4.3.365	MGG_04994T0	547	K	Plasma membrane ATPase	1	0.00198432	61.344	FTPFDPVSK(1)R	3	-0.38125	2	1	0.00513614	70.942	FTPFDPVSK(1)R	2	0.6675	3
P131_scaf4.3.365	MGG_04994T0	581	K	Plasma membrane ATPase	1	2.69998e-14	105.9	GAPNAVLAISNCTEEQK(1)R	3	-0.39866	2	1	3.24534e-08	81.346	GAPNAVLAISNCTEEQK(1)R	3	-0.38935	2
P131_scaf4.3.365	MGG_04994T0	726	K	Plasma membrane ATPase	1	1.01148e-17	108.18	GHLTAMTGDGVNDAPSLK(1)K	3	1.2483	3	1	2.29276e-26	136.34	GHLTAMTGDGVNDAPSLK(1)K	3	0.015154	4
P131_scaf4.3.369	MGG_04990T0	64	K	Hsp90 co-chaperone Cdc37	1	0.0149573	63.216	IVNDGLLK(1)R	2	0.41221	1	1	0.00701567	73.233	IVNDGLLK(1)R	2	-0.23575	1
P131_scaf4.3.377	MGG_04982T0	1199	K	HEAT repeat protein	1	0.000567488	76.332	HINSK(1)HPSLR	3	0.031432	1	1	0.00369854	62.466	HINSK(1)HPSLR	3	-0.7364	1
P131_scaf4.3.381.2	MGG_04978T0	134	K	S-phase kinase-associated protein 1A	1	0.00989757	64.711	TVANMIK(1)GK	2	0.10619	1	1	0.0105696	53.756	TVANMIK(1)GK	2	0.78083	1
P131_scaf4.3.395.1	MGG_04966T0	142	K	Lysine--tRNA ligase	1	2.44888e-05	88.101	SSGNK(1)LIFYDIK	2	0.087393	2	1	8.421e-05	91.62	SSGNK(1)LIFYDIK	2	0.2933	2
P131_scaf4.3.395.1	MGG_04966T0	242	K	Lysine--tRNA ligase	1	0.00472551	77.662	AGFTDGEK(1)R	2	0.49828	1	1	0.000538259	107.21	AGFTDGEK(1)R	2	-0.011268	1
P131_scaf4.3.395.1	MGG_04966T0	256	K	Lysine--tRNA ligase	1	0.00101954	65.179	YLDFMFNDK(1)SR	2	-0.19473	1	1	0.00108461	72.29	YLDFMFNDK(1)SR	2	-0.22264	1
P131_scaf4.3.395.1	MGG_04966T0	445	K	Lysine--tRNA ligase	1	7.70485e-05	81.632	EK(1)NIECTPPLTNAR	2	-1.1454	1	1	0.000208389	82.651	EK(1)NIECTPPLTNAR	2	-0.49561	2
P131_scaf4.3.4	MGG_11039T0	842	K	RNA cytidine acetyltransferase	1	0.0149573	63.216	LLTPFDQK(1)R	2	0.28937	1	1	0.00787328	70.056	LLTPFDQK(1)R	2	-0.30338	1
P131_scaf4.3.405	MGG_04955T0	109	K	VHS domain-containing protein	1	8.14574e-08	101.3	FCGTSELSDPDVK(1)K	2	-0.88439	2	1	0.000203655	84.753	FCGTSELSDPDVK(1)K	2	0.082306	1
P131_scaf4.3.406	MGG_04954T0	36	K	Stromal membrane-associated protein 1	1	0.021692	91.626	ICADCK(1)R	2	0.10799	1	1	0.00515951	116.54	ICADCK(1)R	2	-0.60833	1
P131_scaf4.3.416	MGG_04943T0	72	K	Mitogen-activated protein kinase	1	4.54978e-06	118.33	EIK(1)LLQHFR	2	1.6287	2	1	2.16952e-05	120.15	EIK(1)LLQHFR	3	0.37668	2
P131_scaf4.3.418	MGG_04941T0	23	K	Eukaryotic translation initiation factor 1A-like protein	1	0.000383144	83.883	GKNENDNLK(1)R	3	-0.85258	1	1	8.64506e-07	121.5	GKNENDNLK(1)R	3	-0.85897	1
P131_scaf4.3.418	MGG_04941T0	55	K	Eukaryotic translation initiation factor 1A-like protein	1	0.00375952	54.343	GGGSFK(1)GICYIHK	2	-0.43259	1	1	0.00114496	71.632	GGGSFK(1)GICYIHK	2	0.33094	1
P131_scaf4.3.418	MGG_04941T0	62	K	Eukaryotic translation initiation factor 1A-like protein	0.999998	4.55905e-15	71.903	GICYIHK(1)QHMADFNVPTSSAPDKEGFYVTER	5	0.0032281	2	1	4.60614e-34	104.09	GICYIHK(1)QHMADFNVPTSSAPDKEGFYVTER	4	0.13222	1
P131_scaf4.3.432	MGG_04924T0	323	K	hypothetical protein	1	8.0087e-06	110.53	GLAEGTK(1)LCR	2	-1.4076	1	1	6.34314e-05	114.4	GLAEGTK(1)LCR	2	-0.095437	1
P131_scaf4.3.435	MGG_04921T0	12	K	Ribosomal protein L23	1	0.0319815	58.815	GAPGGK(1)LK	2	-2.7553	1	1	0.0300861	58.815	GAPGGK(1)LK	2	-0.055493	2
P131_scaf4.3.435	MGG_04921T0	65	K	Ribosomal protein L23	1	1.22111e-27	138.05	LPAGGVGDMVMATVK(1)K	2	-0.071764	10	1	6.17798e-07	82.837	LPAGGVGDMVMATVK(1)K	2	0.29701	11
P131_scaf4.3.436	MGG_04920T0	284	K	Palmitoyl-protein thioesterase 1	1	0.000134358	131.3	NGGLK(1)LR	2	0.22988	2	1	0.0103961	106.42	NGGLK(1)LR	2	0.55329	1
P131_scaf4.3.44	MGG_05296T0	71	K	60S ribosomal protein L34-B-like protein	0.965976	4.55807e-05	110.54	EYAQISK(0.034)PK(0.966)K	2	-1.511	2	0.97858	1.35733e-05	126.39	EYAQISK(0.021)PK(0.979)K	2	-0.3579	1
P131_scaf4.3.45	MGG_05295T0	119	K	hypothetical protein	1	0.0132139	57.174	EQGYGVVK(1)LR	2	-0.16515	1	1	0.00731346	64.82	EQGYGVVK(1)LR	2	-1.0959	1
P131_scaf4.3.458	MGG_04901T0	137	K	Methyltransferase	1	0.00490378	69.92	RLTK(1)TEAEAEATK	2	-1.1617	3	1	1.6506e-07	120.87	RLTK(1)TEAEAEATK	2	0.74777	3
P131_scaf4.3.461	MGG_04898T0	62	K	DUF757 domain-containing protein	1	0.00951264	48.527	LTK(1)IDDEIYEHLK	2	0.40356	1	1	0.00157241	67.234	LTK(1)IDDEIYEHLK	2	-0.37668	1
P131_scaf4.3.461	MGG_04898T0	72	K	DUF757 domain-containing protein	1	0.000186602	84.479	IDDEIYEHLK(1)K	2	-0.025097	1	1	0.000585566	87.184	IDDEIYEHLK(1)K	2	-0.14108	1
P131_scaf4.3.464	MGG_04895T0	51	K	Isocitrate lyase	1	0.0028975	57.106	RPFTAEQIVSK(1)R	3	0.34188	1	1	0.00152216	66.393	RPFTAEQIVSK(1)R	3	0.45565	1
P131_scaf4.3.464	MGG_04895T0	213	K	Isocitrate lyase	1	6.27186e-09	91.657	GAAGIHIEDQAPGTK(1)K	2	0.59571	1	1	1.38227e-19	134.81	GAAGIHIEDQAPGTK(1)K	2	0.89557	2
P131_scaf4.3.465	MGG_04894T0	135	K	Histone H1-binding protein	1	0.00713499	52.576	VGQSK(1)SDVFGGK	2	-1.0227	1	1	0.00428783	62.732	VGQSK(1)SDVFGGK	2	-1.7168	2
P131_scaf4.3.48	MGG_05292T0	42	K	Integral membrane protein	1	1.54466e-08	58.812	DAPLPGTSGK(1)HPVSAAVGTVLTGGK	3	-0.74971	2	1	1.62591e-17	80.813	DAPLPGTSGK(1)HPVSAAVGTVLTGGK	2	-0.60904	2
P131_scaf4.3.48	MGG_05292T0	105	K	Integral membrane protein	1	4.35772e-06	106.4	NK(1)HGNYFTSR	3	0.095635	3	1	2.91652e-05	115.91	NK(1)HGNYFTSR	3	0.24466	2
P131_scaf4.3.48	MGG_05292T0	250	K	Integral membrane protein	1	0.00234738	71.153	K(1)HFGDGGPGGR	2	1.1013	1	1	0.000774453	80.871	K(1)HFGDGGPGGR	3	1.4642	2
P131_scaf4.3.481	MGG_04881T0	274	K	GTP-binding protein GTR1	1	0.00353194	100.98	AFK(1)SSLSK	2	1.0592	1	1	0.000885231	120.15	AFK(1)SSLSK	2	0.21556	1
P131_scaf4.3.490	MGG_04872T0	61	K	Cysteinyl-tRNA synthetase	1	7.90453e-08	82.865	VHNSLQPGGPVPFEPK(1)EK	3	1.7634	1	1	2.44993e-08	84.895	VHNSLQPGGPVPFEPK(1)EK	3	1.1052	1
P131_scaf4.3.490	MGG_04872T0	577	K	Cysteinyl-tRNA synthetase	1	5.11435e-19	135.81	EHK(1)NDADLVAIER	3	-0.21026	2	1	2.30334e-09	123.28	EHK(1)NDADLVAIER	2	0.7052	2
P131_scaf4.3.490	MGG_04872T0	702	K	Cysteinyl-tRNA synthetase	1	0.0018409	66.989	TVSSAASPEQK(1)K	2	-0.40437	1	1	0.00273266	69.03	TVSSAASPEQK(1)K	2	-0.11231	1
P131_scaf4.3.50	MGG_12892T0	130	K	40S ribosomal protein S16	1	0.0028212	109.01	K(1)FGGPGAR	2	-0.10519	1	1	0.00596411	101.33	K(1)FGGPGAR	2	-0.36822	1
P131_scaf4.3.50.1	MGG_12892T0	13	K	40S ribosomal protein S16	1	0.0128442	102.71	VQCFGK(1)K	2	0.14981	2	1	0.0185994	94.662	VQCFGK(1)K	2	-0.94967	1
P131_scaf4.3.50.1	MGG_12892T0	25	K	40S ribosomal protein S16	1	4.38531e-37	146.77	TATAVAQCVK(1)GQGLIK	3	0.053207	2	1	5.50824e-20	138.21	TATAVAQCVK(1)GQGLIK	3	-0.33192	2
P131_scaf4.3.50.1	MGG_12892T0	88	K	40S ribosomal protein S16	1	2.25972e-07	94.122	QAIAK(1)SIVAYYQK	3	-0.58696	2	1	0.000479167	86.772	QAIAK(1)SIVAYYQK	3	0.65587	2
P131_scaf4.3.50.1	MGG_12892T0	96	K	40S ribosomal protein S16	1	0.00292397	43.592	SIVAYYQK(1)FVDEHSK	2	-0.66141	2	1	0.000315576	58.079	SIVAYYQK(1)FVDEHSK	3	-0.23071	1
P131_scaf4.3.50.1	MGG_12892T0	103	K	40S ribosomal protein S16	1	0.00767103	49.189	FVDEHSK(1)NLLK	3	1.5778	2	1	0.00135444	69.261	FVDEHSK(1)NLLK	3	1.4228	1
P131_scaf4.3.501	MGG_04861T0	62	K	Glycine cleavage system H protein	1	9.84702e-05	82.202	DHEWIDLSADK(1)K	2	-0.25877	1	1	5.9064e-05	96.756	DHEWIDLSADK(1)K	2	0.61313	2
P131_scaf4.3.504	MGG_04858T0	116	K	Saccharolysin	1	0.00116512	67.997	LVAEIPADDK(1)SK	2	-1.4481	1	1	0.00122061	74.987	LVAEIPADDK(1)SK	2	0.68438	1
P131_scaf4.3.504	MGG_04858T0	303	K	Saccharolysin	1	0.000285135	127.68	YAK(1)NAETR	2	-0.33971	1	1	0.0107625	82.287	YAK(1)NAETR	2	0.15851	1
P131_scaf4.3.521	MGG_04842T0	667	K	Homoaconitase, mitochondrial	1	4.7941e-06	98.898	EQAATAILAK(1)R	3	1.0022	2	1	1.3935e-10	129.82	EQAATAILAK(1)R	3	-0.21556	2
P131_scaf4.3.525	MGG_09457T0	35	K	Thymidylate kinase	1	1.34526e-05	109.16	TTQVQLLEK(1)R	2	1.6659	2	1	1.24867e-06	124.67	TTQVQLLEK(1)R	2	0.90803	1
P131_scaf4.3.53	MGG_16901T0	87	K	ATP-dependent RNA helicase DBP2	1	0.0175463	87.696	FEK(1)HFYK	2	0.53679	1	1	0.0229947	80.684	FEK(1)HFYK	2	1.6358	2
P131_scaf4.3.53	MGG_16901T0	106	K	ATP-dependent RNA helicase DBP2	1	4.94763e-05	105.98	SQAEVDK(1)FR	2	2.0401	2	1	2.74937e-05	117.7	SQAEVDK(1)FR	2	2.8143	2
P131_scaf4.3.53	MGG_16901T0	356	K	ATP-dependent RNA helicase DBP2	1	7.57545e-25	133.48	ITQIVEVVSESEK(1)R	2	0.67803	1	1	2.20839e-09	114.64	ITQIVEVVSESEK(1)R	3	0.46767	1
P131_scaf4.3.53	MGG_16901T0	366	K	ATP-dependent RNA helicase DBP2	1	0.0123536	47.844	HMEK(1)VMDGK	2	-0.2103	2	1	0.00674643	54.784	HMEK(1)VMDGK	2	0.46263	1
P131_scaf4.3.533	MGG_09464T0	154	K	hypothetical protein	1	7.65628e-06	88.596	DDTLPYPK(1)HGVR	3	0.78403	1	1	0.00114949	67.08	DDTLPYPK(1)HGVR	3	1.135	1
P131_scaf4.3.551	MGG_09481T0	65	K	Leukotriene A-4 hydrolase	1	2.40869e-08	131.52	TK(1)HTTANLR	2	-1.119	2	1	0.000245779	103.88	TK(1)HTTANLR	2	-1.437	2
P131_scaf4.3.551	MGG_09481T0	622	K	Leukotriene A-4 hydrolase	1	2.16961e-19	127.32	ALNK(1)VDRPLALTTFEK	2	-0.15504	3	1	2.08585e-41	168.64	ALNK(1)VDRPLALTTFEK	2	-0.021932	2
P131_scaf4.3.551	MGG_09481T0	634	K	Leukotriene A-4 hydrolase	1	4.1717e-17	123.02	VDRPLALTTFEK(1)NK	2	0.35132	1	1	0.0212296	44.299	VDRPLALTTFEK(1)NK	2	-0.08785	1
P131_scaf4.3.551	MGG_09481T0	636	K	Leukotriene A-4 hydrolase	1	9.9391e-18	168.29	NK(1)DFYHPICR	3	-0.31412	4	1	1.46685e-17	156.48	NK(1)DFYHPICR	3	3.2382	4
P131_scaf4.3.56.3	MGG_05283T0	11	K	Uricase	1	0.014831	91.9	YGK(1)DNVR	2	0.25919	2	1	0.0133961	99.375	YGK(1)DNVR	2	0.27502	1
P131_scaf4.3.56.3	MGG_05283T0	68	K	Uricase	1	0.00791123	87.476	NTIYIK(1)AR	2	0.36762	1	1	0.00968679	84.743	NTIYIK(1)AR	2	0.53054	1
P131_scaf4.3.56.3	MGG_05283T0	204	K	Uricase	1	0.00103589	67.136	AIVPK(1)FDQAWEDAR	2	0.36882	1	1	0.000382812	77.776	AIVPK(1)FDQAWEDAR	2	1.1246	1
P131_scaf4.3.568	MGG_09499T0	221	K	Ras-2	1	3.20965e-10	122.69	SESFYQSDGK(1)R	2	-1.307	1	1	0.000523288	89.266	SESFYQSDGK(1)R	2	-1.0825	1
P131_scaf4.3.569	MGG_09501T0	289	K	Serine racemase	1	0.0148597	100.19	SFEAGK(1)R	2	0.11594	1	1	0.00729352	113.7	SFEAGK(1)R	2	0.2279	1
P131_scaf4.3.57	MGG_05282T0	152	K	54S ribosomal protein L23	1	4.46823e-10	119.34	AFEGEAHPYK(1)R	2	0.74592	2	1	6.81865e-07	118.28	AFEGEAHPYK(1)R	2	-0.063797	2
P131_scaf4.3.572	MGG_12996T0	109	K	Gamma-glutamyl phosphate reductase	1	0.00652634	60.157	TK(1)IDQGLELER	2	-0.073194	1	1	0.00010168	105.13	TK(1)IDQGLELER	2	-0.29274	1
P131_scaf4.3.574	MGG_09505T0	128	K	Polyadenylate-binding protein	1	2.74493e-05	88.101	ALEELNYTLIK(1)GRPCR	2	-0.10921	4	1	0.000218111	85.536	ALEELNYTLIK(1)GRPCR	3	-0.17988	3
P131_scaf4.3.574	MGG_09505T0	217	K	Polyadenylate-binding protein	1	0.000896655	66.55	HVNGMLLNEK(1)K	3	0.54436	1	1	0.000779852	80.69	HVNGMLLNEK(1)K	2	1.6004	1
P131_scaf4.3.574	MGG_09505T0	321	K	Polyadenylate-binding protein	1	1.04504e-08	140.83	K(1)HEREEELRK	3	-0.20919	3	1	5.25722e-15	159.83	K(1)HEREEELRK	3	0.0081137	3
P131_scaf4.3.574	MGG_09505T0	361	K	Polyadenylate-binding protein	1	1.22482e-54	200.82	NLDDEVDDEK(1)LR	2	0.29551	1	1	1.05512e-53	201	NLDDEVDDEK(1)LR	2	0.19717	1
P131_scaf4.3.574	MGG_09505T0	433	K	Polyadenylate-binding protein	1	7.47928e-06	74.618	SK(1)GFGFVCFANPDDATK	2	-0.70954	1	1	0.00380395	41.513	SK(1)GFGFVCFANPDDATK	2	1.1459	1
P131_scaf4.3.580	MGG_09512T0	205	K	3-ketoacyl-CoA thiolase	1	0.000525278	75.589	AAQDAFAAASYK(1)K	2	-0.32647	1	1	0.00304179	60.55	AAQDAFAAASYK(1)K	2	-0.52019	1
P131_scaf4.3.585	MGG_09517T0	298	K	Vacuolar protein sorting-associated protein 1	1	1.81255e-22	148.96	NK(1)SSYCGTPYLAR	2	0.58188	3	1	1.38239e-07	90.412	NK(1)SSYCGTPYLAR	2	-0.4298	2
P131_scaf4.3.585	MGG_09517T0	327	K	Vacuolar protein sorting-associated protein 1	1	0.000384482	99.013	QTLPDIK(1)AR	2	1.2777	1	1	0.000522211	105.2	QTLPDIK(1)AR	2	0.82612	1
P131_scaf4.3.585	MGG_09517T0	484	K	Vacuolar protein sorting-associated protein 1	1	4.13855e-08	102.97	EK(1)FHQVVVAFFK	2	-0.21887	2	1	6.13085e-12	131.06	EK(1)FHQVVVAFFK	2	0.74198	1
P131_scaf4.3.600	MGG_09531T0	149	K	Rho-GTPase-activating protein 8	1	0.00212675	107.29	SNYFNK(1)CR	2	-0.35225	1	1	0.00573027	95.741	SNYFNK(1)CR	2	-3.1638	1
P131_scaf4.3.600	MGG_09531T0	651	K	Rho-GTPase-activating protein 8	1	0.000464863	64.104	VETSLTMEEK(1)HAYR	3	0.69065	1	1	2.39213e-10	72.891	VETSLTMEEK(1)HAYR	3	0.90391	1
P131_scaf4.3.608	MGG_09540T0	399	K	Tryptophanyl-tRNA synthetase	0.892503	0.00285283	73.233	MLTGEIK(0.893)K(0.107)K	3	-0.15694	3	1	0.00342649	76.282	MLTGEIK(1)K	2	1.1073	5
P131_scaf4.3.609	MGG_09541T0	234	K	Gamma-glutamyltranspeptidase	1	0.00238025	111.95	TLAEEGK(1)R	2	0.91735	1	1	0.0063813	99.139	TLAEEGK(1)R	2	0.7754	1
P131_scaf4.3.617	MGG_16792T0	88	K	hypothetical protein	0.999839	6.16046e-05	52.862	LPNTQKPQAADYAK(1)IFR	3	-0.30133	1	0.99977	0.000265545	51.495	LPNTQKPQAADYAK(1)IFR	3	-0.15347	1
P131_scaf4.3.618	MGG_09550T0	339	K	Homoserine kinase	1	8.90758e-05	86.838	FK(1)TQNITCTWK	2	-0.46841	2	1	0.00340936	68.676	FK(1)TQNITCTWK	2	-0.93886	1
P131_scaf4.3.621	MGG_09552T0	224	K	SNARE docking complex subunit	1	7.73928e-19	139.64	CPK(1)SAAAEMISAK	2	-0.4696	1	1	0.000672961	77.204	CPK(1)SAAAEMISAK	2	-1.7562	1
P131_scaf4.3.625	MGG_09556T0	114	K	Mitochondrial 37S ribosomal protein S17	1	2.36534e-11	125.31	IAEAQAK(1)R	2	0.77261	1	1	0.0194069	69.825	IAEAQAK(1)R	2	-0.044755	1
P131_scaf4.3.632	MGG_09564T0	249	K	Protein transport protein SEC24	1	6.264e-08	99.069	STLNAVPTTHSLLK(1)K	2	-0.463	1	1	1.39467e-06	94.94	STLNAVPTTHSLLK(1)K	2	-0.54077	1
P131_scaf4.3.643.1	MGG_09571T0	91	K	hypothetical protein	1	2.72771e-07	93.623	DLLK(1)NIDQVNAK	2	-0.18808	1	1	1.20363e-06	90.793	DLLK(1)NIDQVNAK	2	0.56386	2
P131_scaf4.3.643.1	MGG_09571T0	159	K	hypothetical protein	1	4.66662e-18	125.97	SEVADVSSK(1)NDSLR	2	0.24397	1	0.999985	0.000198095	58.98	LKSEVADVSSK(1)NDSLR	3	-0.7353	1
P131_scaf4.3.643.1	MGG_09571T0	287	K	hypothetical protein	1	0.00713499	52.576	ISK(1)LEEDLAAAK	2	-0.3515	1	1	0.00879878	54.343	ISK(1)LEEDLAAAK	2	2.6487	1
P131_scaf4.3.643.1	MGG_09571T0	310	K	hypothetical protein	1	6.72226e-05	102.52	LTQEAEAQK(1)K	2	-0.83126	2	1	0.000270697	107.45	LTQEAEAQK(1)K	2	-0.11404	1
P131_scaf4.3.643.1	MGG_09571T0	359	K	hypothetical protein	1	1.1954e-09	101.05	TQAELTSTK(1)SSLDSDK	2	0.6058	1	1	1.48263e-10	107.03	TQAELTSTK(1)SSLDSDK	2	0.57291	1
P131_scaf4.3.643.1	MGG_09571T0	394	K	hypothetical protein	1	3.91659e-12	113.25	AAADAK(1)SALEAEQK	2	-0.96605	1	1	7.77023e-11	119.96	AAADAK(1)SALEAEQK	2	0.3302	1
P131_scaf4.3.643.1	MGG_09571T0	436	K	hypothetical protein	1	1.24925e-07	97.235	TAHAETK(1)TALEAEK	2	2.1767	2	1	5.35778e-38	171.46	TAHAETK(1)TALEAEK	3	0.36239	2
P131_scaf4.3.643.1	MGG_09571T0	450	K	hypothetical protein	0.960423	0.00716528	40.983	K(0.04)AHAETK(0.96)TALETEK	3	0.27887	1	1	1.40599e-34	173.25	AHAETK(1)TALETEK	2	1.8134	2
P131_scaf4.3.643.1	MGG_09571T0	474	K	hypothetical protein	1	2.58279e-06	91.076	ASK(1)ADANSALETQK	2	0.26772	1	1	8.51266e-05	88.768	ASK(1)ADANSALETQK	2	0.53811	1
P131_scaf4.3.643.1	MGG_09571T0	506	K	hypothetical protein	1	2.2391e-15	126.71	AHAETK(1)SALEAEK	2	0.5137	1	1	8.50179e-35	175.15	AHAETK(1)SALEAEK	3	-0.20273	2
P131_scaf4.3.643.1	MGG_09571T0	590	K	hypothetical protein	1	0.0249383	66.692	AALADAK(1)K	2	1.7897	1	1	0.0208794	67.897	AALADAK(1)K	2	0.69643	1
P131_scaf4.3.650	MGG_13013T0	230	K	Chitin synthase 6	1	8.00661e-07	80.387	THLGFGEPDAGTGSK(1)R	3	0.27589	1	1	7.40141e-05	57.973	THLGFGEPDAGTGSK(1)R	3	-0.57524	2
P131_scaf4.3.654	MGG_03418T0	69	K	Acyl-CoA dehydrogenase	1	4.22124e-06	119.27	HVLDK(1)YAEK	2	0.42725	2	1	0.0036684	82.417	HVLDK(1)YAEK	2	-0.20693	1
P131_scaf4.3.662	MGG_06204T0	498	K	Alpha/beta hydrolase	1	0.00629809	50.149	GALVK(1)AMDGFK	2	-0.77004	1	1	0.00173692	75.819	GALVK(1)AMDGFK	2	-0.38682	1
P131_scaf4.3.668	MGG_06209T0	153	K	Inorganic phosphate transporter PHO88	1	1.96262e-08	103.83	IHLFGQPAAGDLK(1)R	2	1.1011	2	1	0.000142998	77.894	IHLFGQPAAGDLK(1)R	3	-0.52003	2
P131_scaf4.3.67	MGG_05272T0	408	K	hypothetical protein	1	0.0235348	78.616	DPGK(1)LLR	2	-0.18321	1	1	0.0333824	68.915	DPGK(1)LLR	2	-0.52392	1
P131_scaf4.3.672	MGG_03577T0	5	K	Histone H2A	1	1.33409e-29	122.47	AGGK(1)GK(1)SSGGK(1)SSGGK(1)TSGEGPK	3	-1.0223	15	1	9.31761e-24	102.08	AGGK(1)GK(1)SSGGK(1)SSGGK(1)TSGEGPK	3	-1.1498	14
P131_scaf4.3.672	MGG_03577T0	7	K	Histone H2A	1	1.33409e-29	122.47	GK(1)SSGGK(1)SSGGK(1)TSGEGPKK	3	0.22032	27	1	2.44778e-39	154.34	GK(1)SSGGK(1)SSGGK(1)TSGEGPKK	3	-0.19708	23
P131_scaf4.3.672	MGG_03577T0	12	K	Histone H2A	1	1.33409e-29	123.58	SSGGK(1)SSGGK(1)TSGEGPKK	3	0.13717	33	1	2.44778e-39	154.34	SSGGK(1)SSGGK(1)TSGEGPKK	3	-0.014633	30
P131_scaf4.3.672	MGG_03577T0	17	K	Histone H2A	1	1.33409e-29	136.38	SSGGK(1)TSGEGPK	2	-0.12529	32	1	2.44778e-39	154.34	SSGGK(1)TSGEGPK	2	-0.5883	29
P131_scaf4.3.680	MGG_06199T0	499	K	Peroxisomal-coenzyme A synthetase	1	0.0085446	44.925	IYYTEIMPK(1)TATGK	2	-2.4183	1	1	2.81869e-07	66.059	IYYTEIMPK(1)TATGK	2	-0.32771	1
P131_scaf4.3.683.2	MGG_06197T0	142	K	Spermidine synthase	1	1.042e-09	96.673	EYLPNMSAGFNHPK(1)VK	3	0.12341	3	1	1.73103e-05	78.191	EYLPNMSAGFNHPK(1)VK	2	0.49237	3
P131_scaf4.3.683.2	MGG_06197T0	269	K	Spermidine synthase	1	1.4925e-27	160.52	SWTQEEELEK(1)CR	2	-0.1491	1	1	5.47754e-53	194.96	SWTQEEELEK(1)CR	2	-1.3038	1
P131_scaf4.3.694.1	MGG_06189T0	167	K	ECM33 protein-like protein	1	0.00281813	122.74	LQK(1)FTSK	2	0.6882	1	1	0.0137398	98.458	LQK(1)FTSK	2	0.94342	1
P131_scaf4.3.694.1	MGG_06189T0	327	K	ECM33 protein-like protein	1	1.36453e-10	84.436	GVFDTQSTTDISSSCDTFK(1)K	3	-0.65374	2	1	8.77485e-10	70.837	GVFDTQSTTDISSSCDTFK(1)K	3	-0.42099	2
P131_scaf4.3.699.1	MGG_06184T0	24	K	hypothetical protein	1	0.000252983	131.04	AELAIK(1)R	2	1.1956	1	1	0.00515951	116.54	AELAIK(1)R	2	0.49915	1
P131_scaf4.3.700	MGG_06183T0	83	K	hypothetical protein	1	0.0031481	50.305	DK(1)FLVQAVPISGDK	2	-1.723	1	1	0.000788795	69.331	DK(1)FLVQAVPISGDK	2	-1.6024	1
P131_scaf4.3.700	MGG_06183T0	136	K	hypothetical protein	1	4.47583e-06	58.024	VTFLPAYSATEGVATPAK(1)R	3	0.15113	2	1	5.00038e-05	51.566	VTFLPAYSATEGVATPAK(1)R	3	0.20271	1
P131_scaf4.3.702	MGG_13188T0	111	K	Voltage-gated potassium channel subunit beta-2	1	0.00022353	72.891	K(1)HIIEGTESSLER	3	0.81907	1	1	1.9432e-05	91.62	K(1)HIIEGTESSLER	3	-0.099459	3
P131_scaf4.3.702	MGG_13188T0	201	K	Voltage-gated potassium channel subunit beta-2	1	0.000560642	59.227	LK(1)VEQEYAHLYR	3	-0.97515	2	1	0.000459002	79.492	LK(1)VEQEYAHLYR	3	0.14355	3
P131_scaf4.3.708	MGG_06177T0	17	K	hypothetical protein	1	0.0240245	89.142	AIVDSK(1)K	2	0.29274	2	1	0.019873	92.187	AIVDSK(1)K	2	-1.1962	2
P131_scaf4.3.708	MGG_06177T0	55	K	hypothetical protein	1	0.000196214	77.185	AEAPGMFDLK(1)GK	2	0.71546	4	1	0.00103709	76.073	AEAPGMFDLK(1)GK	2	0.62644	3
P131_scaf4.3.708	MGG_06177T0	87	K	hypothetical protein	1	0.0129834	61.161	YVALVEK(1)LK	2	0.35694	1	1	0.00672667	68.657	YVALVEK(1)LK	2	-0.21561	2
P131_scaf4.3.708	MGG_06177T0	89	K	hypothetical protein	1	8.55557e-08	108.56	LK(1)TAYGFDEAK	2	-0.57743	1	1	7.26713e-05	108.56	LK(1)TAYGFDEAK	2	-0.3804	1
P131_scaf4.3.711	MGG_06174T0	479	K	Phospholipase D active site-containing protein	1	0.00413132	58.592	K(1)HLGLLPDQK	3	0.75212	1	1	0.000282605	107.03	K(1)HLGLLPDQK	2	0.22873	2
P131_scaf4.3.711	MGG_06174T0	541	K	Phospholipase D active site-containing protein	1	8.53622e-09	69.935	TNTEVFSK(1)AFHNVPNNAVR	3	1.129	1	1	9.95948e-09	93.226	TNTEVFSK(1)AFHNVPNNAVR	3	0.18589	1
P131_scaf4.3.713	MGG_06172T0	144	K	Translocation protein SEC62	1	0.000210784	72.29	AIQSPAYEK(1)AR	2	0.69556	1	1	0.00172368	72.29	AIQSPAYEK(1)AR	2	2.687	1
P131_scaf4.3.719	MGG_06165T0	162	K	Inositol-1-monophosphatase	1	7.85037e-06	52.814	NASLAASGITLPDGAAAK(1)R	2	1.755	1	1	4.39015e-08	82.01	NASLAASGITLPDGAAAK(1)R	2	0.6832	1
P131_scaf4.3.72	MGG_05266T0	169	K	Eukaryotic translation initiation factor 3 subunit L	1	8.45107e-12	115.34	SQILEQLQAMK(1)R	2	2.8776	3	1	7.37046e-05	84.892	SQILEQLQAMK(1)R	3	-0.79541	2
P131_scaf4.3.72	MGG_05266T0	222	K	Eukaryotic translation initiation factor 3 subunit L	1	7.02145e-06	113.93	TLDDIELNK(1)K	2	0.26611	3	1	0.000189428	110.38	TLDDIELNK(1)K	2	-0.1251	1
P131_scaf4.3.72	MGG_05266T0	319	K	Eukaryotic translation initiation factor 3 subunit L	1	0.000142763	96.342	FGDQLLK(1)LQR	2	0.47919	1	1	8.25614e-43	194.06	FGDQLLK(1)LQR	2	-0.52398	1
P131_scaf4.3.72	MGG_05266T0	393	K	Eukaryotic translation initiation factor 3 subunit L	1	0.00214248	68.657	LYTTMDLK(1)K	2	0.61188	1	1	0.0101309	52.49	LYTTMDLK(1)K	2	0.48578	2
P131_scaf4.3.72	MGG_05266T0	458	K	Eukaryotic translation initiation factor 3 subunit L	1	0.0251945	66.351	K(1)LVDWYLR	2	0.72392	1	1	0.0463066	54.982	K(1)LVDWYLR	2	-0.096454	1
P131_scaf4.3.721	MGG_06164T0	118	K	TPR repeat protein	1	4.86762e-06	121.73	GNECFVEK(1)R	2	-0.4916	2	1	1.16575e-07	134.25	GNECFVEK(1)R	2	-0.65281	2
P131_scaf4.3.731	MGG_06154T0	5	K	Ras-1	1	0.00131272	117.18	AQSK(1)FLR	2	-1.7162	1	1	0.000787403	120.62	AQSK(1)FLR	2	-1.1767	1
P131_scaf4.3.731	MGG_06154T0	147	K	Ras-1	1	0.0054985	56.139	SFNCK(1)FIETSAK	2	0.75437	1	1	0.00174618	71.879	SFNCK(1)FIETSAK	2	-0.17866	1
P131_scaf4.3.731	MGG_06154T0	154	K	Ras-1	1	0.00185709	85.355	FIETSAK(1)SR	2	0.08632	1	1	5.24616e-05	116.52	FIETSAK(1)SR	2	0.86608	2
P131_scaf4.3.732.2	MGG_06153T0	77	K	Molybdopterin binding domain-containing protein	1	0.000304368	79.659	FNWDEDSPAK(1)R	2	0.082432	1	1	0.00561902	66.267	FNWDEDSPAK(1)R	2	-0.35586	1
P131_scaf4.3.738	MGG_06148T0	271	K	Multifunctional beta-oxidation protein	1	0.00162431	67.997	CDETYTPGAIIK(1)K	2	-0.68196	2	1	0.000465425	80.96	CDETYTPGAIIK(1)K	2	-0.76696	1
P131_scaf4.3.738	MGG_06148T0	781	K	Multifunctional beta-oxidation protein	1	4.49099e-07	92.112	GASTAANTPPK(1)R	2	0.015385	1	1	0.00019217	87.667	GASTAANTPPK(1)R	2	0.71303	1
P131_scaf4.3.745	MGG_13200T0	97	K	Eukaryotic translation initiation factor 2 subunit alpha	1	3.45419e-05	86.738	VSQEDIVK(1)CEER	2	-0.89532	1	1	0.0264407	43.03	VSQEDIVK(1)CEER	2	-1.3212	1
P131_scaf4.3.745	MGG_13200T0	265	K	Eukaryotic translation initiation factor 2 subunit alpha	1	0.0233522	47.603	LIVK(1)MEPK	2	0.46767	1	1	0.0318487	57.59	LIVK(1)MEPK	2	0.22315	2
P131_scaf4.3.745	MGG_13200T0	285	K	Eukaryotic translation initiation factor 2 subunit alpha	1	1.96363e-06	75.376	AVTESDDAELQALMEK(1)R	2	0.16106	1	1	0.000167335	52.172	AVTESDDAELQALMEK(1)R	2	-0.50401	1
P131_scaf4.3.748	MGG_06139T0	75	K	Squalene monooxygenase	1	0.00496251	44.045	IVGELLQPGGVASLK(1)K	2	-0.39339	1	1	0.00281961	46.892	IVGELLQPGGVASLK(1)K	2	0.21219	1
P131_scaf4.3.751	MGG_06137T0	282	K	Dolichyl-phosphate beta-glucosyltransferase-like protein	1	4.74315e-15	120.06	GHLVGSEAVVK(1)R	2	-0.078759	2	1	0.000349039	80.69	GHLVGSEAVVK(1)R	2	1.001	1
P131_scaf4.3.754	MGG_06135T0	56	K	GTP-binding protein ypt2	1	0.019218	74.301	TIELDGK(1)R	2	0.47961	1	1	0.0104139	87.476	TIELDGK(1)R	2	0.89806	1
P131_scaf4.3.754	MGG_06135T0	171	K	GTP-binding protein ypt2	1	0.00406829	65.179	AFYSLASDIK(1)K	2	-0.11758	1	1	0.000121332	105.46	AFYSLASDIK(1)K	2	-0.76494	1
P131_scaf4.3.756.1	MGG_06133T0	173	K	C-4 methylsterol oxidase	1	6.53501e-06	89.266	ALHYGPLYK(1)NIHK	2	0.43049	4	1	0.000455689	72.152	ALHYGPLYK(1)NIHK	2	-0.62268	4
P131_scaf4.3.757.1	MGG_06132T0	98	K	hypothetical protein	1	4.94917e-15	106.82	IK(1)NHHPEWSNVYNTTFIR	4	0.59957	2	1	5.87481e-07	74.793	IK(1)NHHPEWSNVYNTTFIR	3	-0.63215	1
P131_scaf4.3.76	MGG_05262T0	2048	K	hypothetical protein	1	0.0121672	52.903	ENGADIEDK(1)IK	2	0.93963	3	1	0.00446434	66.486	ENGADIEDK(1)IK	2	0.38696	3
P131_scaf4.3.762	MGG_06127T0	70	K	Profilin	1	5.6833e-11	112.44	AHSDGIYIAK(1)ER	3	-0.13969	2	1	1.15976e-42	186.58	AHSDGIYIAK(1)ER	3	1.7103	3
P131_scaf4.3.764	MGG_06125T0	104	K	SNARE Ykt6	1	6.88333e-05	81.017	VVDEFLAK(1)HPR	2	-0.44349	2	1	0.00247736	68.536	VVDEFLAK(1)HPR	2	-0.86336	3
P131_scaf4.3.764	MGG_06125T0	154	K	SNARE Ykt6	1	0.00188712	51.726	IVLHK(1)TIESVLQR	2	-0.61069	2	1	0.00012846	84.365	IVLHK(1)TIESVLQR	2	-1.182	2
P131_scaf4.3.776	MGG_06111T0	95	K	Mitotic checkpoint protein BUB3	0.985362	7.66976e-09	68.639	RVDLESGDVTVVGK(0.985)HEK(0.015)PAR	4	0.22685	1	0.99335	9.2729e-10	70.114	RVDLESGDVTVVGK(0.993)HEK(0.007)PAR	4	0.38909	1
P131_scaf4.3.794	MGG_06095T0	73	K	Cysteine dioxygenase	1	1.24171e-06	85.362	ADECGWQK(1)FAMGDNTR	2	-0.44793	2	1	0.000527225	52.172	ADECGWQK(1)FAMGDNTR	2	1.0431	1
P131_scaf4.3.794	MGG_06095T0	202	K	Cysteine dioxygenase	1	8.62735e-07	83.751	GGCNIFTESTGK(1)SSHIK	2	-0.60825	2	1	1.62348e-08	101.04	GGCNIFTESTGK(1)SSHIK	2	-0.80183	5
P131_scaf4.3.794	MGG_06095T0	217	K	Cysteine dioxygenase	1	9.18671e-24	175.93	CPNFSEYGK(1)R	2	-1.7352	1	1	0.00120058	90.827	CPNFSEYGK(1)R	2	1.4093	1
P131_scaf4.3.807	MGG_06082T0	45	K	hypothetical protein	1	0.0214454	81.784	YNAIK(1)AK	2	1.1893	1	1	0.0152095	94.539	YNAIK(1)AK	2	0.13315	1
P131_scaf4.3.807	MGG_06082T0	262	K	hypothetical protein	1	7.91649e-05	80.69	AYSNFEWEAK(1)QK	2	-0.40739	1	1	0.00435888	62.528	AYSNFEWEAK(1)QK	2	0.45393	2
P131_scaf4.3.811	MGG_13217T0	249	K	tRNA (Cytosine-5-)-methyltransferase NCL1	1	3.13403e-07	91.812	ATGMLIANDAEYK(1)R	2	1.4371	1	1	0.000450389	62.287	ATGMLIANDAEYK(1)R	2	1.9365	2
P131_scaf4.3.811	MGG_13217T0	514	K	tRNA (Cytosine-5-)-methyltransferase NCL1	1	1.08682e-19	125.45	RPREDEDIEGQAASK(1)K	3	-0.58809	2	1	5.69565e-10	107.5	RPREDEDIEGQAASK(1)K	2	0.69494	3
P131_scaf4.3.821.2	MGG_06072T0	42	K	Survival factor 1	1	2.68482e-15	125.82	TTCQFNTK(1)VFNLK	2	0.23734	2	1	1.08028e-12	129.37	TTCQFNTK(1)VFNLK	2	0.28197	1
P131_scaf4.3.822	MGG_06071T0	40	K	54S ribosomal protein L19	1	0.0111058	50.353	GVK(1)SMDFCK	2	-0.80925	2	1	0.0049356	63.184	GVK(1)SMDFCK	2	0.30458	1
P131_scaf4.3.824	MGG_13221T0	28	K	10 kDa heat shock protein, mitochondrial	1	5.25812e-05	60.764	AEAK(1)TASGIFLPESSVK	2	0.88232	1	1	0.000559142	51.089	AEAK(1)TASGIFLPESSVK	2	-0.3318	1
P131_scaf4.3.830.1	MGG_06066T0	631	K	Eukaryotic translation initiation factor 5B	1	0.00178006	85.807	SVQNEFK(1)NR	2	0.60122	1	1	0.00181878	90.263	SVQNEFK(1)NR	2	0.78539	1
P131_scaf4.3.830.1	MGG_06066T0	858	K	Eukaryotic translation initiation factor 5B	1	7.74465e-19	130.56	IPVANVGIGPVYK(1)R	2	0.05733	2	1	8.66301e-21	144.57	IPVANVGIGPVYK(1)R	2	1.4284	2
P131_scaf4.3.830.1	MGG_06066T0	1043	K	Eukaryotic translation initiation factor 5B	1	0.0205832	49.28	ASIDCLK(1)DFYR	2	-1.0326	1	1	0.00544534	64.64	ASIDCLK(1)DFYR	2	0.0073773	1
P131_scaf4.3.831.2	MGG_06065T0	44	K	Hsp88-like protein	1	5.97614e-11	105.65	ATPSLVGFGPK(1)NR	2	-0.026569	3	1	1.05019e-08	117.95	ATPSLVGFGPK(1)NR	2	-0.20021	2
P131_scaf4.3.831.2	MGG_06065T0	61	K	Hsp88-like protein	1	2.72197e-12	110.84	TQEISNLK(1)NTVGSLK	2	0.93456	3	1	1.74438e-16	134.37	TQEISNLK(1)NTVGSLK	2	1.1955	3
P131_scaf4.3.831.2	MGG_06065T0	216	K	Hsp88-like protein	1	0.0335976	79.116	K(1)GELAVK	2	0.7196	2	1	0.0248871	85.265	K(1)GELAVK	2	0.41929	2
P131_scaf4.3.831.2	MGG_06065T0	349	K	Hsp88-like protein	1	0.0241098	77.923	VPAIK(1)ER	2	0.13412	1	1	0.0226952	81.191	VPAIK(1)ER	2	-0.015442	1
P131_scaf4.3.849	MGG_06050T0	227	K	GATA type zinc finger protein Asd4	1	0.00035223	73.219	PRPISLK(1)TDVIK	3	-0.23813	1	1	0.00315097	57.106	PRPISLK(1)TDVIK	3	0.10382	1
P131_scaf4.3.849	MGG_06050T0	247	K	GATA type zinc finger protein Asd4	1	7.26603e-06	105.52	SIRPDLALK(1)K	2	-0.29825	4	1	0.00117242	85.813	SIRPDLALK(1)K	3	-0.11346	3
P131_scaf4.3.854	MGG_06044T0	88	K	Ubiquitin	1	4.64283e-05	102.52	ALASK(1)FNCDK	2	-1.5935	4	1	7.41804e-05	113.93	ALASK(1)FNCDK	2	-3.4348	5
P131_scaf4.3.854	MGG_06044T0	93	K	Ubiquitin	1	4.41784e-06	118.71	FNCDK(1)QICR	2	0.48445	1	1	6.27858e-11	143.03	FNCDK(1)QICR	2	0.12149	1
P131_scaf4.3.866	MGG_06030T0	67	K	NADH-ubiquinone oxidoreductase 29.9 kDa subunit	1	0.000246074	85.813	QSVEALTK(1)HR	2	-0.20677	2	1	4.20931e-05	112.71	QSVEALTK(1)HR	3	0.50802	2
P131_scaf4.3.866	MGG_06030T0	215	K	NADH-ubiquinone oxidoreductase 29.9 kDa subunit	1	0.015687	59.067	LVK(1)TMIEGK	2	0.60471	1	1	0.0135816	61.161	LVK(1)TMIEGK	2	0.11965	1
P131_scaf4.3.870	MGG_06025T0	111	K	Protein YIP	1	0.00632938	53.237	DLLAVWSK(1)MR	2	-0.98959	1	1	0.00473417	59.198	DLLAVWSK(1)MR	2	-0.62591	1
P131_scaf4.3.877.1	MGG_16739T0	124	K	Eukaryotic translation initiation factor 5A	0.99974	0.0081153	46.892	EDIKLPEGSDK(1)AEEVAK	2	2.7356	1	1	7.93574e-05	90.707	LPEGSDK(1)AEEVAK	2	0.53843	1
P131_scaf4.3.883.1	MGG_06011T0	6	K	S-(hydroxymethyl)glutathione dehydrogenase	1	1.46366e-06	113.69	STVGK(1)TITCK	2	0.73185	1	1	0.000358797	85.813	STVGK(1)TITCK	2	1.2671	2
P131_scaf4.3.883.1	MGG_06011T0	109	K	S-(hydroxymethyl)glutathione dehydrogenase	1	0.00809919	65.157	SGK(1)TNLCGK	2	0.003746	1	1	0.0319264	51.276	SGK(1)TNLCGK	2	-0.5619	1
P131_scaf4.3.883.1	MGG_06011T0	327	K	S-(hydroxymethyl)glutathione dehydrogenase	1	0.00826508	61.78	GCAFGGIK(1)GR	2	0.87111	2	1	0.0014843	81.95	GCAFGGIK(1)GR	2	-0.62358	2
P131_scaf4.3.883.1	MGG_06011T0	345	K	S-(hydroxymethyl)glutathione dehydrogenase	1	8.85556e-07	116.55	LK(1)VDEFITHR	3	-2.6978	3	1	0.00019257	108.7	LK(1)VDEFITHR	3	-2.5317	3
P131_scaf4.3.891	MGG_06003T0	35	K	Ubiquinol-cytochrome c reductase complex ubiquinone-binding protein	1	5.83463e-07	88.561	YLGGWGGFGTPQQK(1)QK	2	0.93524	1	1	0.000355714	60.549	YLGGWGGFGTPQQK(1)QK	2	0.65565	1
P131_scaf4.3.90	MGG_05249T0	79	K	Chaperone dnaJ 3	1	6.86643e-07	91.076	AIQQAYEILRDDDK(1)R	3	-0.018274	1	1	1.14009e-05	88.768	AIQQAYEILRDDDK(1)R	3	0.67421	1
P131_scaf4.3.90	MGG_05249T0	324	K	Chaperone dnaJ 3	1	0.00410866	74.841	VVLK(1)HLDGR	3	-0.59089	2	1	0.00611369	59.908	VVLK(1)HLDGR	2	0.26636	2
P131_scaf4.3.903	MGG_05991T0	216	K	26S proteasome regulatory subunit rpn2	1	0.0361016	51.436	LFENCLK(1)AGR	2	-0.6834	1	1	0.00128026	85.533	LFENCLK(1)AGR	2	-0.42609	1
P131_scaf4.3.91	MGG_05248T0	12	K	60S ribosomal protein L32	1	3.20043e-16	133.9	HTAIVK(1)K	2	0.33587	5	1	0.00996246	110.14	HTAIVK(1)K	2	-0.36063	4
P131_scaf4.3.91	MGG_05248T0	62	K	60S ribosomal protein L32	1	2.99862e-26	143.46	GNIAMPSIGYGSNK(1)R	2	1.4717	10	1	1.29958e-12	124.16	GNIAMPSIGYGSNK(1)R	2	2.2826	9
P131_scaf4.3.91	MGG_05248T0	65	K	60S ribosomal protein L32	1	0.000196929	92.866	TK(1)HMMPSGHK	2	0.28783	5	1	0.000161331	110.08	TK(1)HMMPSGHK	2	-0.46517	4
P131_scaf4.3.914	MGG_05980T0	102	K	Pyridoxine biosynthesis protein PDX1	1	1.41815e-08	103.08	AAVTIPVMAK(1)AR	2	-0.23959	11	1	2.52478e-05	93.561	AAVTIPVMAK(1)AR	2	-2.1646	15
P131_scaf4.3.914	MGG_05980T0	271	K	Pyridoxine biosynthesis protein PDX1	1	0.0257619	87.323	SGDPAK(1)R	2	-0.4785	1	1	0.0233966	87.323	SGDPAK(1)R	2	0.36664	1
P131_scaf4.3.92.4	MGG_05247T0	95	K	NAD-specific glutamate dehydrogenase	1	0.00630509	74.841	AEQMLEVK(1)K	2	0.40421	3	1	0.00365017	85.355	AEQMLEVK(1)K	2	-0.22746	1
P131_scaf4.3.92.4	MGG_05247T0	194	K	NAD-specific glutamate dehydrogenase	1	0.000144149	77.776	LEAK(1)YLDGNDSQR	2	-1.5519	1	1	6.51974e-07	113.76	LEAK(1)YLDGNDSQR	2	0.1491	1
P131_scaf4.3.92.4	MGG_05247T0	259	K	NAD-specific glutamate dehydrogenase	1	0.00445431	76.221	MFLAK(1)ATK	2	0.1552	1	1	0.00914223	64.711	MFLAK(1)ATK	2	0.38238	1
P131_scaf4.3.92.4	MGG_05247T0	294	K	NAD-specific glutamate dehydrogenase	1	0.000475161	50.831	TGPVIEVFDIEDSPEK(1)R	2	2.0083	1	1	4.14508e-06	86.488	TGPVIEVFDIEDSPEK(1)R	2	1.8541	1
P131_scaf4.3.92.4	MGG_05247T0	432	K	NAD-specific glutamate dehydrogenase	1	1.16117e-14	121.56	NNVHAELLSK(1)LK	3	-1.3068	2	1	1.2704e-17	141.58	NNVHAELLSK(1)LK	2	0.46082	3
P131_scaf4.3.921	MGG_16728T0	230	K	hypothetical protein	1	0.00424479	63.091	YFNENK(1)EEAVK	2	0.0097623	1	1	0.00775126	60.301	YFNENK(1)EEAVK	2	-0.15088	1
P131_scaf4.3.928	MGG_05969T0	290	K	hypothetical protein	1	2.57354e-19	142.83	CLIAHYPDDPK(1)SR	2	-0.26348	6	1	1.32688e-18	145.31	CLIAHYPDDPK(1)SR	2	0.94773	9
P131_scaf4.3.943	MGG_05957T0	178	K	50S ribosomal protein L1	1	4.46868e-21	121.13	LICHSDSLGALNK(1)ANLGR	3	1.0829	1	1	1.19435e-25	132.23	LICHSDSLGALNK(1)ANLGR	3	0.058753	2
P131_scaf4.3.943	MGG_05957T0	250	K	50S ribosomal protein L1	1	0.0483169	50.04	AFVDALK(1)K	2	1.2022	1	1	0.0340435	60.436	AFVDALK(1)K	2	1.2549	1
P131_scaf4.3.944	MGG_05956T0	29	K	Glutamyl-tRNA synthetase	1	3.25415e-46	170.11	SIEGHLTNLDK(1)HLTLR	3	0.8531	2	1	1.24349e-08	104.21	SIEGHLTNLDK(1)HLTLR	2	0.93653	2
P131_scaf4.3.944	MGG_05956T0	234	K	Glutamyl-tRNA synthetase	1	0.00294126	75.509	WDGIASK(1)HR	2	-0.2788	2	1	0.00286908	85.807	WDGIASK(1)HR	3	-0.93309	2
P131_scaf4.3.944	MGG_05956T0	251	K	Glutamyl-tRNA synthetase	1	0.0116814	67.981	VFEEMK(1)K	2	-0.21794	1	1	0.00928981	77.058	VFEEMK(1)K	2	0.49047	2
P131_scaf4.3.944	MGG_05956T0	273	K	Glutamyl-tRNA synthetase	1	1.30925e-10	126.19	LSVDNPNK(1)ALRDPVIYR	3	1.6545	2	1	7.40108e-16	149.96	LSVDNPNK(1)ALRDPVIYR	3	1.259	2
P131_scaf4.3.944	MGG_05956T0	401	K	Glutamyl-tRNA synthetase	1	0.00021745	91.549	DFIIK(1)QGPSR	2	-0.24191	1	1	0.000154431	110.38	DFIIK(1)QGPSR	2	0.01847	1
P131_scaf4.3.944	MGG_05956T0	559	K	Glutamyl-tRNA synthetase	1	0.00204366	69.03	DK(1)LEEDDDLEK	2	2.9014	1	1	9.73202e-05	105.65	DK(1)LEEDDDLEK	2	2.1834	1
P131_scaf4.3.951	MGG_13245T0	95	K	Translation regulator GCD7	1	8.02956e-06	70.802	IGSARPNELVIGNITK(1)R	3	-1.47	1	1	7.62171e-05	56.121	IGSARPNELVIGNITK(1)R	3	-0.94211	1
P131_scaf4.3.951	MGG_13245T0	356	K	Translation regulator GCD7	1	0.00130588	128.75	AACQFK(1)R	2	0.50077	1	1	0.000299568	128.75	AACQFK(1)R	2	0.24777	1
P131_scaf4.3.953	MGG_05949T0	69	K	Acyl-CoA dehydrogenase	1	0.000407272	126.07	HEVLTK(1)YK	2	0.17975	1	1	0.000109351	128.36	HEVLTK(1)YK	2	-0.021452	1
P131_scaf4.3.953	MGG_05949T0	241	K	Acyl-CoA dehydrogenase	1	1.34526e-05	109.16	RITDEVFSGK(1)K	3	0.20987	3	1	0.000345897	104.82	RITDEVFSGK(1)K	3	-0.50991	3
P131_scaf4.3.976	MGG_13253T0	294	K	Choline dehydrogenase	1	0.0179747	65.246	TEFYVK(1)AR	2	1.4275	1	1	0.0366552	58.596	TEFYVK(1)AR	2	0.43798	1
P131_scaf4.3.989	MGG_05915T0	103	K	Fumarylacetoacetate hydrolase domain-containing protein 2A	1	0.00115457	40.724	EANMPVPEHPVLFIK(1)PR	3	0.17626	1	1	1.75818e-05	66.826	EANMPVPEHPVLFIK(1)PR	3	-0.31455	2
P131_scaf46.3.16	MGG_05804T0	167	K	Phospholipase D p1	1	0.016899	41.542	EVEAALTCNSAHTK(1)R	3	0.22236	1	1	8.37744e-05	73.834	EVEAALTCNSAHTK(1)R	3	1.7763	1
P131_scaf46.3.17	MGG_13308T0	388	K	Guanine deaminase (Fragment)	1	0.000378214	130.77	VCGLEK(1)R	2	-0.729	1	1	8.75809e-13	160.03	VCGLEK(1)R	2	-0.56313	1
P131_scaf46.3.2	MGG_05817T0	97	K	Nonsense-mediated mRNA decay protein 3	1	0.000867193	95.358	ELLALCLK(1)K	2	0.43019	1	1	0.0125302	64.711	ELLALCLK(1)K	2	0.34948	1
P131_scaf46.3.2	MGG_05817T0	476	K	Nonsense-mediated mRNA decay protein 3	1	4.93177e-17	157.78	ATLALYK(1)NTK	2	0.24475	1	1	3.97941e-07	102.53	ATLALYK(1)NTK	2	-1.3551	1
P131_scaf46.3.4	MGG_05815T0	325	K	Pre-rRNA-processing protein ESF2	0.999995	0.000477469	55.851	KETTEPPAQAQK(1)TLR	3	-0.056291	1	1	7.08962e-05	77.324	ETTEPPAQAQK(1)TLR	2	0.44071	2
P131_scaf46.3.5	MGG_05814T0	45	K	Potassium-activated aldehyde dehydrogenase	1	0.00990309	60.255	SWSK(1)TTLADR	2	2.1193	1	1	0.00484655	68.536	SWSK(1)TTLADR	2	1.273	1
P131_scaf5.3.103	MGG_09195T0	132	K	rRNA 2'-O-methyltransferase fibrillarin	0.999625	9.54388e-05	48.616	IAVENSNKGDDDTPATK(1)TEYR	3	1.1705	1	0.999999	1.25229e-12	89.859	IAVENSNKGDDDTPATK(1)TEYR	3	0.83312	1
P131_scaf5.3.103	MGG_09195T0	207	K	rRNA 2'-O-methyltransferase fibrillarin	1	0.000906777	94.309	DLINMATK(1)R	2	0.004492	5	1	3.1173e-06	128.27	DLINMATK(1)R	2	-0.6047	4
P131_scaf5.3.104	MGG_09194T0	13	K	60S ribosomal protein L17	1	2.69155e-35	177.81	YGATEIETAK(1)SAR	2	1.2608	2	1	2.02851e-08	87.573	YGATEIETAK(1)SAR	2	0.19825	3
P131_scaf5.3.104	MGG_09194T0	27	K	60S ribosomal protein L17	1	0.0111807	98.523	VSFK(1)NTR	2	-0.2632	2	1	0.0105638	106.14	VSFK(1)NTR	2	-0.33651	2
P131_scaf5.3.104	MGG_09194T0	46	K	60S ribosomal protein L17	1	4.30099e-08	113.22	AVK(1)FLENVQEK	2	-2.6345	2	1	7.15743e-11	134.13	AVK(1)FLENVQEK	2	-1.8947	2
P131_scaf5.3.104	MGG_09194T0	54	K	60S ribosomal protein L17	1	3.79115e-06	123.86	FLENVQEK(1)K	2	0.28215	4	1	1.16575e-07	134.25	FLENVQEK(1)K	2	0.058046	4
P131_scaf5.3.104	MGG_09194T0	80	K	60S ribosomal protein L17	1	0.00832458	86.332	QFGVSK(1)AR	2	-0.74628	3	1	0.00378944	106.91	QFGVSK(1)AR	2	-0.12234	2
[truncated: 722 more rows]
