# Supplementary material for: Large-scale identification of lysine acetylated proteins in vegetative hyphae of the rice blast fungus
Source: Sci Rep. 2017 Nov 10;7:15316. doi: 10.1038/s41598-017-15655-4 (PMC5681509; doi:10.1038/s41598-017-15655-4)
Supplement: Supplementary file 3 — Table S2 [file 41598_2017_15655_MOESM3_ESM.xlsx]

## Sheet: Sheet1
MoV8	Annotation	MCODE_Cluster	MCODE_Score	Acetylated	Subcellular localization	Biological Process	Cellular Component	Molecular Function	KEGG pathway
MGG_07929	40S ribosomal protein S26E	Cluster 1	70.6057	yes	mitochondria	GO:0006518 peptide metabolic process; GO:0043043 peptide biosynthetic process; GO:0044267 cellular protein metabolic process; GO:0006807 nitrogen compound metabolic process; GO:0009058 biosynthetic process; GO:0043603 cellular amide metabolic process; GO:0044238 primary metabolic process; GO:1901566 organonitrogen compound biosynthetic process; GO:1901576 organic substance biosynthetic process; G…	GO:0005840 ribosome; GO:0043226 organelle; GO:0043229 intracellular organelle; GO:0043232 intracellular non-membrane-bounded organelle; GO:0044464 cell part; GO:0005622 intracellular; GO:0005737 cytoplasm; GO:0032991 macromolecular complex; GO:0044424 intracellular part; GO:1990904 ribonucleoprotein complex; GO:0005623 cell; GO:0030529 intracellular ribonucleoprotein complex; GO:0044444 cytoplasm…	GO:0003735 structural constituent of ribosome; GO:0005198 structural molecule activity;	mgr03010 Ribosome - Magnaporthe oryzae;
MGG_06658	40S ribosomal protein S5	Cluster 1	70.6057	yes	cytoplasm	GO:0006518 peptide metabolic process; GO:0043043 peptide biosynthetic process; GO:0044267 cellular protein metabolic process; GO:0006807 nitrogen compound metabolic process; GO:0009058 biosynthetic process; GO:0043603 cellular amide metabolic process; GO:0044238 primary metabolic process; GO:1901566 organonitrogen compound biosynthetic process; GO:1901576 organic substance biosynthetic process; G…	GO:0043229 intracellular organelle; GO:0005840 ribosome; GO:0043232 intracellular non-membrane-bounded organelle; GO:0015935 small ribosomal subunit; GO:0005737 cytoplasm; GO:0044446 intracellular organelle part; GO:0032991 macromolecular complex; GO:0044424 intracellular part; GO:0005623 cell; GO:0044422 organelle part; GO:0043228 non-membrane-bounded organelle; GO:0043226 organelle; GO:0044464 …	GO:0097159 organic cyclic compound binding; GO:1901363 heterocyclic compound binding; GO:0003723 RNA binding; GO:0005488 binding; GO:0003676 nucleic acid binding; GO:0005198 structural molecule activity; GO:0003735 structural constituent of ribosome;	mgr03010 Ribosome - Magnaporthe oryzae;
MGG_03680	40S ribosomal protein S11	Cluster 1	70.6057	yes	mitochondria	GO:0006518 peptide metabolic process; GO:0043043 peptide biosynthetic process; GO:0044267 cellular protein metabolic process; GO:0006807 nitrogen compound metabolic process; GO:0009058 biosynthetic process; GO:0043603 cellular amide metabolic process; GO:0044238 primary metabolic process; GO:1901566 organonitrogen compound biosynthetic process; GO:1901576 organic substance biosynthetic process; G…	GO:0005840 ribosome; GO:0043226 organelle; GO:0043229 intracellular organelle; GO:0043232 intracellular non-membrane-bounded organelle; GO:0044464 cell part; GO:0005622 intracellular; GO:0005737 cytoplasm; GO:0032991 macromolecular complex; GO:0044424 intracellular part; GO:1990904 ribonucleoprotein complex; GO:0005623 cell; GO:0030529 intracellular ribonucleoprotein complex; GO:0044444 cytoplasm…	GO:0003735 structural constituent of ribosome; GO:0005198 structural molecule activity;	mgr03010 Ribosome - Magnaporthe oryzae;
MGG_01066	40S ribosomal protein S23	Cluster 1	70.6057	yes	mitochondria	GO:0006518 peptide metabolic process; GO:0043043 peptide biosynthetic process; GO:0044267 cellular protein metabolic process; GO:0006807 nitrogen compound metabolic process; GO:0009058 biosynthetic process; GO:0043603 cellular amide metabolic process; GO:0044238 primary metabolic process; GO:1901566 organonitrogen compound biosynthetic process; GO:1901576 organic substance biosynthetic process; G…	GO:0005840 ribosome; GO:0043229 intracellular organelle; GO:0043232 intracellular non-membrane-bounded organelle; GO:0015935 small ribosomal subunit; GO:0044446 intracellular organelle part; GO:0005737 cytoplasm; GO:0032991 macromolecular complex; GO:0044424 intracellular part; GO:0005623 cell; GO:0044422 organelle part; GO:0043228 non-membrane-bounded organelle; GO:0043226 organelle; GO:0044391 …	GO:0003735 structural constituent of ribosome; GO:0005198 structural molecule activity;	mgr03010 Ribosome - Magnaporthe oryzae;
MGG_00221	40S ribosomal protein S7	Cluster 1	70.6057	yes	nucleus	GO:0006518 peptide metabolic process; GO:0043043 peptide biosynthetic process; GO:0044267 cellular protein metabolic process; GO:0006807 nitrogen compound metabolic process; GO:0009058 biosynthetic process; GO:0043603 cellular amide metabolic process; GO:0044238 primary metabolic process; GO:1901566 organonitrogen compound biosynthetic process; GO:1901576 organic substance biosynthetic process; G…	GO:0005840 ribosome; GO:0043226 organelle; GO:0043229 intracellular organelle; GO:0043232 intracellular non-membrane-bounded organelle; GO:0044464 cell part; GO:0005622 intracellular; GO:0005737 cytoplasm; GO:0032991 macromolecular complex; GO:0044424 intracellular part; GO:1990904 ribonucleoprotein complex; GO:0005623 cell; GO:0030529 intracellular ribonucleoprotein complex; GO:0044444 cytoplasm…	GO:0003735 structural constituent of ribosome; GO:0005198 structural molecule activity;	mgr03010 Ribosome - Magnaporthe oryzae;
MGG_12892	40S ribosomal protein S16	Cluster 1	69.445	yes	mitochondria	GO:0006518 peptide metabolic process; GO:0043043 peptide biosynthetic process; GO:0044267 cellular protein metabolic process; GO:0006807 nitrogen compound metabolic process; GO:0009058 biosynthetic process; GO:0043603 cellular amide metabolic process; GO:0044238 primary metabolic process; GO:1901566 organonitrogen compound biosynthetic process; GO:1901576 organic substance biosynthetic process; G…	GO:0005840 ribosome; GO:0043226 organelle; GO:0043229 intracellular organelle; GO:0043232 intracellular non-membrane-bounded organelle; GO:0044464 cell part; GO:0005622 intracellular; GO:0005737 cytoplasm; GO:0032991 macromolecular complex; GO:0044424 intracellular part; GO:1990904 ribonucleoprotein complex; GO:0005623 cell; GO:0030529 intracellular ribonucleoprotein complex; GO:0044444 cytoplasm…	GO:0003735 structural constituent of ribosome; GO:0005198 structural molecule activity;	mgr03010 Ribosome - Magnaporthe oryzae;
MGG_06480	40S ribosomal protein S12	Cluster 1	70.6057	yes	cytoplasm	GO:0006518 peptide metabolic process; GO:0043043 peptide biosynthetic process; GO:0044267 cellular protein metabolic process; GO:0006807 nitrogen compound metabolic process; GO:0009058 biosynthetic process; GO:0043603 cellular amide metabolic process; GO:0044238 primary metabolic process; GO:1901566 organonitrogen compound biosynthetic process; GO:1901576 organic substance biosynthetic process; G…	GO:0005840 ribosome; GO:0043226 organelle; GO:0043229 intracellular organelle; GO:0043232 intracellular non-membrane-bounded organelle; GO:0044464 cell part; GO:0005622 intracellular; GO:0005737 cytoplasm; GO:0032991 macromolecular complex; GO:0044424 intracellular part; GO:1990904 ribonucleoprotein complex; GO:0005623 cell; GO:0030529 intracellular ribonucleoprotein complex; GO:0044444 cytoplasm…	GO:0003735 structural constituent of ribosome; GO:0005198 structural molecule activity;	-
MGG_10370	40S ribosomal protein S15	Cluster 1	70.6057	yes	nucleus	GO:0006518 peptide metabolic process; GO:0043043 peptide biosynthetic process; GO:0044267 cellular protein metabolic process; GO:0006807 nitrogen compound metabolic process; GO:0009058 biosynthetic process; GO:0043603 cellular amide metabolic process; GO:0044238 primary metabolic process; GO:1901566 organonitrogen compound biosynthetic process; GO:1901576 organic substance biosynthetic process; G…	GO:0005840 ribosome; GO:0043229 intracellular organelle; GO:0043232 intracellular non-membrane-bounded organelle; GO:0015935 small ribosomal subunit; GO:0044446 intracellular organelle part; GO:0005737 cytoplasm; GO:0032991 macromolecular complex; GO:0044424 intracellular part; GO:0005623 cell; GO:0044422 organelle part; GO:0043228 non-membrane-bounded organelle; GO:0043226 organelle; GO:0044391 …	GO:0097159 organic cyclic compound binding; GO:1901363 heterocyclic compound binding; GO:0003723 RNA binding; GO:0005488 binding; GO:0003676 nucleic acid binding; GO:0005198 structural molecule activity; GO:0003735 structural constituent of ribosome;	mgr03010 Ribosome - Magnaporthe oryzae;
MGG_06919	40S ribosomal protein S1	Cluster 1	70.6057	yes	nucleus	GO:0006518 peptide metabolic process; GO:0043043 peptide biosynthetic process; GO:0044267 cellular protein metabolic process; GO:0006807 nitrogen compound metabolic process; GO:0009058 biosynthetic process; GO:0043603 cellular amide metabolic process; GO:0044238 primary metabolic process; GO:1901566 organonitrogen compound biosynthetic process; GO:1901576 organic substance biosynthetic process; G…	GO:0005840 ribosome; GO:0043226 organelle; GO:0043229 intracellular organelle; GO:0043232 intracellular non-membrane-bounded organelle; GO:0044464 cell part; GO:0005622 intracellular; GO:0005737 cytoplasm; GO:0032991 macromolecular complex; GO:0044424 intracellular part; GO:1990904 ribonucleoprotein complex; GO:0005623 cell; GO:0030529 intracellular ribonucleoprotein complex; GO:0044444 cytoplasm…	GO:0003735 structural constituent of ribosome; GO:0005198 structural molecule activity;	mgr03010 Ribosome - Magnaporthe oryzae;
MGG_06657	40S ribosomal protein S25	Cluster 1	70.6057	yes	-	-	-	-	-
MGG_06479	40S ribosomal protein S22	Cluster 1	70.6057	yes	mitochondria	GO:0006518 peptide metabolic process; GO:0043043 peptide biosynthetic process; GO:0044267 cellular protein metabolic process; GO:0006807 nitrogen compound metabolic process; GO:0009058 biosynthetic process; GO:0043603 cellular amide metabolic process; GO:0044238 primary metabolic process; GO:1901566 organonitrogen compound biosynthetic process; GO:1901576 organic substance biosynthetic process; G…	GO:0005840 ribosome; GO:0043226 organelle; GO:0043229 intracellular organelle; GO:0043232 intracellular non-membrane-bounded organelle; GO:0044464 cell part; GO:0005622 intracellular; GO:0005737 cytoplasm; GO:0032991 macromolecular complex; GO:0044424 intracellular part; GO:1990904 ribonucleoprotein complex; GO:0005623 cell; GO:0030529 intracellular ribonucleoprotein complex; GO:0044444 cytoplasm…	GO:0003735 structural constituent of ribosome; GO:0005198 structural molecule activity;	mgr03010 Ribosome - Magnaporthe oryzae;
MGG_05238	40S ribosomal protein S14	Cluster 1	69.445	yes	mitochondria	GO:0006518 peptide metabolic process; GO:0043043 peptide biosynthetic process; GO:0044267 cellular protein metabolic process; GO:0006807 nitrogen compound metabolic process; GO:0009058 biosynthetic process; GO:0043603 cellular amide metabolic process; GO:0044238 primary metabolic process; GO:1901566 organonitrogen compound biosynthetic process; GO:1901576 organic substance biosynthetic process; G…	GO:0005840 ribosome; GO:0043226 organelle; GO:0043229 intracellular organelle; GO:0043232 intracellular non-membrane-bounded organelle; GO:0044464 cell part; GO:0005622 intracellular; GO:0005737 cytoplasm; GO:0032991 macromolecular complex; GO:0044424 intracellular part; GO:1990904 ribonucleoprotein complex; GO:0005623 cell; GO:0030529 intracellular ribonucleoprotein complex; GO:0044444 cytoplasm…	GO:0003735 structural constituent of ribosome; GO:0005198 structural molecule activity;	mgr03010 Ribosome - Magnaporthe oryzae;
MGG_04114	40S ribosomal protein S17	Cluster 1	70.6057	yes	nucleus	GO:0006518 peptide metabolic process; GO:0043043 peptide biosynthetic process; GO:0044267 cellular protein metabolic process; GO:0006807 nitrogen compound metabolic process; GO:0009058 biosynthetic process; GO:0043603 cellular amide metabolic process; GO:0044238 primary metabolic process; GO:1901566 organonitrogen compound biosynthetic process; GO:1901576 organic substance biosynthetic process; G…	GO:0005840 ribosome; GO:0043226 organelle; GO:0043229 intracellular organelle; GO:0043232 intracellular non-membrane-bounded organelle; GO:0044464 cell part; GO:0005622 intracellular; GO:0005737 cytoplasm; GO:0032991 macromolecular complex; GO:0044424 intracellular part; GO:1990904 ribonucleoprotein complex; GO:0005623 cell; GO:0030529 intracellular ribonucleoprotein complex; GO:0044444 cytoplasm…	GO:0003735 structural constituent of ribosome; GO:0005198 structural molecule activity;	mgr03010 Ribosome - Magnaporthe oryzae;
MGG_09222	30S ribosomal protein S5	Cluster 1	69.5594	no	-	-	-	-	-
MGG_00349	40S ribosomal protein S13	Cluster 1	70.6057	yes	mitochondria	GO:0006518 peptide metabolic process; GO:0043043 peptide biosynthetic process; GO:0044267 cellular protein metabolic process; GO:0006807 nitrogen compound metabolic process; GO:0009058 biosynthetic process; GO:0043603 cellular amide metabolic process; GO:0044238 primary metabolic process; GO:1901566 organonitrogen compound biosynthetic process; GO:1901576 organic substance biosynthetic process; G…	GO:0005840 ribosome; GO:0043226 organelle; GO:0043229 intracellular organelle; GO:0043232 intracellular non-membrane-bounded organelle; GO:0044464 cell part; GO:0005622 intracellular; GO:0005737 cytoplasm; GO:0032991 macromolecular complex; GO:0044424 intracellular part; GO:1990904 ribonucleoprotein complex; GO:0005623 cell; GO:0030529 intracellular ribonucleoprotein complex; GO:0044444 cytoplasm…	GO:0003735 structural constituent of ribosome; GO:0005198 structural molecule activity;	mgr03010 Ribosome - Magnaporthe oryzae;
MGG_11776	40S ribosomal protein S0	Cluster 1	70.6057	yes	cytoplasm	GO:0006518 peptide metabolic process; GO:0043043 peptide biosynthetic process; GO:0044267 cellular protein metabolic process; GO:0006807 nitrogen compound metabolic process; GO:0009058 biosynthetic process; GO:0043603 cellular amide metabolic process; GO:0044238 primary metabolic process; GO:1901566 organonitrogen compound biosynthetic process; GO:1901576 organic substance biosynthetic process; G…	GO:0005840 ribosome; GO:0043229 intracellular organelle; GO:0043232 intracellular non-membrane-bounded organelle; GO:0015935 small ribosomal subunit; GO:0044446 intracellular organelle part; GO:0005737 cytoplasm; GO:0032991 macromolecular complex; GO:0044424 intracellular part; GO:0005623 cell; GO:0044422 organelle part; GO:0043228 non-membrane-bounded organelle; GO:0043226 organelle; GO:0044391 …	GO:0003735 structural constituent of ribosome; GO:0005198 structural molecule activity;	mgr03010 Ribosome - Magnaporthe oryzae;
MGG_07753	60S ribosomal protein L11	Cluster 1	69.6271	yes	mitochondria	GO:0006518 peptide metabolic process; GO:0043043 peptide biosynthetic process; GO:0044267 cellular protein metabolic process; GO:0006807 nitrogen compound metabolic process; GO:0009058 biosynthetic process; GO:0043603 cellular amide metabolic process; GO:0044238 primary metabolic process; GO:1901566 organonitrogen compound biosynthetic process; GO:1901576 organic substance biosynthetic process; G…	GO:0005840 ribosome; GO:0043226 organelle; GO:0043229 intracellular organelle; GO:0043232 intracellular non-membrane-bounded organelle; GO:0044464 cell part; GO:0005622 intracellular; GO:0005737 cytoplasm; GO:0032991 macromolecular complex; GO:0044424 intracellular part; GO:1990904 ribonucleoprotein complex; GO:0005623 cell; GO:0030529 intracellular ribonucleoprotein complex; GO:0044444 cytoplasm…	GO:0003735 structural constituent of ribosome; GO:0005198 structural molecule activity;	mgr03010 Ribosome - Magnaporthe oryzae;
MGG_04696	60S ribosomal protein L10a	Cluster 1	69.6271	yes	cytoplasm	GO:0006518 peptide metabolic process; GO:0043043 peptide biosynthetic process; GO:0044267 cellular protein metabolic process; GO:0006807 nitrogen compound metabolic process; GO:0009058 biosynthetic process; GO:0043603 cellular amide metabolic process; GO:0044238 primary metabolic process; GO:1901566 organonitrogen compound biosynthetic process; GO:1901576 organic substance biosynthetic process; G…	GO:0043229 intracellular organelle; GO:0005840 ribosome; GO:0043232 intracellular non-membrane-bounded organelle; GO:0005737 cytoplasm; GO:0044446 intracellular organelle part; GO:0032991 macromolecular complex; GO:0044424 intracellular part; GO:0005623 cell; GO:0044422 organelle part; GO:0043228 non-membrane-bounded organelle; GO:0043226 organelle; GO:0015934 large ribosomal subunit; GO:0044464 …	GO:0097159 organic cyclic compound binding; GO:1901363 heterocyclic compound binding; GO:0003723 RNA binding; GO:0005488 binding; GO:0003676 nucleic acid binding; GO:0005198 structural molecule activity; GO:0003735 structural constituent of ribosome;	mgr03010 Ribosome - Magnaporthe oryzae;
MGG_03372	40S ribosomal protein S20	Cluster 1	69.6271	yes	cytoplasm	GO:0006518 peptide metabolic process; GO:0043043 peptide biosynthetic process; GO:0044267 cellular protein metabolic process; GO:0006807 nitrogen compound metabolic process; GO:0009058 biosynthetic process; GO:0043603 cellular amide metabolic process; GO:0044238 primary metabolic process; GO:1901566 organonitrogen compound biosynthetic process; GO:1901576 organic substance biosynthetic process; G…	GO:0005840 ribosome; GO:0043229 intracellular organelle; GO:0043232 intracellular non-membrane-bounded organelle; GO:0015935 small ribosomal subunit; GO:0044446 intracellular organelle part; GO:0005737 cytoplasm; GO:0032991 macromolecular complex; GO:0044424 intracellular part; GO:0005623 cell; GO:0044422 organelle part; GO:0043228 non-membrane-bounded organelle; GO:0043226 organelle; GO:0044391 …	GO:0097159 organic cyclic compound binding; GO:1901363 heterocyclic compound binding; GO:0003723 RNA binding; GO:0005488 binding; GO:0003676 nucleic acid binding; GO:0005198 structural molecule activity; GO:0003735 structural constituent of ribosome;	mgr03010 Ribosome - Magnaporthe oryzae;
MGG_06629	54S ribosomal protein L10	Cluster 1	69.6271	yes	mitochondria	GO:0006518 peptide metabolic process; GO:0043043 peptide biosynthetic process; GO:0044267 cellular protein metabolic process; GO:0006807 nitrogen compound metabolic process; GO:0009058 biosynthetic process; GO:0043603 cellular amide metabolic process; GO:0044238 primary metabolic process; GO:1901566 organonitrogen compound biosynthetic process; GO:1901576 organic substance biosynthetic process; G…	GO:0043229 intracellular organelle; GO:0005840 ribosome; GO:0043232 intracellular non-membrane-bounded organelle; GO:0005737 cytoplasm; GO:0044446 intracellular organelle part; GO:0032991 macromolecular complex; GO:0044424 intracellular part; GO:0005623 cell; GO:0044422 organelle part; GO:0043228 non-membrane-bounded organelle; GO:0043226 organelle; GO:0015934 large ribosomal subunit; GO:0044464 …	GO:0003735 structural constituent of ribosome; GO:0005198 structural molecule activity;	mgr03010 Ribosome - Magnaporthe oryzae;
MGG_02511	50S ribosomal protein L3	Cluster 1	69.644	yes	mitochondria	GO:0006518 peptide metabolic process; GO:0043043 peptide biosynthetic process; GO:0044267 cellular protein metabolic process; GO:0006807 nitrogen compound metabolic process; GO:0009058 biosynthetic process; GO:0043603 cellular amide metabolic process; GO:0044238 primary metabolic process; GO:1901566 organonitrogen compound biosynthetic process; GO:1901576 organic substance biosynthetic process; G…	GO:0005840 ribosome; GO:0043226 organelle; GO:0043229 intracellular organelle; GO:0043232 intracellular non-membrane-bounded organelle; GO:0044464 cell part; GO:0005622 intracellular; GO:0005737 cytoplasm; GO:0032991 macromolecular complex; GO:0044424 intracellular part; GO:1990904 ribonucleoprotein complex; GO:0005623 cell; GO:0030529 intracellular ribonucleoprotein complex; GO:0044444 cytoplasm…	GO:0003735 structural constituent of ribosome; GO:0005198 structural molecule activity;	mgr03010 Ribosome - Magnaporthe oryzae;
MGG_03236	40S ribosomal protein S6-B	Cluster 1	70.6057	yes	-	-	-	-	-
MGG_05673	40S ribosomal protein S3	Cluster 1	70.6057	yes	mitochondria	GO:0006518 peptide metabolic process; GO:0043043 peptide biosynthetic process; GO:0044267 cellular protein metabolic process; GO:0006807 nitrogen compound metabolic process; GO:0009058 biosynthetic process; GO:0043603 cellular amide metabolic process; GO:0044238 primary metabolic process; GO:1901566 organonitrogen compound biosynthetic process; GO:1901576 organic substance biosynthetic process; G…	GO:0005840 ribosome; GO:0043229 intracellular organelle; GO:0043232 intracellular non-membrane-bounded organelle; GO:0015935 small ribosomal subunit; GO:0044446 intracellular organelle part; GO:0005737 cytoplasm; GO:0032991 macromolecular complex; GO:0044424 intracellular part; GO:0005623 cell; GO:0044422 organelle part; GO:0043228 non-membrane-bounded organelle; GO:0043226 organelle; GO:0044391 …	GO:0097159 organic cyclic compound binding; GO:1901363 heterocyclic compound binding; GO:0003723 RNA binding; GO:0005488 binding; GO:0003676 nucleic acid binding; GO:0005198 structural molecule activity; GO:0003735 structural constituent of ribosome;	mgr03010 Ribosome - Magnaporthe oryzae;
MGG_05449	60S ribosomal protein L16	Cluster 1	69.5594	yes	cytoplasm	GO:0006518 peptide metabolic process; GO:0043043 peptide biosynthetic process; GO:0044267 cellular protein metabolic process; GO:0006807 nitrogen compound metabolic process; GO:0009058 biosynthetic process; GO:0043603 cellular amide metabolic process; GO:0044238 primary metabolic process; GO:1901566 organonitrogen compound biosynthetic process; GO:1901576 organic substance biosynthetic process; G…	GO:0005840 ribosome; GO:0043229 intracellular organelle; GO:0043232 intracellular non-membrane-bounded organelle; GO:0044446 intracellular organelle part; GO:0005737 cytoplasm; GO:0032991 macromolecular complex; GO:0044424 intracellular part; GO:0005623 cell; GO:0044422 organelle part; GO:0043228 non-membrane-bounded organelle; GO:0043226 organelle; GO:0015934 large ribosomal subunit; GO:0044391 …	GO:0003735 structural constituent of ribosome; GO:0005198 structural molecule activity;	mgr03010 Ribosome - Magnaporthe oryzae;
MGG_05661	40S ribosomal protein S18	Cluster 1	70.6057	yes	mitochondria,nucleus	GO:0006518 peptide metabolic process; GO:0043043 peptide biosynthetic process; GO:0044267 cellular protein metabolic process; GO:0006807 nitrogen compound metabolic process; GO:0009058 biosynthetic process; GO:0043603 cellular amide metabolic process; GO:0044238 primary metabolic process; GO:1901566 organonitrogen compound biosynthetic process; GO:1901576 organic substance biosynthetic process; G…	GO:0005840 ribosome; GO:0043226 organelle; GO:0043229 intracellular organelle; GO:0043232 intracellular non-membrane-bounded organelle; GO:0044464 cell part; GO:0005622 intracellular; GO:0005737 cytoplasm; GO:0032991 macromolecular complex; GO:0044424 intracellular part; GO:1990904 ribonucleoprotein complex; GO:0005623 cell; GO:0030529 intracellular ribonucleoprotein complex; GO:0044444 cytoplasm…	GO:0097159 organic cyclic compound binding; GO:1901363 heterocyclic compound binding; GO:0003723 RNA binding; GO:0005488 binding; GO:0003676 nucleic acid binding; GO:0005198 structural molecule activity; GO:0003735 structural constituent of ribosome;	mgr03010 Ribosome - Magnaporthe oryzae;
MGG_06071	50S ribosomal protein L11	Cluster 1	69.6271	yes	mitochondria	GO:0006518 peptide metabolic process; GO:0043043 peptide biosynthetic process; GO:0044267 cellular protein metabolic process; GO:0006807 nitrogen compound metabolic process; GO:0009058 biosynthetic process; GO:0043603 cellular amide metabolic process; GO:0044238 primary metabolic process; GO:1901566 organonitrogen compound biosynthetic process; GO:1901576 organic substance biosynthetic process; G…	GO:0005840 ribosome; GO:0043226 organelle; GO:0043229 intracellular organelle; GO:0043232 intracellular non-membrane-bounded organelle; GO:0044464 cell part; GO:0005622 intracellular; GO:0005737 cytoplasm; GO:0032991 macromolecular complex; GO:0044424 intracellular part; GO:1990904 ribonucleoprotein complex; GO:0005623 cell; GO:0030529 intracellular ribonucleoprotein complex; GO:0044444 cytoplasm…	GO:0003735 structural constituent of ribosome; GO:0005198 structural molecule activity;	mgr03010 Ribosome - Magnaporthe oryzae;
MGG_05957	50S ribosomal protein L1	Cluster 1	69.6271	yes	mitochondria	-	-	GO:0097159 organic cyclic compound binding; GO:1901363 heterocyclic compound binding; GO:0003723 RNA binding; GO:0005488 binding; GO:0003676 nucleic acid binding;	mgr03010 Ribosome - Magnaporthe oryzae;
MGG_05282	50S ribosomal protein L13	Cluster 1	69.6271	yes	mitochondria	GO:0006518 peptide metabolic process; GO:0043043 peptide biosynthetic process; GO:0044267 cellular protein metabolic process; GO:0006807 nitrogen compound metabolic process; GO:0009058 biosynthetic process; GO:0043603 cellular amide metabolic process; GO:0044238 primary metabolic process; GO:1901566 organonitrogen compound biosynthetic process; GO:1901576 organic substance biosynthetic process; G…	GO:0005840 ribosome; GO:0043226 organelle; GO:0043229 intracellular organelle; GO:0043232 intracellular non-membrane-bounded organelle; GO:0044464 cell part; GO:0005622 intracellular; GO:0005737 cytoplasm; GO:0032991 macromolecular complex; GO:0044424 intracellular part; GO:1990904 ribonucleoprotein complex; GO:0005623 cell; GO:0030529 intracellular ribonucleoprotein complex; GO:0044444 cytoplasm…	GO:0003735 structural constituent of ribosome; GO:0005198 structural molecule activity;	mgr03010 Ribosome - Magnaporthe oryzae;
MGG_06269	60S ribosomal protein L2	Cluster 1	70.6057	yes	mitochondria	GO:0006518 peptide metabolic process; GO:0043043 peptide biosynthetic process; GO:0044267 cellular protein metabolic process; GO:0006807 nitrogen compound metabolic process; GO:0009058 biosynthetic process; GO:0043603 cellular amide metabolic process; GO:0044238 primary metabolic process; GO:1901566 organonitrogen compound biosynthetic process; GO:1901576 organic substance biosynthetic process; G…	GO:0005840 ribosome; GO:0043226 organelle; GO:0043229 intracellular organelle; GO:0043232 intracellular non-membrane-bounded organelle; GO:0044464 cell part; GO:0005622 intracellular; GO:0005737 cytoplasm; GO:0032991 macromolecular complex; GO:0044424 intracellular part; GO:1990904 ribonucleoprotein complex; GO:0005623 cell; GO:0030529 intracellular ribonucleoprotein complex; GO:0044444 cytoplasm…	GO:0003735 structural constituent of ribosome; GO:0005198 structural molecule activity;	mgr03010 Ribosome - Magnaporthe oryzae;
MGG_07048	60S ribosomal protein L5	Cluster 1	70.6057	yes	-	-	-	-	-
MGG_03965	60S ribosomal protein L26	Cluster 1	70.6057	yes	mitochondria	GO:0006518 peptide metabolic process; GO:0043043 peptide biosynthetic process; GO:0044267 cellular protein metabolic process; GO:0006807 nitrogen compound metabolic process; GO:0009058 biosynthetic process; GO:0043603 cellular amide metabolic process; GO:0044238 primary metabolic process; GO:1901566 organonitrogen compound biosynthetic process; GO:1901576 organic substance biosynthetic process; G…	GO:0043229 intracellular organelle; GO:0005840 ribosome; GO:0043232 intracellular non-membrane-bounded organelle; GO:0005737 cytoplasm; GO:0044446 intracellular organelle part; GO:0032991 macromolecular complex; GO:0044424 intracellular part; GO:0005623 cell; GO:0044422 organelle part; GO:0043228 non-membrane-bounded organelle; GO:0043226 organelle; GO:0015934 large ribosomal subunit; GO:0044464 …	GO:0003735 structural constituent of ribosome; GO:0005198 structural molecule activity;	mgr03010 Ribosome - Magnaporthe oryzae;
MGG_06895	60S ribosomal protein L12	Cluster 1	69.6271	no	-	-	-	-	-
MGG_03136	60S ribosomal protein L10	Cluster 1	69.6271	yes	mitochondria	GO:0006518 peptide metabolic process; GO:0043043 peptide biosynthetic process; GO:0044267 cellular protein metabolic process; GO:0006807 nitrogen compound metabolic process; GO:0009058 biosynthetic process; GO:0043603 cellular amide metabolic process; GO:0044238 primary metabolic process; GO:1901566 organonitrogen compound biosynthetic process; GO:1901576 organic substance biosynthetic process; G…	GO:0005840 ribosome; GO:0043226 organelle; GO:0043229 intracellular organelle; GO:0043232 intracellular non-membrane-bounded organelle; GO:0044464 cell part; GO:0005622 intracellular; GO:0005737 cytoplasm; GO:0032991 macromolecular complex; GO:0044424 intracellular part; GO:1990904 ribonucleoprotein complex; GO:0005623 cell; GO:0030529 intracellular ribonucleoprotein complex; GO:0044444 cytoplasm…	GO:0003735 structural constituent of ribosome; GO:0005198 structural molecule activity;	mgr03010 Ribosome - Magnaporthe oryzae;
MGG_04455	60S ribosomal protein L35	Cluster 1	70.6057	yes	nucleus	GO:0006518 peptide metabolic process; GO:0043043 peptide biosynthetic process; GO:0044267 cellular protein metabolic process; GO:0006807 nitrogen compound metabolic process; GO:0009058 biosynthetic process; GO:0043603 cellular amide metabolic process; GO:0044238 primary metabolic process; GO:1901566 organonitrogen compound biosynthetic process; GO:1901576 organic substance biosynthetic process; G…	GO:0005840 ribosome; GO:0043226 organelle; GO:0043229 intracellular organelle; GO:0043232 intracellular non-membrane-bounded organelle; GO:0044464 cell part; GO:0005622 intracellular; GO:0005737 cytoplasm; GO:0032991 macromolecular complex; GO:0044424 intracellular part; GO:1990904 ribonucleoprotein complex; GO:0005623 cell; GO:0030529 intracellular ribonucleoprotein complex; GO:0044444 cytoplasm…	GO:0003735 structural constituent of ribosome; GO:0005198 structural molecule activity;	mgr03010 Ribosome - Magnaporthe oryzae;
MGG_04829	60S ribosomal protein L9-A	Cluster 1	69.6271	yes	cytoplasm,nucleus	GO:0006518 peptide metabolic process; GO:0043043 peptide biosynthetic process; GO:0044267 cellular protein metabolic process; GO:0006807 nitrogen compound metabolic process; GO:0009058 biosynthetic process; GO:0043603 cellular amide metabolic process; GO:0044238 primary metabolic process; GO:1901566 organonitrogen compound biosynthetic process; GO:1901576 organic substance biosynthetic process; G…	GO:0005840 ribosome; GO:0043226 organelle; GO:0043229 intracellular organelle; GO:0043232 intracellular non-membrane-bounded organelle; GO:0044464 cell part; GO:0005622 intracellular; GO:0005737 cytoplasm; GO:0032991 macromolecular complex; GO:0044424 intracellular part; GO:1990904 ribonucleoprotein complex; GO:0005623 cell; GO:0030529 intracellular ribonucleoprotein complex; GO:0044444 cytoplasm…	GO:0097159 organic cyclic compound binding; GO:1901363 heterocyclic compound binding; GO:0003723 RNA binding; GO:0005488 binding; GO:0003676 nucleic acid binding; GO:0005198 structural molecule activity; GO:0003735 structural constituent of ribosome; GO:0019843 rRNA binding;	mgr03010 Ribosome - Magnaporthe oryzae;
MGG_03193	60S ribosomal protein L3	Cluster 1	70.6488	yes	mitochondria	GO:0006518 peptide metabolic process; GO:0043043 peptide biosynthetic process; GO:0044267 cellular protein metabolic process; GO:0006807 nitrogen compound metabolic process; GO:0009058 biosynthetic process; GO:0043603 cellular amide metabolic process; GO:0044238 primary metabolic process; GO:1901566 organonitrogen compound biosynthetic process; GO:1901576 organic substance biosynthetic process; G…	GO:0005840 ribosome; GO:0043226 organelle; GO:0043229 intracellular organelle; GO:0043232 intracellular non-membrane-bounded organelle; GO:0044464 cell part; GO:0005622 intracellular; GO:0005737 cytoplasm; GO:0032991 macromolecular complex; GO:0044424 intracellular part; GO:1990904 ribonucleoprotein complex; GO:0005623 cell; GO:0030529 intracellular ribonucleoprotein complex; GO:0044444 cytoplasm…	GO:0003735 structural constituent of ribosome; GO:0005198 structural molecule activity;	mgr03010 Ribosome - Magnaporthe oryzae;
MGG_06721	60S ribosomal protein L28	Cluster 1	69.6271	yes	mitochondria	GO:0006518 peptide metabolic process; GO:0043043 peptide biosynthetic process; GO:0044267 cellular protein metabolic process; GO:0006807 nitrogen compound metabolic process; GO:0009058 biosynthetic process; GO:0043603 cellular amide metabolic process; GO:0044238 primary metabolic process; GO:1901566 organonitrogen compound biosynthetic process; GO:1901576 organic substance biosynthetic process; G…	GO:0005840 ribosome; GO:0043229 intracellular organelle; GO:0043232 intracellular non-membrane-bounded organelle; GO:0044446 intracellular organelle part; GO:0005737 cytoplasm; GO:0032991 macromolecular complex; GO:0044424 intracellular part; GO:0005623 cell; GO:0044422 organelle part; GO:0043228 non-membrane-bounded organelle; GO:0043226 organelle; GO:0015934 large ribosomal subunit; GO:0044391 …	GO:0003735 structural constituent of ribosome; GO:0005198 structural molecule activity;	mgr03010 Ribosome - Magnaporthe oryzae;
MGG_10185	60S ribosomal protein L23a	Cluster 1	70.6057	yes	nucleus	GO:0006518 peptide metabolic process; GO:0043043 peptide biosynthetic process; GO:0044267 cellular protein metabolic process; GO:0006807 nitrogen compound metabolic process; GO:0009058 biosynthetic process; GO:0043603 cellular amide metabolic process; GO:0044238 primary metabolic process; GO:1901566 organonitrogen compound biosynthetic process; GO:1901576 organic substance biosynthetic process; G…	GO:0005840 ribosome; GO:0043226 organelle; GO:0043229 intracellular organelle; GO:0043232 intracellular non-membrane-bounded organelle; GO:0044464 cell part; GO:0005622 intracellular; GO:0005737 cytoplasm; GO:0032991 macromolecular complex; GO:0044424 intracellular part; GO:1990904 ribonucleoprotein complex; GO:0005623 cell; GO:0030529 intracellular ribonucleoprotein complex; GO:0044444 cytoplasm…	GO:0097159 organic cyclic compound binding; GO:1901363 heterocyclic compound binding; GO:1901265 nucleoside phosphate binding; GO:0005488 binding; GO:0000166 nucleotide binding; GO:0005198 structural molecule activity; GO:0003735 structural constituent of ribosome; GO:0036094 small molecule binding;	mgr03010 Ribosome - Magnaporthe oryzae;
MGG_08190	60S ribosomal protein L4-A	Cluster 1	70.6057	yes	-	-	-	-	-
MGG_05237	60S ribosomal protein L7	Cluster 1	70.6057	yes	nucleus	-	-	-	mgr03010 Ribosome - Magnaporthe oryzae;
MGG_09194	60S ribosomal protein L17	Cluster 1	69.445	yes	nucleus	GO:0006518 peptide metabolic process; GO:0043043 peptide biosynthetic process; GO:0044267 cellular protein metabolic process; GO:0006807 nitrogen compound metabolic process; GO:0009058 biosynthetic process; GO:0043603 cellular amide metabolic process; GO:0044238 primary metabolic process; GO:1901566 organonitrogen compound biosynthetic process; GO:1901576 organic substance biosynthetic process; G…	GO:0005840 ribosome; GO:0043229 intracellular organelle; GO:0043232 intracellular non-membrane-bounded organelle; GO:0044446 intracellular organelle part; GO:0005737 cytoplasm; GO:0032991 macromolecular complex; GO:0044424 intracellular part; GO:0005623 cell; GO:0044422 organelle part; GO:0043228 non-membrane-bounded organelle; GO:0043226 organelle; GO:0015934 large ribosomal subunit; GO:0044391 …	GO:0003735 structural constituent of ribosome; GO:0005198 structural molecule activity;	mgr03010 Ribosome - Magnaporthe oryzae;
MGG_03554	60S ribosomal protein L36	Cluster 1	70.6057	yes	mitochondria	GO:0006518 peptide metabolic process; GO:0043043 peptide biosynthetic process; GO:0044267 cellular protein metabolic process; GO:0006807 nitrogen compound metabolic process; GO:0009058 biosynthetic process; GO:0043603 cellular amide metabolic process; GO:0044238 primary metabolic process; GO:1901566 organonitrogen compound biosynthetic process; GO:1901576 organic substance biosynthetic process; G…	GO:0005840 ribosome; GO:0043226 organelle; GO:0043229 intracellular organelle; GO:0043232 intracellular non-membrane-bounded organelle; GO:0044464 cell part; GO:0005622 intracellular; GO:0005737 cytoplasm; GO:0032991 macromolecular complex; GO:0044424 intracellular part; GO:1990904 ribonucleoprotein complex; GO:0005623 cell; GO:0030529 intracellular ribonucleoprotein complex; GO:0044444 cytoplasm…	GO:0003735 structural constituent of ribosome; GO:0005198 structural molecule activity;	mgr03010 Ribosome - Magnaporthe oryzae;
MGG_04444	60S ribosomal protein L6-B	Cluster 1	70.6057	yes	mitochondria	GO:0006518 peptide metabolic process; GO:0043043 peptide biosynthetic process; GO:0044267 cellular protein metabolic process; GO:0006807 nitrogen compound metabolic process; GO:0009058 biosynthetic process; GO:0043603 cellular amide metabolic process; GO:0044238 primary metabolic process; GO:1901566 organonitrogen compound biosynthetic process; GO:1901576 organic substance biosynthetic process; G…	GO:0005840 ribosome; GO:0043226 organelle; GO:0043229 intracellular organelle; GO:0043232 intracellular non-membrane-bounded organelle; GO:0044464 cell part; GO:0005622 intracellular; GO:0005737 cytoplasm; GO:0032991 macromolecular complex; GO:0044424 intracellular part; GO:1990904 ribonucleoprotein complex; GO:0005623 cell; GO:0030529 intracellular ribonucleoprotein complex; GO:0044444 cytoplasm…	GO:0003735 structural constituent of ribosome; GO:0005198 structural molecule activity;	mgr03010 Ribosome - Magnaporthe oryzae;
MGG_02659	60S ribosomal protein L14	Cluster 1	70.6057	yes	-	-	-	-	-
MGG_04310	54S ribosomal protein L6	Cluster 1	69.6271	yes	mitochondria	GO:0006518 peptide metabolic process; GO:0043043 peptide biosynthetic process; GO:0044267 cellular protein metabolic process; GO:0006807 nitrogen compound metabolic process; GO:0009058 biosynthetic process; GO:0043603 cellular amide metabolic process; GO:0044238 primary metabolic process; GO:1901566 organonitrogen compound biosynthetic process; GO:1901576 organic substance biosynthetic process; G…	GO:0005840 ribosome; GO:0043226 organelle; GO:0043229 intracellular organelle; GO:0043232 intracellular non-membrane-bounded organelle; GO:0044464 cell part; GO:0005622 intracellular; GO:0005737 cytoplasm; GO:0032991 macromolecular complex; GO:0044424 intracellular part; GO:1990904 ribonucleoprotein complex; GO:0005623 cell; GO:0030529 intracellular ribonucleoprotein complex; GO:0044444 cytoplasm…	GO:0097159 organic cyclic compound binding; GO:1901363 heterocyclic compound binding; GO:0003723 RNA binding; GO:0005488 binding; GO:0003676 nucleic acid binding; GO:0005198 structural molecule activity; GO:0003735 structural constituent of ribosome; GO:0019843 rRNA binding;	mgr03010 Ribosome - Magnaporthe oryzae;
MGG_03984	54S ribosomal protein L7	Cluster 1	69.6271	yes	mitochondria	-	-	-	mgr03010 Ribosome - Magnaporthe oryzae;
MGG_05248	60S ribosomal protein L32	Cluster 1	70.6057	yes	mitochondria	GO:0006518 peptide metabolic process; GO:0043043 peptide biosynthetic process; GO:0044267 cellular protein metabolic process; GO:0006807 nitrogen compound metabolic process; GO:0009058 biosynthetic process; GO:0043603 cellular amide metabolic process; GO:0044238 primary metabolic process; GO:1901566 organonitrogen compound biosynthetic process; GO:1901576 organic substance biosynthetic process; G…	GO:0005840 ribosome; GO:0043226 organelle; GO:0043229 intracellular organelle; GO:0043232 intracellular non-membrane-bounded organelle; GO:0044464 cell part; GO:0005622 intracellular; GO:0005737 cytoplasm; GO:0032991 macromolecular complex; GO:0044424 intracellular part; GO:1990904 ribonucleoprotein complex; GO:0005623 cell; GO:0030529 intracellular ribonucleoprotein complex; GO:0044444 cytoplasm…	GO:0003735 structural constituent of ribosome; GO:0005198 structural molecule activity;	mgr03010 Ribosome - Magnaporthe oryzae;
MGG_03135	60S ribosomal protein L30	Cluster 1	70.6057	yes	mitochondria	GO:0006518 peptide metabolic process; GO:0043043 peptide biosynthetic process; GO:0044267 cellular protein metabolic process; GO:0006807 nitrogen compound metabolic process; GO:0009058 biosynthetic process; GO:0043603 cellular amide metabolic process; GO:0044238 primary metabolic process; GO:1901566 organonitrogen compound biosynthetic process; GO:1901576 organic substance biosynthetic process; G…	GO:0005840 ribosome; GO:0043226 organelle; GO:0043229 intracellular organelle; GO:0043232 intracellular non-membrane-bounded organelle; GO:0044464 cell part; GO:0005622 intracellular; GO:0005737 cytoplasm; GO:0032991 macromolecular complex; GO:0044424 intracellular part; GO:1990904 ribonucleoprotein complex; GO:0005623 cell; GO:0030529 intracellular ribonucleoprotein complex; GO:0044444 cytoplasm…	GO:0003735 structural constituent of ribosome; GO:0005198 structural molecule activity;	mgr03010 Ribosome - Magnaporthe oryzae;
MGG_04612	60S ribosomal protein L8-B	Cluster 1	70.6057	yes	mitochondria	GO:0044085 cellular component biogenesis; GO:0042254 ribosome biogenesis; GO:0022613 ribonucleoprotein complex biogenesis; GO:0071840 cellular component organization or biogenesis;	GO:0044464 cell part; GO:0005622 intracellular; GO:0032991 macromolecular complex; GO:0044424 intracellular part; GO:1990904 ribonucleoprotein complex; GO:0005623 cell; GO:0030529 intracellular ribonucleoprotein complex;	-	mgr03010 Ribosome - Magnaporthe oryzae;
MGG_01113	40S ribosomal protein S10-A	Cluster 1	70.6057	yes	mitochondria	-	-	-	mgr03010 Ribosome - Magnaporthe oryzae;
MGG_06995	37S ribosomal protein S5	Cluster 1	69.6271	yes	mitochondria	GO:0006518 peptide metabolic process; GO:0043043 peptide biosynthetic process; GO:0044267 cellular protein metabolic process; GO:0006807 nitrogen compound metabolic process; GO:0009058 biosynthetic process; GO:0043603 cellular amide metabolic process; GO:0044238 primary metabolic process; GO:1901566 organonitrogen compound biosynthetic process; GO:1901576 organic substance biosynthetic process; G…	GO:0005840 ribosome; GO:0043226 organelle; GO:0043229 intracellular organelle; GO:0043232 intracellular non-membrane-bounded organelle; GO:0044464 cell part; GO:0005622 intracellular; GO:0005737 cytoplasm; GO:0032991 macromolecular complex; GO:0044424 intracellular part; GO:1990904 ribonucleoprotein complex; GO:0005623 cell; GO:0030529 intracellular ribonucleoprotein complex; GO:0044444 cytoplasm…	GO:0097159 organic cyclic compound binding; GO:1901363 heterocyclic compound binding; GO:0003723 RNA binding; GO:0005488 binding; GO:0003676 nucleic acid binding; GO:0005198 structural molecule activity; GO:0003735 structural constituent of ribosome;	mgr03010 Ribosome - Magnaporthe oryzae;
MGG_06935	40S ribosomal protein S9	Cluster 1	69.6271	yes	mitochondria	GO:0006518 peptide metabolic process; GO:0043043 peptide biosynthetic process; GO:0044267 cellular protein metabolic process; GO:0006807 nitrogen compound metabolic process; GO:0009058 biosynthetic process; GO:0043603 cellular amide metabolic process; GO:0044238 primary metabolic process; GO:1901566 organonitrogen compound biosynthetic process; GO:1901576 organic substance biosynthetic process; G…	GO:0005840 ribosome; GO:0043226 organelle; GO:0043229 intracellular organelle; GO:0043232 intracellular non-membrane-bounded organelle; GO:0044464 cell part; GO:0005622 intracellular; GO:0005737 cytoplasm; GO:0032991 macromolecular complex; GO:0044424 intracellular part; GO:1990904 ribonucleoprotein complex; GO:0005623 cell; GO:0030529 intracellular ribonucleoprotein complex; GO:0044444 cytoplasm…	GO:0003735 structural constituent of ribosome; GO:0005198 structural molecule activity;	mgr03010 Ribosome - Magnaporthe oryzae;
MGG_09927	60S ribosomal protein L33-B	Cluster 1	70.6057	yes	-	-	-	-	-
MGG_02711	60S ribosomal protein L24	Cluster 1	69.6271	yes	-	-	-	-	-
MGG_02392	40S ribosomal protein S30	Cluster 1	70.6488	yes	nucleus	GO:0006518 peptide metabolic process; GO:0043043 peptide biosynthetic process; GO:0044267 cellular protein metabolic process; GO:0006807 nitrogen compound metabolic process; GO:0009058 biosynthetic process; GO:0043603 cellular amide metabolic process; GO:0044238 primary metabolic process; GO:1901566 organonitrogen compound biosynthetic process; GO:1901576 organic substance biosynthetic process; G…	GO:0005840 ribosome; GO:0043226 organelle; GO:0043229 intracellular organelle; GO:0043232 intracellular non-membrane-bounded organelle; GO:0044464 cell part; GO:0005622 intracellular; GO:0005737 cytoplasm; GO:0032991 macromolecular complex; GO:0044424 intracellular part; GO:1990904 ribonucleoprotein complex; GO:0005623 cell; GO:0030529 intracellular ribonucleoprotein complex; GO:0044444 cytoplasm…	GO:0003735 structural constituent of ribosome; GO:0005198 structural molecule activity;	mgr03010 Ribosome - Magnaporthe oryzae;
MGG_06952	Ribosomal protein L38e	Cluster 1	70.6057	yes	nucleus	GO:0006518 peptide metabolic process; GO:0043043 peptide biosynthetic process; GO:0044267 cellular protein metabolic process; GO:0006807 nitrogen compound metabolic process; GO:0009058 biosynthetic process; GO:0043603 cellular amide metabolic process; GO:0044238 primary metabolic process; GO:1901566 organonitrogen compound biosynthetic process; GO:1901576 organic substance biosynthetic process; G…	GO:0005840 ribosome; GO:0043226 organelle; GO:0043229 intracellular organelle; GO:0043232 intracellular non-membrane-bounded organelle; GO:0044464 cell part; GO:0005622 intracellular; GO:0005737 cytoplasm; GO:0032991 macromolecular complex; GO:0044424 intracellular part; GO:1990904 ribonucleoprotein complex; GO:0005623 cell; GO:0030529 intracellular ribonucleoprotein complex; GO:0044444 cytoplasm…	GO:0003735 structural constituent of ribosome; GO:0005198 structural molecule activity;	mgr03010 Ribosome - Magnaporthe oryzae;
MGG_04921	60S ribosomal protein L23	Cluster 1	70.6057	yes	cytoplasm	GO:0006518 peptide metabolic process; GO:0043043 peptide biosynthetic process; GO:0044267 cellular protein metabolic process; GO:0006807 nitrogen compound metabolic process; GO:0009058 biosynthetic process; GO:0043603 cellular amide metabolic process; GO:0044238 primary metabolic process; GO:1901566 organonitrogen compound biosynthetic process; GO:1901576 organic substance biosynthetic process; G…	GO:0005840 ribosome; GO:0043226 organelle; GO:0043229 intracellular organelle; GO:0043232 intracellular non-membrane-bounded organelle; GO:0044464 cell part; GO:0005622 intracellular; GO:0005737 cytoplasm; GO:0032991 macromolecular complex; GO:0044424 intracellular part; GO:1990904 ribonucleoprotein complex; GO:0005623 cell; GO:0030529 intracellular ribonucleoprotein complex; GO:0044444 cytoplasm…	GO:0003735 structural constituent of ribosome; GO:0005198 structural molecule activity;	mgr03010 Ribosome - Magnaporthe oryzae;
MGG_07928	Ubiquitin-40S ribosomal protein S27a	Cluster 1	62.7944	yes	nucleus	GO:0006518 peptide metabolic process; GO:0043043 peptide biosynthetic process; GO:0044267 cellular protein metabolic process; GO:0006807 nitrogen compound metabolic process; GO:0009058 biosynthetic process; GO:0043603 cellular amide metabolic process; GO:0044238 primary metabolic process; GO:1901566 organonitrogen compound biosynthetic process; GO:1901576 organic substance biosynthetic process; G…	GO:0005840 ribosome; GO:0043226 organelle; GO:0043229 intracellular organelle; GO:0043232 intracellular non-membrane-bounded organelle; GO:0044464 cell part; GO:0005622 intracellular; GO:0005737 cytoplasm; GO:0032991 macromolecular complex; GO:0044424 intracellular part; GO:1990904 ribonucleoprotein complex; GO:0005623 cell; GO:0030529 intracellular ribonucleoprotein complex; GO:0044444 cytoplasm…	GO:0005515 protein binding; GO:0003735 structural constituent of ribosome; GO:0005198 structural molecule activity; GO:0005488 binding;	mgr03010 Ribosome - Magnaporthe oryzae;
MGG_03653	60S ribosomal protein L20	Cluster 1	70.6057	yes	nucleus	GO:0006518 peptide metabolic process; GO:0043043 peptide biosynthetic process; GO:0044267 cellular protein metabolic process; GO:0006807 nitrogen compound metabolic process; GO:0009058 biosynthetic process; GO:0043603 cellular amide metabolic process; GO:0044238 primary metabolic process; GO:1901566 organonitrogen compound biosynthetic process; GO:1901576 organic substance biosynthetic process; G…	GO:0005840 ribosome; GO:0043226 organelle; GO:0043229 intracellular organelle; GO:0043232 intracellular non-membrane-bounded organelle; GO:0044464 cell part; GO:0005622 intracellular; GO:0005737 cytoplasm; GO:0032991 macromolecular complex; GO:0044424 intracellular part; GO:1990904 ribonucleoprotein complex; GO:0005623 cell; GO:0030529 intracellular ribonucleoprotein complex; GO:0044444 cytoplasm…	GO:0003735 structural constituent of ribosome; GO:0005198 structural molecule activity;	mgr03010 Ribosome - Magnaporthe oryzae;
MGG_11785	60S ribosomal protein L15	Cluster 1	70.6057	yes	mitochondria	GO:0006518 peptide metabolic process; GO:0043043 peptide biosynthetic process; GO:0044267 cellular protein metabolic process; GO:0006807 nitrogen compound metabolic process; GO:0009058 biosynthetic process; GO:0043603 cellular amide metabolic process; GO:0044238 primary metabolic process; GO:1901566 organonitrogen compound biosynthetic process; GO:1901576 organic substance biosynthetic process; G…	GO:0005840 ribosome; GO:0043226 organelle; GO:0043229 intracellular organelle; GO:0043232 intracellular non-membrane-bounded organelle; GO:0044464 cell part; GO:0005622 intracellular; GO:0005737 cytoplasm; GO:0032991 macromolecular complex; GO:0044424 intracellular part; GO:1990904 ribonucleoprotein complex; GO:0005623 cell; GO:0030529 intracellular ribonucleoprotein complex; GO:0044444 cytoplasm…	GO:0003735 structural constituent of ribosome; GO:0005198 structural molecule activity;	mgr03010 Ribosome - Magnaporthe oryzae;
MGG_10827	60S acidic ribosomal protein P2	Cluster 1	70.6057	yes	cytoplasm	GO:0006518 peptide metabolic process; GO:0006414 translational elongation; GO:0043043 peptide biosynthetic process; GO:0044267 cellular protein metabolic process; GO:0006807 nitrogen compound metabolic process; GO:0009058 biosynthetic process; GO:0043603 cellular amide metabolic process; GO:0044238 primary metabolic process; GO:1901566 organonitrogen compound biosynthetic process; GO:1901576 orga…	GO:0005840 ribosome; GO:0043226 organelle; GO:0043229 intracellular organelle; GO:0043232 intracellular non-membrane-bounded organelle; GO:0044464 cell part; GO:0005622 intracellular; GO:0005737 cytoplasm; GO:0032991 macromolecular complex; GO:0044424 intracellular part; GO:1990904 ribonucleoprotein complex; GO:0005623 cell; GO:0030529 intracellular ribonucleoprotein complex; GO:0044444 cytoplasm…	GO:0003735 structural constituent of ribosome; GO:0005198 structural molecule activity;	mgr03010 Ribosome - Magnaporthe oryzae;
MGG_06333	60S ribosomal protein L29	Cluster 1	68.6946	yes	nucleus	GO:0006518 peptide metabolic process; GO:0043043 peptide biosynthetic process; GO:0044267 cellular protein metabolic process; GO:0006807 nitrogen compound metabolic process; GO:0009058 biosynthetic process; GO:0043603 cellular amide metabolic process; GO:0044238 primary metabolic process; GO:1901566 organonitrogen compound biosynthetic process; GO:1901576 organic substance biosynthetic process; G…	GO:0005840 ribosome; GO:0043226 organelle; GO:0043229 intracellular organelle; GO:0043232 intracellular non-membrane-bounded organelle; GO:0044464 cell part; GO:0005622 intracellular; GO:0005737 cytoplasm; GO:0032991 macromolecular complex; GO:0044424 intracellular part; GO:1990904 ribonucleoprotein complex; GO:0005623 cell; GO:0030529 intracellular ribonucleoprotein complex; GO:0044444 cytoplasm…	GO:0003735 structural constituent of ribosome; GO:0005198 structural molecule activity;	mgr03010 Ribosome - Magnaporthe oryzae;
MGG_03203	54S ribosomal protein L16	Cluster 1	69.6271	yes	mitochondria	GO:0006518 peptide metabolic process; GO:0043043 peptide biosynthetic process; GO:0044267 cellular protein metabolic process; GO:0006807 nitrogen compound metabolic process; GO:0009058 biosynthetic process; GO:0043603 cellular amide metabolic process; GO:0044238 primary metabolic process; GO:1901566 organonitrogen compound biosynthetic process; GO:1901576 organic substance biosynthetic process; G…	GO:0005840 ribosome; GO:0043226 organelle; GO:0043229 intracellular organelle; GO:0043232 intracellular non-membrane-bounded organelle; GO:0044464 cell part; GO:0005622 intracellular; GO:0005737 cytoplasm; GO:0032991 macromolecular complex; GO:0044424 intracellular part; GO:1990904 ribonucleoprotein complex; GO:0005623 cell; GO:0030529 intracellular ribonucleoprotein complex; GO:0044444 cytoplasm…	GO:0097159 organic cyclic compound binding; GO:1901363 heterocyclic compound binding; GO:0003723 RNA binding; GO:0005488 binding; GO:0003676 nucleic acid binding; GO:0005198 structural molecule activity; GO:0003735 structural constituent of ribosome; GO:0019843 rRNA binding;	-
MGG_06044	Ubiquitin-60S ribosomal protein L40	Cluster 1	70.6057	yes	nucleus	GO:0006518 peptide metabolic process; GO:0043043 peptide biosynthetic process; GO:0044267 cellular protein metabolic process; GO:0006807 nitrogen compound metabolic process; GO:0009058 biosynthetic process; GO:0043603 cellular amide metabolic process; GO:0044238 primary metabolic process; GO:1901566 organonitrogen compound biosynthetic process; GO:1901576 organic substance biosynthetic process; G…	GO:0005840 ribosome; GO:0043226 organelle; GO:0043229 intracellular organelle; GO:0043232 intracellular non-membrane-bounded organelle; GO:0044464 cell part; GO:0005622 intracellular; GO:0005737 cytoplasm; GO:0032991 macromolecular complex; GO:0044424 intracellular part; GO:1990904 ribonucleoprotein complex; GO:0005623 cell; GO:0030529 intracellular ribonucleoprotein complex; GO:0044444 cytoplasm…	GO:0005515 protein binding; GO:0003735 structural constituent of ribosome; GO:0005198 structural molecule activity; GO:0005488 binding;	mgr03010 Ribosome - Magnaporthe oryzae;
MGG_06571	60S ribosomal protein L43	Cluster 1	70.6057	yes	mitochondria	GO:0006518 peptide metabolic process; GO:0043043 peptide biosynthetic process; GO:0044267 cellular protein metabolic process; GO:0006807 nitrogen compound metabolic process; GO:0009058 biosynthetic process; GO:0043603 cellular amide metabolic process; GO:0044238 primary metabolic process; GO:1901566 organonitrogen compound biosynthetic process; GO:1901576 organic substance biosynthetic process; G…	GO:0005840 ribosome; GO:0043226 organelle; GO:0043229 intracellular organelle; GO:0043232 intracellular non-membrane-bounded organelle; GO:0044464 cell part; GO:0005622 intracellular; GO:0005737 cytoplasm; GO:0032991 macromolecular complex; GO:0044424 intracellular part; GO:1990904 ribonucleoprotein complex; GO:0005623 cell; GO:0030529 intracellular ribonucleoprotein complex; GO:0044444 cytoplasm…	GO:0003735 structural constituent of ribosome; GO:0005198 structural molecule activity;	mgr03010 Ribosome - Magnaporthe oryzae;
MGG_11573	30S ribosomal protein S10	Cluster 1	69.6271	yes	mitochondria	-	-	-	mgr03010 Ribosome - Magnaporthe oryzae;
MGG_05296	60S ribosomal protein L34-B	Cluster 1	70.6057	yes	nucleus	GO:0006518 peptide metabolic process; GO:0043043 peptide biosynthetic process; GO:0044267 cellular protein metabolic process; GO:0006807 nitrogen compound metabolic process; GO:0009058 biosynthetic process; GO:0043603 cellular amide metabolic process; GO:0044238 primary metabolic process; GO:1901566 organonitrogen compound biosynthetic process; GO:1901576 organic substance biosynthetic process; G…	GO:0005840 ribosome; GO:0043226 organelle; GO:0043229 intracellular organelle; GO:0043232 intracellular non-membrane-bounded organelle; GO:0044464 cell part; GO:0005622 intracellular; GO:0005737 cytoplasm; GO:0032991 macromolecular complex; GO:0044424 intracellular part; GO:1990904 ribonucleoprotein complex; GO:0005623 cell; GO:0030529 intracellular ribonucleoprotein complex; GO:0044444 cytoplasm…	GO:0003735 structural constituent of ribosome; GO:0005198 structural molecule activity;	mgr03010 Ribosome - Magnaporthe oryzae;
MGG_06693	60S ribosomal protein L27-A	Cluster 1	70.6057	yes	mitochondria	GO:0006518 peptide metabolic process; GO:0043043 peptide biosynthetic process; GO:0044267 cellular protein metabolic process; GO:0006807 nitrogen compound metabolic process; GO:0009058 biosynthetic process; GO:0043603 cellular amide metabolic process; GO:0044238 primary metabolic process; GO:1901566 organonitrogen compound biosynthetic process; GO:1901576 organic substance biosynthetic process; G…	GO:0005840 ribosome; GO:0043226 organelle; GO:0043229 intracellular organelle; GO:0043232 intracellular non-membrane-bounded organelle; GO:0044464 cell part; GO:0005622 intracellular; GO:0005737 cytoplasm; GO:0032991 macromolecular complex; GO:0044424 intracellular part; GO:1990904 ribonucleoprotein complex; GO:0005623 cell; GO:0030529 intracellular ribonucleoprotein complex; GO:0044444 cytoplasm…	GO:0003735 structural constituent of ribosome; GO:0005198 structural molecule activity;	mgr03010 Ribosome - Magnaporthe oryzae;
MGG_03727	50S ribosomal protein L31e	Cluster 1	70.6057	yes	mitochondria	GO:0006518 peptide metabolic process; GO:0043043 peptide biosynthetic process; GO:0044267 cellular protein metabolic process; GO:0006807 nitrogen compound metabolic process; GO:0009058 biosynthetic process; GO:0043603 cellular amide metabolic process; GO:0044238 primary metabolic process; GO:1901566 organonitrogen compound biosynthetic process; GO:1901576 organic substance biosynthetic process; G…	GO:0005840 ribosome; GO:0043226 organelle; GO:0043229 intracellular organelle; GO:0043232 intracellular non-membrane-bounded organelle; GO:0044464 cell part; GO:0005622 intracellular; GO:0005737 cytoplasm; GO:0032991 macromolecular complex; GO:0044424 intracellular part; GO:1990904 ribonucleoprotein complex; GO:0005623 cell; GO:0030529 intracellular ribonucleoprotein complex; GO:0044444 cytoplasm…	GO:0003735 structural constituent of ribosome; GO:0005198 structural molecule activity;	mgr03010 Ribosome - Magnaporthe oryzae;
MGG_08323	Mitochondrial large ribosomal subunit	Cluster 1	69.6271	yes	mitochondria	GO:0006518 peptide metabolic process; GO:0043043 peptide biosynthetic process; GO:0044267 cellular protein metabolic process; GO:0006807 nitrogen compound metabolic process; GO:0009058 biosynthetic process; GO:0043603 cellular amide metabolic process; GO:0044238 primary metabolic process; GO:1901566 organonitrogen compound biosynthetic process; GO:1901576 organic substance biosynthetic process; G…	GO:0005840 ribosome; GO:0043226 organelle; GO:0043229 intracellular organelle; GO:0043232 intracellular non-membrane-bounded organelle; GO:0044464 cell part; GO:0005622 intracellular; GO:0005737 cytoplasm; GO:0032991 macromolecular complex; GO:0044424 intracellular part; GO:1990904 ribonucleoprotein complex; GO:0005623 cell; GO:0030529 intracellular ribonucleoprotein complex; GO:0044444 cytoplasm…	GO:0003735 structural constituent of ribosome; GO:0005198 structural molecule activity;	-
MGG_03019	Putative uncharacterized protein	Cluster 1	69.6271	no	-	-	-	-	-
MGG_09769	50S ribosomal protein L13e	Cluster 1	70.6057	no	-	-	-	-	-
MGG_14729	Mitochondrial ribosomal protein subunit S18	Cluster 1	69.6271	yes	mitochondria	GO:0006518 peptide metabolic process; GO:0043043 peptide biosynthetic process; GO:0044267 cellular protein metabolic process; GO:0006807 nitrogen compound metabolic process; GO:0009058 biosynthetic process; GO:0043603 cellular amide metabolic process; GO:0044238 primary metabolic process; GO:1901566 organonitrogen compound biosynthetic process; GO:1901576 organic substance biosynthetic process; G…	GO:0005840 ribosome; GO:0043226 organelle; GO:0043229 intracellular organelle; GO:0043232 intracellular non-membrane-bounded organelle; GO:0044464 cell part; GO:0005622 intracellular; GO:0005737 cytoplasm; GO:0032991 macromolecular complex; GO:0044424 intracellular part; GO:1990904 ribonucleoprotein complex; GO:0005623 cell; GO:0030529 intracellular ribonucleoprotein complex; GO:0044444 cytoplasm…	GO:0003735 structural constituent of ribosome; GO:0005198 structural molecule activity;	mgr03010 Ribosome - Magnaporthe oryzae;
MGG_00546	60S ribosomal protein L44	Cluster 1	70.6057	yes	nucleus	GO:0006518 peptide metabolic process; GO:0043043 peptide biosynthetic process; GO:0044267 cellular protein metabolic process; GO:0006807 nitrogen compound metabolic process; GO:0009058 biosynthetic process; GO:0043603 cellular amide metabolic process; GO:0044238 primary metabolic process; GO:1901566 organonitrogen compound biosynthetic process; GO:1901576 organic substance biosynthetic process; G…	GO:0005840 ribosome; GO:0043226 organelle; GO:0043229 intracellular organelle; GO:0043232 intracellular non-membrane-bounded organelle; GO:0044464 cell part; GO:0005622 intracellular; GO:0005737 cytoplasm; GO:0032991 macromolecular complex; GO:0044424 intracellular part; GO:1990904 ribonucleoprotein complex; GO:0005623 cell; GO:0030529 intracellular ribonucleoprotein complex; GO:0044444 cytoplasm…	GO:0003735 structural constituent of ribosome; GO:0005198 structural molecule activity;	mgr03010 Ribosome - Magnaporthe oryzae;
MGG_01520	30s ribosomal subunit protein	Cluster 1	70.6057	yes	nucleus	-	-	GO:0097159 organic cyclic compound binding; GO:1901363 heterocyclic compound binding; GO:0003723 RNA binding; GO:0005488 binding; GO:0003676 nucleic acid binding;	-
MGG_08834	Ribosomal protein L28e	Cluster 1	70.6057	yes	nucleus	-	-	-	mgr03010 Ribosome - Magnaporthe oryzae;
MGG_04104	60S ribosomal protein L22	Cluster 1	67.6716	yes	nucleus	GO:0006518 peptide metabolic process; GO:0043043 peptide biosynthetic process; GO:0044267 cellular protein metabolic process; GO:0006807 nitrogen compound metabolic process; GO:0009058 biosynthetic process; GO:0043603 cellular amide metabolic process; GO:0044238 primary metabolic process; GO:1901566 organonitrogen compound biosynthetic process; GO:1901576 organic substance biosynthetic process; G…	GO:0005840 ribosome; GO:0043226 organelle; GO:0043229 intracellular organelle; GO:0043232 intracellular non-membrane-bounded organelle; GO:0044464 cell part; GO:0005622 intracellular; GO:0005737 cytoplasm; GO:0032991 macromolecular complex; GO:0044424 intracellular part; GO:1990904 ribonucleoprotein complex; GO:0005623 cell; GO:0030529 intracellular ribonucleoprotein complex; GO:0044444 cytoplasm…	GO:0003735 structural constituent of ribosome; GO:0005198 structural molecule activity;	mgr03010 Ribosome - Magnaporthe oryzae;
MGG_07031	Proteasome subunit beta type-2	Cluster 2	25	yes	cytoplasm	GO:0051603 proteolysis involved in cellular protein catabolic process; GO:0044265 cellular macromolecule catabolic process; GO:0044257 cellular protein catabolic process; GO:0044267 cellular protein metabolic process; GO:0044238 primary metabolic process; GO:0044237 cellular metabolic process; GO:0071704 organic substance metabolic process; GO:1901575 organic substance catabolic process; GO:00081…	GO:1902494 catalytic complex; GO:0000502 proteasome complex; GO:0044464 cell part; GO:0005622 intracellular; GO:0005839 proteasome core complex; GO:0032991 macromolecular complex; GO:0044424 intracellular part; GO:1905368 peptidase complex; GO:0005623 cell; GO:0043234 protein complex; GO:1905369 endopeptidase complex;	GO:0004175 endopeptidase activity; GO:0004298 threonine-type endopeptidase activity; GO:0008233 peptidase activity; GO:0070003 threonine-type peptidase activity; GO:0003824 catalytic activity; GO:0070011 peptidase activity, acting on L-amino acid peptides; GO:0016787 hydrolase activity;	mgr03050 Proteasome - Magnaporthe oryzae;
MGG_00331	Proteasome component PRE4	Cluster 2	25	yes	cytoplasm,nucleus	GO:0051603 proteolysis involved in cellular protein catabolic process; GO:0044265 cellular macromolecule catabolic process; GO:0044257 cellular protein catabolic process; GO:0044267 cellular protein metabolic process; GO:0044238 primary metabolic process; GO:0044237 cellular metabolic process; GO:0071704 organic substance metabolic process; GO:1901575 organic substance catabolic process; GO:00081…	GO:1902494 catalytic complex; GO:0000502 proteasome complex; GO:0044464 cell part; GO:0005622 intracellular; GO:0005839 proteasome core complex; GO:0032991 macromolecular complex; GO:0044424 intracellular part; GO:1905368 peptidase complex; GO:0005623 cell; GO:0043234 protein complex; GO:1905369 endopeptidase complex;	GO:0004175 endopeptidase activity; GO:0004298 threonine-type endopeptidase activity; GO:0008233 peptidase activity; GO:0070003 threonine-type peptidase activity; GO:0003824 catalytic activity; GO:0070011 peptidase activity, acting on L-amino acid peptides; GO:0016787 hydrolase activity;	mgr03050 Proteasome - Magnaporthe oryzae;
MGG_05477	26S protease regulatory subunit 4	Cluster 2	25	yes	nucleus	GO:1901575 organic substance catabolic process; GO:0008152 metabolic process; GO:0030163 protein catabolic process; GO:0009057 macromolecule catabolic process; GO:0043170 macromolecule metabolic process; GO:0019538 protein metabolic process; GO:0044238 primary metabolic process; GO:0009056 catabolic process; GO:0071704 organic substance metabolic process;	GO:0044424 intracellular part; GO:0005623 cell; GO:0044464 cell part; GO:0005622 intracellular; GO:0005737 cytoplasm;	GO:0005524 ATP binding; GO:1901265 nucleoside phosphate binding; GO:0001882 nucleoside binding; GO:0043167 ion binding; GO:0016787 hydrolase activity; GO:0000166 nucleotide binding; GO:0097159 organic cyclic compound binding; GO:1901363 heterocyclic compound binding; GO:0032549 ribonucleoside binding; GO:0097367 carbohydrate derivative binding; GO:0003824 catalytic activity; GO:0032553 ribonucleo…	mgr03050 Proteasome - Magnaporthe oryzae;
MGG_00884	26S proteasome non-ATPase regulatory subunit 3	Cluster 2	25	yes	nucleus	GO:0050789 regulation of biological process; GO:0080090 regulation of primary metabolic process; GO:0060255 regulation of macromolecule metabolic process; GO:0051246 regulation of protein metabolic process; GO:0009894 regulation of catabolic process; GO:0019222 regulation of metabolic process; GO:0042176 regulation of protein catabolic process; GO:0065007 biological regulation;	GO:1902494 catalytic complex; GO:0000502 proteasome complex; GO:0044464 cell part; GO:0005622 intracellular; GO:0032991 macromolecular complex; GO:0044424 intracellular part; GO:1905368 peptidase complex; GO:0005623 cell; GO:0043234 protein complex; GO:1905369 endopeptidase complex;	GO:0005515 protein binding; GO:0030234 enzyme regulator activity; GO:0098772 molecular function regulator; GO:0005488 binding;	mgr03050 Proteasome - Magnaporthe oryzae;
MGG_01581	26S protease regulatory subunit 7	Cluster 2	25	no	cytoplasm	GO:1901575 organic substance catabolic process; GO:0008152 metabolic process; GO:0030163 protein catabolic process; GO:0009057 macromolecule catabolic process; GO:0043170 macromolecule metabolic process; GO:0019538 protein metabolic process; GO:0044238 primary metabolic process; GO:0009056 catabolic process; GO:0071704 organic substance metabolic process;	GO:0044424 intracellular part; GO:0005623 cell; GO:0044464 cell part; GO:0005622 intracellular; GO:0005737 cytoplasm;	GO:0005524 ATP binding; GO:1901265 nucleoside phosphate binding; GO:0001882 nucleoside binding; GO:0043167 ion binding; GO:0016787 hydrolase activity; GO:0000166 nucleotide binding; GO:0097159 organic cyclic compound binding; GO:1901363 heterocyclic compound binding; GO:0032549 ribonucleoside binding; GO:0097367 carbohydrate derivative binding; GO:0003824 catalytic activity; GO:0032553 ribonucleo…	mgr03050 Proteasome - Magnaporthe oryzae;
MGG_00908	26S protease regulatory subunit 6B	Cluster 2	25	yes	nucleus	GO:1901575 organic substance catabolic process; GO:0008152 metabolic process; GO:0030163 protein catabolic process; GO:0009057 macromolecule catabolic process; GO:0043170 macromolecule metabolic process; GO:0019538 protein metabolic process; GO:0044238 primary metabolic process; GO:0009056 catabolic process; GO:0071704 organic substance metabolic process;	GO:0044424 intracellular part; GO:0005623 cell; GO:0044464 cell part; GO:0005622 intracellular; GO:0005737 cytoplasm;	GO:0005524 ATP binding; GO:1901265 nucleoside phosphate binding; GO:0001882 nucleoside binding; GO:0043167 ion binding; GO:0016787 hydrolase activity; GO:0000166 nucleotide binding; GO:0097159 organic cyclic compound binding; GO:1901363 heterocyclic compound binding; GO:0032549 ribonucleoside binding; GO:0097367 carbohydrate derivative binding; GO:0003824 catalytic activity; GO:0032553 ribonucleo…	mgr03050 Proteasome - Magnaporthe oryzae;
MGG_06504	26S proteasome regulatory subunit RPN7	Cluster 2	25	yes	cytoplasm	-	-	GO:0005515 protein binding; GO:0005488 binding;	mgr03050 Proteasome - Magnaporthe oryzae;
MGG_07165	Proteasome subunit alpha type-2	Cluster 2	25	yes	-	-	-	-	-
MGG_07130	Proteasome component PUP2	Cluster 2	25	yes	mitochondria	GO:0043632 modification-dependent macromolecule catabolic process; GO:0044265 cellular macromolecule catabolic process; GO:0051603 proteolysis involved in cellular protein catabolic process; GO:0044257 cellular protein catabolic process; GO:0019941 modification-dependent protein catabolic process; GO:0044267 cellular protein metabolic process; GO:0006511 ubiquitin-dependent protein catabolic proc…	GO:0019773 proteasome core complex, alpha-subunit complex; GO:1902494 catalytic complex; GO:0000502 proteasome complex; GO:0044464 cell part; GO:0005622 intracellular; GO:0005839 proteasome core complex; GO:0032991 macromolecular complex; GO:0044424 intracellular part; GO:1905368 peptidase complex; GO:0005623 cell; GO:0043234 protein complex; GO:1905369 endopeptidase complex;	GO:0004175 endopeptidase activity; GO:0004298 threonine-type endopeptidase activity; GO:0008233 peptidase activity; GO:0070003 threonine-type peptidase activity; GO:0003824 catalytic activity; GO:0070011 peptidase activity, acting on L-amino acid peptides; GO:0016787 hydrolase activity;	mgr03050 Proteasome - Magnaporthe oryzae;
MGG_00330	26S protease subunit rpt4	Cluster 2	25	yes	nucleus	GO:1901575 organic substance catabolic process; GO:0008152 metabolic process; GO:0030163 protein catabolic process; GO:0009057 macromolecule catabolic process; GO:0043170 macromolecule metabolic process; GO:0019538 protein metabolic process; GO:0044238 primary metabolic process; GO:0009056 catabolic process; GO:0071704 organic substance metabolic process;	GO:0044424 intracellular part; GO:0005623 cell; GO:0044464 cell part; GO:0005622 intracellular; GO:0005737 cytoplasm;	GO:0005524 ATP binding; GO:1901265 nucleoside phosphate binding; GO:0001882 nucleoside binding; GO:0043167 ion binding; GO:0016787 hydrolase activity; GO:0000166 nucleotide binding; GO:0097159 organic cyclic compound binding; GO:1901363 heterocyclic compound binding; GO:0032549 ribonucleoside binding; GO:0097367 carbohydrate derivative binding; GO:0003824 catalytic activity; GO:0032553 ribonucleo…	-
MGG_02086	Proteasome component PRE3	Cluster 2	25	yes	cytoplasm	GO:0051603 proteolysis involved in cellular protein catabolic process; GO:0044265 cellular macromolecule catabolic process; GO:0044257 cellular protein catabolic process; GO:0044267 cellular protein metabolic process; GO:0044238 primary metabolic process; GO:0044237 cellular metabolic process; GO:0071704 organic substance metabolic process; GO:1901575 organic substance catabolic process; GO:00081…	GO:1902494 catalytic complex; GO:0000502 proteasome complex; GO:0044464 cell part; GO:0005622 intracellular; GO:0005839 proteasome core complex; GO:0032991 macromolecular complex; GO:0044424 intracellular part; GO:1905368 peptidase complex; GO:0005623 cell; GO:0043234 protein complex; GO:1905369 endopeptidase complex;	GO:0004175 endopeptidase activity; GO:0004298 threonine-type endopeptidase activity; GO:0008233 peptidase activity; GO:0070003 threonine-type peptidase activity; GO:0003824 catalytic activity; GO:0070011 peptidase activity, acting on L-amino acid peptides; GO:0016787 hydrolase activity;	mgr03050 Proteasome - Magnaporthe oryzae;
MGG_12925	26S protease regulatory subunit 6A	Cluster 2	25	yes	nucleus	GO:1901575 organic substance catabolic process; GO:0008152 metabolic process; GO:0030163 protein catabolic process; GO:0009057 macromolecule catabolic process; GO:0043170 macromolecule metabolic process; GO:0019538 protein metabolic process; GO:0044238 primary metabolic process; GO:0009056 catabolic process; GO:0071704 organic substance metabolic process;	GO:0044424 intracellular part; GO:0005623 cell; GO:0044464 cell part; GO:0005622 intracellular; GO:0005737 cytoplasm;	GO:0005524 ATP binding; GO:1901265 nucleoside phosphate binding; GO:0001882 nucleoside binding; GO:0043167 ion binding; GO:0016787 hydrolase activity; GO:0000166 nucleotide binding; GO:0097159 organic cyclic compound binding; GO:1901363 heterocyclic compound binding; GO:0032549 ribonucleoside binding; GO:0097367 carbohydrate derivative binding; GO:0003824 catalytic activity; GO:0032553 ribonucleo…	mgr03050 Proteasome - Magnaporthe oryzae;
MGG_07727	Proteasome component C1	Cluster 2	25	yes	cytoplasm	GO:0043632 modification-dependent macromolecule catabolic process; GO:0051603 proteolysis involved in cellular protein catabolic process; GO:0044265 cellular macromolecule catabolic process; GO:0044257 cellular protein catabolic process; GO:0019941 modification-dependent protein catabolic process; GO:0044267 cellular protein metabolic process; GO:0006511 ubiquitin-dependent protein catabolic proc…	GO:0019773 proteasome core complex, alpha-subunit complex; GO:1902494 catalytic complex; GO:0000502 proteasome complex; GO:0044464 cell part; GO:0005622 intracellular; GO:0005839 proteasome core complex; GO:0032991 macromolecular complex; GO:0044424 intracellular part; GO:1905368 peptidase complex; GO:0005623 cell; GO:0043234 protein complex; GO:1905369 endopeptidase complex;	GO:0004175 endopeptidase activity; GO:0004298 threonine-type endopeptidase activity; GO:0008233 peptidase activity; GO:0070003 threonine-type peptidase activity; GO:0003824 catalytic activity; GO:0070011 peptidase activity, acting on L-amino acid peptides; GO:0016787 hydrolase activity;	mgr03050 Proteasome - Magnaporthe oryzae;
MGG_04053	Proteasome subunit alpha type-1	Cluster 2	25	yes	cytoplasm	GO:0043632 modification-dependent macromolecule catabolic process; GO:0051603 proteolysis involved in cellular protein catabolic process; GO:0044265 cellular macromolecule catabolic process; GO:0044257 cellular protein catabolic process; GO:0019941 modification-dependent protein catabolic process; GO:0044267 cellular protein metabolic process; GO:0006511 ubiquitin-dependent protein catabolic proc…	GO:0019773 proteasome core complex, alpha-subunit complex; GO:1902494 catalytic complex; GO:0000502 proteasome complex; GO:0044464 cell part; GO:0005622 intracellular; GO:0005839 proteasome core complex; GO:0032991 macromolecular complex; GO:0044424 intracellular part; GO:1905368 peptidase complex; GO:0005623 cell; GO:0043234 protein complex; GO:1905369 endopeptidase complex;	GO:0004175 endopeptidase activity; GO:0004298 threonine-type endopeptidase activity; GO:0008233 peptidase activity; GO:0070003 threonine-type peptidase activity; GO:0003824 catalytic activity; GO:0070011 peptidase activity, acting on L-amino acid peptides; GO:0016787 hydrolase activity;	mgr03050 Proteasome - Magnaporthe oryzae;
MGG_07120	26S proteasome regulatory subunit rpn-1	Cluster 2	25	yes	-	-	-	-	-
MGG_05991	26S proteasome regulatory subunit rpn2	Cluster 2	25	yes	cytoplasm	GO:0050789 regulation of biological process; GO:0080090 regulation of primary metabolic process; GO:0060255 regulation of macromolecule metabolic process; GO:0051246 regulation of protein metabolic process; GO:0009894 regulation of catabolic process; GO:0019222 regulation of metabolic process; GO:0042176 regulation of protein catabolic process; GO:0065007 biological regulation;	GO:1902494 catalytic complex; GO:0000502 proteasome complex; GO:0044464 cell part; GO:0005622 intracellular; GO:0032991 macromolecular complex; GO:0044424 intracellular part; GO:1905368 peptidase complex; GO:0005623 cell; GO:0043234 protein complex; GO:1905369 endopeptidase complex;	GO:0030234 enzyme regulator activity; GO:0098772 molecular function regulator; GO:0005488 binding;	mgr03050 Proteasome - Magnaporthe oryzae;
MGG_02970	Ubiquitin carboxyl-terminal hydrolase 6	Cluster 2	25	yes	nucleus	GO:0043632 modification-dependent macromolecule catabolic process; GO:0070646 protein modification by small protein removal; GO:0044265 cellular macromolecule catabolic process; GO:0051603 proteolysis involved in cellular protein catabolic process; GO:0044257 cellular protein catabolic process; GO:0019941 modification-dependent protein catabolic process; GO:0044267 cellular protein metabolic proc…	-	GO:0008233 peptidase activity; GO:0036459 thiol-dependent ubiquitinyl hydrolase activity; GO:0003824 catalytic activity; GO:0005488 binding; GO:0019783 ubiquitin-like protein-specific protease activity; GO:0101005 ubiquitinyl hydrolase activity; GO:0070011 peptidase activity, acting on L-amino acid peptides; GO:0008234 cysteine-type peptidase activity; GO:0016787 hydrolase activity; GO:0005515 pr…	-
MGG_01059	26S proteasome regulatory subunit rpn-8	Cluster 2	25	yes	cytoplasm	-	GO:1902494 catalytic complex; GO:0000502 proteasome complex; GO:0022624 proteasome accessory complex; GO:0044464 cell part; GO:0005622 intracellular; GO:0005838 proteasome regulatory particle; GO:0032991 macromolecular complex; GO:0044424 intracellular part; GO:1905368 peptidase complex; GO:0005623 cell; GO:0043234 protein complex; GO:1905369 endopeptidase complex;	GO:0005515 protein binding; GO:0005488 binding;	mgr03050 Proteasome - Magnaporthe oryzae;
MGG_01380	26S protease regulatory subunit 8	Cluster 2	25	yes	cytoplasm,nucleus	GO:1901575 organic substance catabolic process; GO:0008152 metabolic process; GO:0030163 protein catabolic process; GO:0009057 macromolecule catabolic process; GO:0043170 macromolecule metabolic process; GO:0019538 protein metabolic process; GO:0044238 primary metabolic process; GO:0009056 catabolic process; GO:0071704 organic substance metabolic process;	GO:0044424 intracellular part; GO:0005623 cell; GO:0044464 cell part; GO:0005622 intracellular; GO:0005737 cytoplasm;	GO:0005524 ATP binding; GO:1901265 nucleoside phosphate binding; GO:0001882 nucleoside binding; GO:0043167 ion binding; GO:0016787 hydrolase activity; GO:0000166 nucleotide binding; GO:0097159 organic cyclic compound binding; GO:1901363 heterocyclic compound binding; GO:0032549 ribonucleoside binding; GO:0097367 carbohydrate derivative binding; GO:0003824 catalytic activity; GO:0032553 ribonucleo…	mgr03050 Proteasome - Magnaporthe oryzae;
MGG_06472	Proteasome component PRE6	Cluster 2	25	yes	cytoplasm	GO:0043632 modification-dependent macromolecule catabolic process; GO:0044265 cellular macromolecule catabolic process; GO:0051603 proteolysis involved in cellular protein catabolic process; GO:0044257 cellular protein catabolic process; GO:0019941 modification-dependent protein catabolic process; GO:0044267 cellular protein metabolic process; GO:0006511 ubiquitin-dependent protein catabolic proc…	GO:0019773 proteasome core complex, alpha-subunit complex; GO:1902494 catalytic complex; GO:0000502 proteasome complex; GO:0044464 cell part; GO:0005622 intracellular; GO:0005839 proteasome core complex; GO:0032991 macromolecular complex; GO:0044424 intracellular part; GO:1905368 peptidase complex; GO:0005623 cell; GO:0043234 protein complex; GO:1905369 endopeptidase complex;	GO:0004175 endopeptidase activity; GO:0004298 threonine-type endopeptidase activity; GO:0008233 peptidase activity; GO:0070003 threonine-type peptidase activity; GO:0003824 catalytic activity; GO:0070011 peptidase activity, acting on L-amino acid peptides; GO:0016787 hydrolase activity;	mgr03050 Proteasome - Magnaporthe oryzae;
MGG_16706	26S proteasome regulatory subunit rpn11	Cluster 2	25	yes	nucleus	-	-	GO:0005515 protein binding; GO:0005488 binding;	mgr03050 Proteasome - Magnaporthe oryzae;
MGG_01153	Proteasome subunit alpha type-6	Cluster 2	25	yes	cytoplasm	GO:0043632 modification-dependent macromolecule catabolic process; GO:0051603 proteolysis involved in cellular protein catabolic process; GO:0044265 cellular macromolecule catabolic process; GO:0044257 cellular protein catabolic process; GO:0019941 modification-dependent protein catabolic process; GO:0044267 cellular protein metabolic process; GO:0006511 ubiquitin-dependent protein catabolic proc…	GO:0019773 proteasome core complex, alpha-subunit complex; GO:1902494 catalytic complex; GO:0000502 proteasome complex; GO:0044464 cell part; GO:0005622 intracellular; GO:0005839 proteasome core complex; GO:0032991 macromolecular complex; GO:0044424 intracellular part; GO:1905368 peptidase complex; GO:0005623 cell; GO:0043234 protein complex; GO:1905369 endopeptidase complex;	GO:0004175 endopeptidase activity; GO:0004298 threonine-type endopeptidase activity; GO:0008233 peptidase activity; GO:0070003 threonine-type peptidase activity; GO:0003824 catalytic activity; GO:0070011 peptidase activity, acting on L-amino acid peptides; GO:0016787 hydrolase activity;	mgr03050 Proteasome - Magnaporthe oryzae;
MGG_03524	26S proteasome regulatory subunit RPN9	Cluster 2	25	yes	nucleus	-	-	GO:0005515 protein binding; GO:0005488 binding;	mgr03050 Proteasome - Magnaporthe oryzae;
MGG_06936	Elongation factor 1-gamma	Cluster 2	31	yes	-	-	-	-	-
MGG_04436	Elongation factor 1-beta	Cluster 2	29	yes	cytoplasm	GO:0006518 peptide metabolic process; GO:0006414 translational elongation; GO:0043043 peptide biosynthetic process; GO:0044267 cellular protein metabolic process; GO:0006807 nitrogen compound metabolic process; GO:0009058 biosynthetic process; GO:0043603 cellular amide metabolic process; GO:0044238 primary metabolic process; GO:1901566 organonitrogen compound biosynthetic process; GO:1901576 orga…	GO:0044464 cell part; GO:0005622 intracellular; GO:0005737 cytoplasm; GO:0032991 macromolecular complex; GO:0044424 intracellular part; GO:0043234 protein complex; GO:0005623 cell; GO:0044444 cytoplasmic part; GO:0005853 eukaryotic translation elongation factor 1 complex;	GO:0097159 organic cyclic compound binding; GO:1901363 heterocyclic compound binding; GO:0003723 RNA binding; GO:0008135 translation factor activity, RNA binding; GO:0003746 translation elongation factor activity; GO:0005488 binding; GO:0003676 nucleic acid binding;	-
MGG_04529	Proteasome component PUP1	Cluster 2	25	yes	cytoplasm	GO:0051603 proteolysis involved in cellular protein catabolic process; GO:0044265 cellular macromolecule catabolic process; GO:0044257 cellular protein catabolic process; GO:0044267 cellular protein metabolic process; GO:0044238 primary metabolic process; GO:0044237 cellular metabolic process; GO:0071704 organic substance metabolic process; GO:1901575 organic substance catabolic process; GO:00081…	GO:1902494 catalytic complex; GO:0000502 proteasome complex; GO:0044464 cell part; GO:0005622 intracellular; GO:0005839 proteasome core complex; GO:0032991 macromolecular complex; GO:0044424 intracellular part; GO:1905368 peptidase complex; GO:0005623 cell; GO:0043234 protein complex; GO:1905369 endopeptidase complex;	GO:0004175 endopeptidase activity; GO:0004298 threonine-type endopeptidase activity; GO:0008233 peptidase activity; GO:0070003 threonine-type peptidase activity; GO:0003824 catalytic activity; GO:0070011 peptidase activity, acting on L-amino acid peptides; GO:0016787 hydrolase activity;	mgr03050 Proteasome - Magnaporthe oryzae;
MGG_03211	26S proteasome non-ATPase regulatory subunit 11	Cluster 2	25	yes	nucleus	-	-	GO:0005515 protein binding; GO:0005488 binding;	mgr03050 Proteasome - Magnaporthe oryzae;
MGG_03512	26S proteasome non-ATPase regulatory subunit 8	Cluster 2	25	yes	mitochondria	-	-	-	mgr03050 Proteasome - Magnaporthe oryzae;
MGG_03641	Elongation factor 1-alpha	Cluster 2	25.9312	yes	cytoplasm	GO:0006518 peptide metabolic process; GO:0006414 translational elongation; GO:0043043 peptide biosynthetic process; GO:0044267 cellular protein metabolic process; GO:0006807 nitrogen compound metabolic process; GO:0009058 biosynthetic process; GO:0043603 cellular amide metabolic process; GO:0044238 primary metabolic process; GO:1901566 organonitrogen compound biosynthetic process; GO:1901576 orga…	GO:0044424 intracellular part; GO:0005623 cell; GO:0044464 cell part; GO:0005622 intracellular; GO:0005737 cytoplasm;	GO:0003723 RNA binding; GO:1901265 nucleoside phosphate binding; GO:0003746 translation elongation factor activity; GO:0001882 nucleoside binding; GO:0043167 ion binding; GO:0016817 hydrolase activity, acting on acid anhydrides; GO:0016787 hydrolase activity; GO:0000166 nucleotide binding; GO:0017111 nucleoside-triphosphatase activity; GO:1901363 heterocyclic compound binding; GO:0097159 organic …	mgr03013 RNA transport - Magnaporthe oryzae;
MGG_01656	UV excision repair protein Rad23	Cluster 2	27.7425	yes	cytoplasm	GO:0033554 cellular response to stress; GO:0051603 proteolysis involved in cellular protein catabolic process; GO:0044257 cellular protein catabolic process; GO:0006725 cellular aromatic compound metabolic process; GO:0006259 DNA metabolic process; GO:0006289 nucleotide-excision repair; GO:0044267 cellular protein metabolic process; GO:0050896 response to stimulus; GO:0044237 cellular metabolic p…	GO:0043226 organelle; GO:0043231 intracellular membrane-bounded organelle; GO:0043229 intracellular organelle; GO:0005634 nucleus; GO:0044464 cell part; GO:0005622 intracellular; GO:0044424 intracellular part; GO:0043227 membrane-bounded organelle; GO:0005623 cell;	GO:0097159 organic cyclic compound binding; GO:1901363 heterocyclic compound binding; GO:0003677 DNA binding; GO:0005488 binding; GO:0003676 nucleic acid binding; GO:0003684 damaged DNA binding; GO:0005515 protein binding;	mgr03420 Nucleotide excision repair - Magnaporthe oryzae; mgr04141 Protein processing in endoplasmic reticulum - Magnaporthe oryzae;
MGG_01318	Deubiquitination-protection protein dph1	Cluster 2	27.7425	yes	nucleus	-	-	GO:0005515 protein binding; GO:0005488 binding;	mgr04141 Protein processing in endoplasmic reticulum - Magnaporthe oryzae;
MGG_07008	Nucleolar protein nop-58	Cluster 3	12.4	yes	cytoplasm	-	-	-	mgr03008 Ribosome biogenesis in eukaryotes - Magnaporthe oryzae;
MGG_00919	GMP synthase	Cluster 3	11	yes	cytoskeleton	GO:0009116 nucleoside metabolic process; GO:0042278 purine nucleoside metabolic process; GO:0009167 purine ribonucleoside monophosphate metabolic process; GO:0009117 nucleotide metabolic process; GO:0044699 single-organism process; GO:0046129 purine ribonucleoside biosynthetic process; GO:0009163 nucleoside biosynthetic process; GO:0009058 biosynthetic process; GO:0009156 ribonucleoside monophosp…	-	GO:0003922 GMP synthase (glutamine-hydrolyzing) activity; GO:0005524 ATP binding; GO:1901265 nucleoside phosphate binding; GO:0001882 nucleoside binding; GO:0043167 ion binding; GO:0016874 ligase activity; GO:0016817 hydrolase activity, acting on acid anhydrides; GO:0016787 hydrolase activity; GO:0000166 nucleotide binding; GO:0016884 carbon-nitrogen ligase activity, with glutamine as amido-N-don…	-
MGG_07030	rRNA processing protein rrp9	Cluster 3	12.2353	yes	mitochondria	-	-	GO:0005515 protein binding; GO:0005488 binding;	-
MGG_03210	U3 small nucleolar RNA associated protein	Cluster 3	12.35	yes	nucleus	-	-	GO:0005515 protein binding; GO:0005488 binding;	-
MGG_10382	Ribosome biogenesis protein RPF2	Cluster 3	12.4	yes	nucleus	-	-	-	-
MGG_02453	rRNA processing protein Ebp2	Cluster 3	12.4	yes	-	-	-	-	-
MGG_11039	N-acetyltransferase 10	Cluster 3	12.6737	yes	-	-	-	-	-
MGG_01123	Pre-rRNA processing protein Rrp12	Cluster 3	12.6737	yes	cytoplasm	-	-	GO:0005488 binding;	-
MGG_07915	pre-rRNA processing nucleolar protein	Cluster 3	12.4	yes	nucleus	-	-	-	mgr03008 Ribosome biogenesis in eukaryotes - Magnaporthe oryzae;
MGG_06381	DNA-directed RNA polymerase	Cluster 3	11.4	yes	nucleus	GO:0018130 heterocycle biosynthetic process; GO:0006725 cellular aromatic compound metabolic process; GO:0097659 nucleic acid-templated transcription; GO:0034654 nucleobase-containing compound biosynthetic process; GO:1901360 organic cyclic compound metabolic process; GO:0006807 nitrogen compound metabolic process; GO:0032774 RNA biosynthetic process; GO:0009058 biosynthetic process; GO:0044238 p…	GO:0043226 organelle; GO:0043231 intracellular membrane-bounded organelle; GO:0043229 intracellular organelle; GO:0005634 nucleus; GO:0044464 cell part; GO:0005622 intracellular; GO:0044424 intracellular part; GO:0043227 membrane-bounded organelle; GO:0005623 cell;	GO:0097159 organic cyclic compound binding; GO:1901363 heterocyclic compound binding; GO:0003677 DNA binding; GO:0016779 nucleotidyltransferase activity; GO:0034062 5'-3' RNA polymerase activity; GO:0003824 catalytic activity; GO:0097747 RNA polymerase activity; GO:0005488 binding; GO:0003676 nucleic acid binding; GO:0003899 DNA-directed 5'-3' RNA polymerase activity; GO:0016740 transferase activ…	mgr00240 Pyrimidine metabolism - Magnaporthe oryzae; mgr01100 Metabolic pathways - Magnaporthe oryzae; mgr03020 RNA polymerase - Magnaporthe oryzae; mgr00230 Purine metabolism - Magnaporthe oryzae;
MGG_10522	electron transfer flavoprotein alpha-subunit protein	Cluster 3	12.6737	yes	nucleus	-	-	GO:0097159 organic cyclic compound binding; GO:1901363 heterocyclic compound binding; GO:0003723 RNA binding; GO:0005488 binding; GO:0003676 nucleic acid binding;	-
MGG_01000	Small nucleolar ribonucleoprotein complex subunit Utp14	Cluster 3	11.4286	yes	nucleus	GO:0016072 rRNA metabolic process; GO:0006396 RNA processing; GO:0034470 ncRNA processing; GO:0044085 cellular component biogenesis; GO:0022613 ribonucleoprotein complex biogenesis; GO:0006725 cellular aromatic compound metabolic process; GO:0006807 nitrogen compound metabolic process; GO:0042254 ribosome biogenesis; GO:1901360 organic cyclic compound metabolic process; GO:0044238 primary metabol…	GO:0044464 cell part; GO:0005622 intracellular; GO:0032991 macromolecular complex; GO:0044424 intracellular part; GO:1990904 ribonucleoprotein complex; GO:0032040 small-subunit processome; GO:0030529 intracellular ribonucleoprotein complex; GO:0005623 cell; GO:0030684 preribosome;	-	mgr03008 Ribosome biogenesis in eukaryotes - Magnaporthe oryzae;
MGG_07099	ATP-dependent RNA helicase mss116	Cluster 3	12.5667	yes	mitochondria	-	-	GO:0005524 ATP binding; GO:1901265 nucleoside phosphate binding; GO:0001882 nucleoside binding; GO:0043167 ion binding; GO:0000166 nucleotide binding; GO:0097159 organic cyclic compound binding; GO:1901363 heterocyclic compound binding; GO:0032549 ribonucleoside binding; GO:0097367 carbohydrate derivative binding; GO:0032553 ribonucleotide binding; GO:0005488 binding; GO:0003676 nucleic acid bind…	-
MGG_05817	Nonsense-mediated mRNA decay protein 3	Cluster 3	10.4561	yes	nucleus	-	-	-	mgr03013 RNA transport - Magnaporthe oryzae; mgr03008 Ribosome biogenesis in eukaryotes - Magnaporthe oryzae;
MGG_06242	Ribosome biogenesis protein Kri1	Cluster 3	10.8235	yes	nucleus	-	-	-	-
MGG_01519	RNA-binding La domain protein	Cluster 3	10.3714	yes	-	-	-	-	-
MGG_06316	Curved DNA-binding protein	Cluster 3	10.5165	yes	cytoplasm	-	-	-	-
MGG_13217	tRNA (Cytosine-5-)-methyltransferase NCL1	Cluster 3	10.7179	yes	nucleus	-	-	GO:0097159 organic cyclic compound binding; GO:1901363 heterocyclic compound binding; GO:0016428 tRNA (cytosine-5-)-methyltransferase activity; GO:0003723 RNA binding; GO:0008757 S-adenosylmethionine-dependent methyltransferase activity; GO:0008168 methyltransferase activity; GO:0008173 RNA methyltransferase activity; GO:0016427 tRNA (cytosine) methyltransferase activity; GO:0003824 catalytic act…	-
MGG_12894	ATP-dependent RNA helicase DBP2	Cluster 3	10.6374	no	-	-	-	-	-
MGG_07301	NADH-ubiquinone oxidoreductase 24 kDa subunit	Cluster 4	12	yes	mitochondria	GO:0044699 single-organism process; GO:0008152 metabolic process; GO:0055114 oxidation-reduction process; GO:0044710 single-organism metabolic process;	-	GO:0003824 catalytic activity; GO:0016491 oxidoreductase activity;	mgr01100 Metabolic pathways - Magnaporthe oryzae; mgr00190 Oxidative phosphorylation - Magnaporthe oryzae;
MGG_00647	NADH-ubiquinone oxidoreductase 51 kDa subunit	Cluster 4	12	yes	mitochondria	GO:0044699 single-organism process; GO:0008152 metabolic process; GO:0055114 oxidation-reduction process; GO:0044710 single-organism metabolic process;	-	GO:0016651 oxidoreductase activity, acting on NAD(P)H; GO:1901265 nucleoside phosphate binding; GO:0043167 ion binding; GO:0050136 NADH dehydrogenase (quinone) activity; GO:0000166 nucleotide binding; GO:0051539 4 iron, 4 sulfur cluster binding; GO:0048037 cofactor binding; GO:0016655 oxidoreductase activity, acting on NAD(P)H, quinone or similar compound as acceptor; GO:0008137 NADH dehydrogenas…	mgr01100 Metabolic pathways - Magnaporthe oryzae; mgr00190 Oxidative phosphorylation - Magnaporthe oryzae;
MGG_03155	NADH-ubiquinone oxidoreductase 78 kDa subunit	Cluster 4	12	yes	mitochondria	GO:0016310 phosphorylation; GO:0009116 nucleoside metabolic process; GO:0042278 purine nucleoside metabolic process; GO:0006725 cellular aromatic compound metabolic process; GO:0009167 purine ribonucleoside monophosphate metabolic process; GO:0042773 ATP synthesis coupled electron transport; GO:0009259 ribonucleotide metabolic process; GO:0009117 nucleotide metabolic process; GO:0044699 single-or…	GO:0016020 membrane;	GO:0009055 electron carrier activity; GO:0016651 oxidoreductase activity, acting on NAD(P)H; GO:0003954 NADH dehydrogenase activity; GO:0003824 catalytic activity; GO:0051536 iron-sulfur cluster binding; GO:0005488 binding; GO:0050136 NADH dehydrogenase (quinone) activity; GO:0008137 NADH dehydrogenase (ubiquinone) activity; GO:0016655 oxidoreductase activity, acting on NAD(P)H, quinone or simila…	mgr01100 Metabolic pathways - Magnaporthe oryzae; mgr00190 Oxidative phosphorylation - Magnaporthe oryzae;
MGG_01333	NADH-ubiquinone oxidoreductase 30.4 kDa subunit	Cluster 4	12	yes	mitochondria	GO:0044699 single-organism process; GO:0008152 metabolic process; GO:0055114 oxidation-reduction process; GO:0044710 single-organism metabolic process;	-	GO:0016651 oxidoreductase activity, acting on NAD(P)H; GO:0003954 NADH dehydrogenase activity; GO:0003824 catalytic activity; GO:0050136 NADH dehydrogenase (quinone) activity; GO:0008137 NADH dehydrogenase (ubiquinone) activity; GO:0016655 oxidoreductase activity, acting on NAD(P)H, quinone or similar compound as acceptor; GO:0016491 oxidoreductase activity;	mgr01100 Metabolic pathways - Magnaporthe oryzae; mgr00190 Oxidative phosphorylation - Magnaporthe oryzae;
MGG_03484	NADH:ubiquinone oxidoreductase 9.6kD subunit	Cluster 4	12	yes	mitochondria	GO:0044711 single-organism biosynthetic process; GO:0016053 organic acid biosynthetic process; GO:0044281 small molecule metabolic process; GO:0044763 single-organism cellular process; GO:0044699 single-organism process; GO:0009058 biosynthetic process; GO:0044255 cellular lipid metabolic process; GO:0006631 fatty acid metabolic process; GO:0044238 primary metabolic process; GO:0044237 cellular m…	-	-	mgr01100 Metabolic pathways - Magnaporthe oryzae; mgr00190 Oxidative phosphorylation - Magnaporthe oryzae;
MGG_06030	NADH-ubiquinone oxidoreductase 29.9 kDa subunit	Cluster 4	12	yes	mitochondria	GO:0008152 metabolic process; GO:0006091 generation of precursor metabolites and energy; GO:0044710 single-organism metabolic process; GO:0055114 oxidation-reduction process; GO:0015980 energy derivation by oxidation of organic compounds; GO:0044763 single-organism cellular process; GO:0022900 electron transport chain; GO:0044699 single-organism process; GO:0022904 respiratory electron transport …	GO:0016020 membrane; GO:0043229 intracellular organelle; GO:0044429 mitochondrial part; GO:0031090 organelle membrane; GO:0031967 organelle envelope; GO:0044446 intracellular organelle part; GO:0005737 cytoplasm; GO:0044424 intracellular part; GO:0005623 cell; GO:0044422 organelle part; GO:0005739 mitochondrion; GO:0005740 mitochondrial envelope; GO:0043231 intracellular membrane-bounded organell…	GO:0016651 oxidoreductase activity, acting on NAD(P)H; GO:0003824 catalytic activity; GO:0016491 oxidoreductase activity;	mgr01100 Metabolic pathways - Magnaporthe oryzae; mgr00190 Oxidative phosphorylation - Magnaporthe oryzae;
MGG_02669	NADH-ubiquinone oxidoreductase 10.5 kDa subunit	Cluster 4	12	yes	-	-	-	-	-
MGG_04136	NADH-ubiquinone oxidoreductase 18 kDa subunit	Cluster 4	12	yes	mitochondria	GO:0008152 metabolic process; GO:0006091 generation of precursor metabolites and energy; GO:0044710 single-organism metabolic process; GO:0055114 oxidation-reduction process; GO:0044763 single-organism cellular process; GO:0022900 electron transport chain; GO:0044699 single-organism process; GO:0044237 cellular metabolic process; GO:0009987 cellular process;	-	GO:0016651 oxidoreductase activity, acting on NAD(P)H; GO:0003824 catalytic activity; GO:0016491 oxidoreductase activity;	mgr01100 Metabolic pathways - Magnaporthe oryzae; mgr00190 Oxidative phosphorylation - Magnaporthe oryzae;
MGG_06310	NADH-ubiquinone oxidoreductase 14.8 kDa subunit	Cluster 4	12	yes	nucleus	-	-	-	mgr01100 Metabolic pathways - Magnaporthe oryzae; mgr00190 Oxidative phosphorylation - Magnaporthe oryzae;
MGG_03073	NADH:ubiquinone oxidoreductase 20.8kD subunit	Cluster 4	12	yes	nucleus	-	-	-	mgr01100 Metabolic pathways - Magnaporthe oryzae; mgr00190 Oxidative phosphorylation - Magnaporthe oryzae;
MGG_03486	NADH:ubiquinone oxidoreductase 14kD subunit	Cluster 4	12	yes	mitochondria	-	-	-	-
MGG_03525	NADH-ubiquinone oxidoreductase 40 kDa subunit	Cluster 4	12	yes	mitochondria	-	-	-	mgr01100 Metabolic pathways - Magnaporthe oryzae; mgr00190 Oxidative phosphorylation - Magnaporthe oryzae;
MGG_05668	NADH:ubiquinone oxidoreductase 18.4kD subuni	Cluster 4	12	yes	-	-	-	-	-
MGG_13170	Cytochrome c1	Cluster 5	8	no	-	-	-	-	-
MGG_03226	Cytochrome b-c1 complex subunit 2	Cluster 5	8	yes	mitochondria	GO:0009116 nucleoside metabolic process; GO:0042278 purine nucleoside metabolic process; GO:0009167 purine ribonucleoside monophosphate metabolic process; GO:0009117 nucleotide metabolic process; GO:0044699 single-organism process; GO:0046129 purine ribonucleoside biosynthetic process; GO:0009163 nucleoside biosynthetic process; GO:0009058 biosynthetic process; GO:0009156 ribonucleoside monophosp…	GO:0016020 membrane; GO:0098800 inner mitochondrial membrane protein complex; GO:0031090 organelle membrane; GO:0098796 membrane protein complex; GO:0005737 cytoplasm; GO:0032991 macromolecular complex; GO:0098798 mitochondrial protein complex; GO:0044424 intracellular part; GO:0005623 cell; GO:0044455 mitochondrial membrane part; GO:0044422 organelle part; GO:0005740 mitochondrial envelope; GO:0…	GO:0042625 ATPase coupled ion transmembrane transporter activity; GO:0015399 primary active transmembrane transporter activity; GO:0022892 substrate-specific transporter activity; GO:0016817 hydrolase activity, acting on acid anhydrides; GO:0044769 ATPase activity, coupled to transmembrane movement of ions, rotational mechanism; GO:0015077 monovalent inorganic cation transmembrane transporter act…	mgr01100 Metabolic pathways - Magnaporthe oryzae; mgr00190 Oxidative phosphorylation - Magnaporthe oryzae;
MGG_09916	ATP synthase subunit gamma	Cluster 5	8	yes	mitochondria	GO:0009116 nucleoside metabolic process; GO:0042278 purine nucleoside metabolic process; GO:0009167 purine ribonucleoside monophosphate metabolic process; GO:0009117 nucleotide metabolic process; GO:0044699 single-organism process; GO:0046129 purine ribonucleoside biosynthetic process; GO:0009163 nucleoside biosynthetic process; GO:0009058 biosynthetic process; GO:0009156 ribonucleoside monophosp…	GO:0045261 proton-transporting ATP synthase complex, catalytic core F(1); GO:0016020 membrane; GO:0098796 membrane protein complex; GO:0044425 membrane part; GO:0044464 cell part; GO:0005622 intracellular; GO:0016469 proton-transporting two-sector ATPase complex; GO:0032991 macromolecular complex; GO:0033178 proton-transporting two-sector ATPase complex, catalytic domain; GO:0044424 intracellular…	GO:0022804 active transmembrane transporter activity; GO:0042625 ATPase coupled ion transmembrane transporter activity; GO:0015075 ion transmembrane transporter activity; GO:0022853 active ion transmembrane transporter activity; GO:0015399 primary active transmembrane transporter activity; GO:0022892 substrate-specific transporter activity; GO:0044769 ATPase activity, coupled to transmembrane mov…	mgr01100 Metabolic pathways - Magnaporthe oryzae; mgr00190 Oxidative phosphorylation - Magnaporthe oryzae;
MGG_07752	ATP synthase subunit alpha	Cluster 5	8	yes	mitochondria	GO:0009116 nucleoside metabolic process; GO:0042278 purine nucleoside metabolic process; GO:0009167 purine ribonucleoside monophosphate metabolic process; GO:0009117 nucleotide metabolic process; GO:0044699 single-organism process; GO:0046129 purine ribonucleoside biosynthetic process; GO:0009163 nucleoside biosynthetic process; GO:0009058 biosynthetic process; GO:0009156 ribonucleoside monophosp…	GO:0045261 proton-transporting ATP synthase complex, catalytic core F(1); GO:0016020 membrane; GO:0098796 membrane protein complex; GO:0044425 membrane part; GO:0044464 cell part; GO:0005622 intracellular; GO:0016469 proton-transporting two-sector ATPase complex; GO:0032991 macromolecular complex; GO:0033178 proton-transporting two-sector ATPase complex, catalytic domain; GO:0044424 intracellular…	GO:0042625 ATPase coupled ion transmembrane transporter activity; GO:1901265 nucleoside phosphate binding; GO:0015399 primary active transmembrane transporter activity; GO:0022892 substrate-specific transporter activity; GO:0016817 hydrolase activity, acting on acid anhydrides; GO:0044769 ATPase activity, coupled to transmembrane movement of ions, rotational mechanism; GO:0015077 monovalent inorg…	mgr01100 Metabolic pathways - Magnaporthe oryzae; mgr00190 Oxidative phosphorylation - Magnaporthe oryzae;
MGG_06148	Peroxisomal hydratase-dehydrogenase-epimerase	Cluster 5	7.56364	yes	cytoplasm	-	-	GO:0003824 catalytic activity; GO:0016491 oxidoreductase activity;	-
MGG_06977	Succinyl-CoA ligase subunit beta	Cluster 5	8.18182	no	-	-	-	-	-
MGG_03185	ATP synthase subunit beta	Cluster 5	8	yes	mitochondria	GO:0009116 nucleoside metabolic process; GO:0042278 purine nucleoside metabolic process; GO:0009167 purine ribonucleoside monophosphate metabolic process; GO:0009117 nucleotide metabolic process; GO:0044699 single-organism process; GO:0009058 biosynthetic process; GO:0009163 nucleoside biosynthetic process; GO:0046129 purine ribonucleoside biosynthetic process; GO:0009156 ribonucleoside monophosp…	GO:0045261 proton-transporting ATP synthase complex, catalytic core F(1); GO:0016020 membrane; GO:0098796 membrane protein complex; GO:0044425 membrane part; GO:0044464 cell part; GO:0005622 intracellular; GO:0016469 proton-transporting two-sector ATPase complex; GO:0032991 macromolecular complex; GO:0033178 proton-transporting two-sector ATPase complex, catalytic domain; GO:0044424 intracellular…	GO:0042625 ATPase coupled ion transmembrane transporter activity; GO:1901265 nucleoside phosphate binding; GO:0015399 primary active transmembrane transporter activity; GO:0022892 substrate-specific transporter activity; GO:0016817 hydrolase activity, acting on acid anhydrides; GO:0044769 ATPase activity, coupled to transmembrane movement of ions, rotational mechanism; GO:0015077 monovalent inorg…	mgr01100 Metabolic pathways - Magnaporthe oryzae; mgr00190 Oxidative phosphorylation - Magnaporthe oryzae;
MGG_03152	ATP synthase subunit 5	Cluster 5	8	yes	mitochondria	GO:0009116 nucleoside metabolic process; GO:0042278 purine nucleoside metabolic process; GO:0009167 purine ribonucleoside monophosphate metabolic process; GO:0009117 nucleotide metabolic process; GO:0044699 single-organism process; GO:0046129 purine ribonucleoside biosynthetic process; GO:0009163 nucleoside biosynthetic process; GO:0009058 biosynthetic process; GO:0009156 ribonucleoside monophosp…	GO:0016020 membrane;	GO:0022804 active transmembrane transporter activity; GO:0042625 ATPase coupled ion transmembrane transporter activity; GO:0015075 ion transmembrane transporter activity; GO:0022853 active ion transmembrane transporter activity; GO:0015399 primary active transmembrane transporter activity; GO:0022892 substrate-specific transporter activity; GO:0044769 ATPase activity, coupled to transmembrane mov…	mgr01100 Metabolic pathways - Magnaporthe oryzae; mgr00190 Oxidative phosphorylation - Magnaporthe oryzae;
MGG_05093	Cytochrome b-c1 complex subunit Rieske	Cluster 5	8	no	-	-	-	-	-
MGG_03149	Dihydrolipoyllysine-residue succinyltransferase	Cluster 5	7.2	yes	mitochondria	GO:0072350 tricarboxylic acid metabolic process; GO:0055114 oxidation-reduction process; GO:0044281 small molecule metabolic process; GO:0044763 single-organism cellular process; GO:0006099 tricarboxylic acid cycle; GO:0044699 single-organism process; GO:0044238 primary metabolic process; GO:0045333 cellular respiration; GO:0044237 cellular metabolic process; GO:0071704 organic substance metaboli…	GO:1902494 catalytic complex; GO:0044464 cell part; GO:0005622 intracellular; GO:1990204 oxidoreductase complex; GO:0005737 cytoplasm; GO:0032991 macromolecular complex; GO:0044424 intracellular part; GO:0045252 oxoglutarate dehydrogenase complex; GO:1990234 transferase complex; GO:0043234 protein complex; GO:0005623 cell; GO:0045239 tricarboxylic acid cycle enzyme complex; GO:0044444 cytoplasmic…	GO:0016417 S-acyltransferase activity; GO:0016751 S-succinyltransferase activity; GO:0016746 transferase activity, transferring acyl groups; GO:0004149 dihydrolipoyllysine-residue succinyltransferase activity; GO:0003824 catalytic activity; GO:0016748 succinyltransferase activity; GO:0016740 transferase activity; GO:0016747 transferase activity, transferring acyl groups other than amino-acyl grou…	mgr01100 Metabolic pathways - Magnaporthe oryzae; mgr01110 Biosynthesis of secondary metabolites - Magnaporthe oryzae; mgr00020 Citrate cycle (TCA cycle) - Magnaporthe oryzae; mgr00310 Lysine degradation - Magnaporthe oryzae; mgr01130 Biosynthesis of antibiotics - Magnaporthe oryzae; mgr01200 Carbon metabolism - Magnaporthe oryzae;
MGG_06719	ATP-citrate synthase subunit 1	Cluster 5	8.89167	yes	cytoplasm	GO:0008152 metabolic process;	-	GO:0016746 transferase activity, transferring acyl groups; GO:0048037 cofactor binding; GO:0046912 transferase activity, transferring acyl groups, acyl groups converted into alkyl on transfer; GO:0016740 transferase activity; GO:0003824 catalytic activity; GO:0005488 binding;	mgr01100 Metabolic pathways - Magnaporthe oryzae; mgr01110 Biosynthesis of secondary metabolites - Magnaporthe oryzae; mgr00020 Citrate cycle (TCA cycle) - Magnaporthe oryzae; mgr01130 Biosynthesis of antibiotics - Magnaporthe oryzae;
MGG_09878	Dihydrolipoyllysine-residue acetyltransferase component-pyruvate dehydrogenase complex	Cluster 5	8.07692	yes	mitochondria	GO:0006090 pyruvate metabolic process; GO:0008152 metabolic process; GO:0044710 single-organism metabolic process; GO:0044281 small molecule metabolic process; GO:0044763 single-organism cellular process; GO:0019752 carboxylic acid metabolic process; GO:0044699 single-organism process; GO:0032787 monocarboxylic acid metabolic process; GO:0006082 organic acid metabolic process; GO:0009987 cellular…	GO:1902494 catalytic complex; GO:0044464 cell part; GO:0005622 intracellular; GO:1990204 oxidoreductase complex; GO:0005737 cytoplasm; GO:0032991 macromolecular complex; GO:0044424 intracellular part; GO:0045254 pyruvate dehydrogenase complex; GO:0005623 cell; GO:0044444 cytoplasmic part;	GO:0016417 S-acyltransferase activity; GO:0004742 dihydrolipoyllysine-residue acetyltransferase activity; GO:0016746 transferase activity, transferring acyl groups; GO:0003824 catalytic activity; GO:0016418 S-acetyltransferase activity; GO:0016747 transferase activity, transferring acyl groups other than amino-acyl groups; GO:0030523 dihydrolipoamide S-acyltransferase activity; GO:0016740 transfe…	mgr01100 Metabolic pathways - Magnaporthe oryzae; mgr01110 Biosynthesis of secondary metabolites - Magnaporthe oryzae; mgr00020 Citrate cycle (TCA cycle) - Magnaporthe oryzae; mgr00620 Pyruvate metabolism - Magnaporthe oryzae; mgr01130 Biosynthesis of antibiotics - Magnaporthe oryzae; mgr01200 Carbon metabolism - Magnaporthe oryzae; mgr00010 Glycolysis / Gluconeogenesis - Magnaporthe oryzae;
MGG_04839	Peroxisomal dehydratase	Cluster 5	7.56364	yes	cytoplasm	-	-	-	-
MGG_04118	Fatty acid synthase beta subunit dehydratase	Cluster 5	8.19231	yes	cytoplasm	GO:0044711 single-organism biosynthetic process; GO:0016053 organic acid biosynthetic process; GO:0055114 oxidation-reduction process; GO:0044281 small molecule metabolic process; GO:0044763 single-organism cellular process; GO:0044699 single-organism process; GO:0044255 cellular lipid metabolic process; GO:0009058 biosynthetic process; GO:0006631 fatty acid metabolic process; GO:0044238 primary …	GO:0044464 cell part; GO:0005622 intracellular; GO:0005737 cytoplasm; GO:0032991 macromolecular complex; GO:0005835 fatty acid synthase complex; GO:0044424 intracellular part; GO:0044445 cytosolic part; GO:0043234 protein complex; GO:0005623 cell; GO:0005829 cytosol; GO:0044444 cytoplasmic part;	GO:0016627 oxidoreductase activity, acting on the CH-CH group of donors; GO:0016746 transferase activity, transferring acyl groups; GO:0016628 oxidoreductase activity, acting on the CH-CH group of donors, NAD or NADP as acceptor; GO:0003824 catalytic activity; GO:0004318 enoyl-[acyl-carrier-protein] reductase (NADH) activity; GO:0016740 transferase activity; GO:0016747 transferase activity, trans…	mgr01100 Metabolic pathways - Magnaporthe oryzae; mgr01212 Fatty acid metabolism - Magnaporthe oryzae; mgr00061 Fatty acid biosynthesis - Magnaporthe oryzae;
MGG_04752	ATP synthase subunit 4	Cluster 5	8	yes	mitochondria	GO:0009116 nucleoside metabolic process; GO:0042278 purine nucleoside metabolic process; GO:0009167 purine ribonucleoside monophosphate metabolic process; GO:0009117 nucleotide metabolic process; GO:0044699 single-organism process; GO:0046129 purine ribonucleoside biosynthetic process; GO:0009163 nucleoside biosynthetic process; GO:0009058 biosynthetic process; GO:0009156 ribonucleoside monophosp…	GO:0016020 membrane; GO:0098800 inner mitochondrial membrane protein complex; GO:0031090 organelle membrane; GO:0098796 membrane protein complex; GO:0005737 cytoplasm; GO:0032991 macromolecular complex; GO:0098798 mitochondrial protein complex; GO:0044424 intracellular part; GO:0005623 cell; GO:0044455 mitochondrial membrane part; GO:0044422 organelle part; GO:0005740 mitochondrial envelope; GO:0…	GO:0015075 ion transmembrane transporter activity; GO:0022892 substrate-specific transporter activity; GO:0015077 monovalent inorganic cation transmembrane transporter activity; GO:0022890 inorganic cation transmembrane transporter activity; GO:0015078 hydrogen ion transmembrane transporter activity; GO:0008324 cation transmembrane transporter activity; GO:0022891 substrate-specific transmembrane…	mgr01100 Metabolic pathways - Magnaporthe oryzae; mgr00190 Oxidative phosphorylation - Magnaporthe oryzae;
MGG_02661	ATP synthase subunit D	Cluster 5	8	no	-	-	-	-	-
MGG_12868	Enoyl-CoA hydratase	Cluster 5	8.19231	yes	mitochondria	GO:0008152 metabolic process;	-	GO:0003824 catalytic activity;	mgr00410 beta-Alanine metabolism - Magnaporthe oryzae; mgr00310 Lysine degradation - Magnaporthe oryzae; mgr01100 Metabolic pathways - Magnaporthe oryzae; mgr00380 Tryptophan metabolism - Magnaporthe oryzae; mgr01110 Biosynthesis of secondary metabolites - Magnaporthe oryzae; mgr00280 Valine, leucine and isoleucine degradation - Magnaporthe oryzae; mgr01130 Biosynthesis of antibiotics - Magnaport…
MGG_01026	Hydroxymethylglutaryl-CoA synthase	Cluster 5	7.27273	yes	cytoplasm	GO:0006720 isoprenoid metabolic process; GO:0044711 single-organism biosynthetic process; GO:0044763 single-organism cellular process; GO:0044699 single-organism process; GO:0009058 biosynthetic process; GO:0044255 cellular lipid metabolic process; GO:0044238 primary metabolic process; GO:1901576 organic substance biosynthetic process; GO:0044237 cellular metabolic process; GO:0044249 cellular bi…	-	GO:0004421 hydroxymethylglutaryl-CoA synthase activity; GO:0016746 transferase activity, transferring acyl groups; GO:0003824 catalytic activity; GO:0016740 transferase activity; GO:0046912 transferase activity, transferring acyl groups, acyl groups converted into alkyl on transfer;	mgr01100 Metabolic pathways - Magnaporthe oryzae; mgr00280 Valine, leucine and isoleucine degradation - Magnaporthe oryzae; mgr01110 Biosynthesis of secondary metabolites - Magnaporthe oryzae; mgr00900 Terpenoid backbone biosynthesis - Magnaporthe oryzae; mgr00072 Synthesis and degradation of ketone bodies - Magnaporthe oryzae; mgr01130 Biosynthesis of antibiotics - Magnaporthe oryzae; mgr00650 B…
MGG_11480	Succinyl-CoA:3-ketoacid-coenzyme A transferase subunit A	Cluster 5	7.46667	yes	mitochondria	GO:0044712 single-organism catabolic process; GO:0046952 ketone body catabolic process; GO:0044281 small molecule metabolic process; GO:0044763 single-organism cellular process; GO:0044699 single-organism process; GO:0044282 small molecule catabolic process; GO:0046950 cellular ketone body metabolic process; GO:0044237 cellular metabolic process; GO:0071704 organic substance metabolic process; GO…	-	GO:0008410 CoA-transferase activity; GO:0016782 transferase activity, transferring sulfur-containing groups; GO:0003824 catalytic activity; GO:0016740 transferase activity;	mgr00280 Valine, leucine and isoleucine degradation - Magnaporthe oryzae; mgr00072 Synthesis and degradation of ketone bodies - Magnaporthe oryzae; mgr00650 Butanoate metabolism - Magnaporthe oryzae;
MGG_05247	NAD-specific glutamate dehydrogenase	Cluster 5	7.41758	yes	-	-	-	-	-
MGG_04156	Aspartate aminotransferase	Cluster 5	7.21978	yes	mitochondria	GO:0044281 small molecule metabolic process; GO:0044763 single-organism cellular process; GO:0006807 nitrogen compound metabolic process; GO:0044699 single-organism process; GO:0009058 biosynthetic process; GO:0044238 primary metabolic process; GO:0044237 cellular metabolic process; GO:0071704 organic substance metabolic process; GO:0008152 metabolic process; GO:0006520 cellular amino acid metabo…	-	GO:0097159 organic cyclic compound binding; GO:1901363 heterocyclic compound binding; GO:0016769 transferase activity, transferring nitrogenous groups; GO:0003824 catalytic activity; GO:0005488 binding; GO:0043167 ion binding; GO:0043168 anion binding; GO:0008483 transaminase activity; GO:0016740 transferase activity; GO:0048037 cofactor binding; GO:0030170 pyridoxal phosphate binding;	mgr00250 Alanine, aspartate and glutamate metabolism - Magnaporthe oryzae; mgr00330 Arginine and proline metabolism - Magnaporthe oryzae; mgr01210 2-Oxocarboxylic acid metabolism - Magnaporthe oryzae; mgr00350 Tyrosine metabolism - Magnaporthe oryzae; mgr01230 Biosynthesis of amino acids - Magnaporthe oryzae; mgr00220 Arginine biosynthesis - Magnaporthe oryzae; mgr00360 Phenylalanine metabolism -…
MGG_06561	Glutaryl-CoA dehydrogenase	Cluster 5	7.82222	yes	-	-	-	-	-
MGG_06530	Aspartate aminotransferase	Cluster 5	7.21978	yes	mitochondria	GO:0044281 small molecule metabolic process; GO:0044763 single-organism cellular process; GO:0006807 nitrogen compound metabolic process; GO:0044699 single-organism process; GO:0009058 biosynthetic process; GO:0044238 primary metabolic process; GO:0044237 cellular metabolic process; GO:0071704 organic substance metabolic process; GO:0008152 metabolic process; GO:0006520 cellular amino acid metabo…	-	GO:0097159 organic cyclic compound binding; GO:1901363 heterocyclic compound binding; GO:0016769 transferase activity, transferring nitrogenous groups; GO:0003824 catalytic activity; GO:0005488 binding; GO:0043167 ion binding; GO:0043168 anion binding; GO:0008483 transaminase activity; GO:0016740 transferase activity; GO:0048037 cofactor binding; GO:0030170 pyridoxal phosphate binding;	mgr00250 Alanine, aspartate and glutamate metabolism - Magnaporthe oryzae; mgr00330 Arginine and proline metabolism - Magnaporthe oryzae; mgr01210 2-Oxocarboxylic acid metabolism - Magnaporthe oryzae; mgr00350 Tyrosine metabolism - Magnaporthe oryzae; mgr01230 Biosynthesis of amino acids - Magnaporthe oryzae; mgr00220 Arginine biosynthesis - Magnaporthe oryzae; mgr00360 Phenylalanine metabolism -…
MGG_01092	Homocitrate synthase	Cluster 5	8	yes	cytoplasm	GO:0016053 organic acid biosynthetic process; GO:0009066 aspartate family amino acid metabolic process; GO:0044699 single-organism process; GO:0009058 biosynthetic process; GO:1901566 organonitrogen compound biosynthetic process; GO:0044237 cellular metabolic process; GO:0071704 organic substance metabolic process; GO:0008152 metabolic process; GO:0006520 cellular amino acid metabolic process; GO…	-	GO:0016746 transferase activity, transferring acyl groups; GO:0004410 homocitrate synthase activity; GO:0003824 catalytic activity; GO:0016740 transferase activity; GO:0046912 transferase activity, transferring acyl groups, acyl groups converted into alkyl on transfer;	mgr01100 Metabolic pathways - Magnaporthe oryzae; mgr00620 Pyruvate metabolism - Magnaporthe oryzae; mgr01130 Biosynthesis of antibiotics - Magnaporthe oryzae; mgr01210 2-Oxocarboxylic acid metabolism - Magnaporthe oryzae; mgr00300 Lysine biosynthesis - Magnaporthe oryzae; mgr01230 Biosynthesis of amino acids - Magnaporthe oryzae;
MGG_07756	Pyruvate carboxylase	Cluster 5	8	yes	-	-	-	-	-
MGG_06609	Acetyl-CoA hydrolase	Cluster 5	8	yes	mitochondria	GO:0006790 sulfur compound metabolic process; GO:0008152 metabolic process; GO:0006793 phosphorus metabolic process; GO:0035383 thioester metabolic process; GO:0006732 coenzyme metabolic process; GO:0006084 acetyl-CoA metabolic process; GO:0044237 cellular metabolic process; GO:0009987 cellular process; GO:0006637 acyl-CoA metabolic process; GO:0051186 cofactor metabolic process; GO:0071704 organ…	-	GO:0003824 catalytic activity;	mgr00620 Pyruvate metabolism - Magnaporthe oryzae;
MGG_00450	Phosphoenolpyruvate carboxykinase	Cluster 5	8	yes	mitochondria	GO:0016051 carbohydrate biosynthetic process; GO:0019319 hexose biosynthetic process; GO:0044711 single-organism biosynthetic process; GO:0044281 small molecule metabolic process; GO:0044699 single-organism process; GO:0009058 biosynthetic process; GO:0046364 monosaccharide biosynthetic process; GO:0044238 primary metabolic process; GO:0005975 carbohydrate metabolic process; GO:1901576 organic su…	-	GO:0005524 ATP binding; GO:1901265 nucleoside phosphate binding; GO:0004611 phosphoenolpyruvate carboxykinase activity; GO:0001882 nucleoside binding; GO:0043167 ion binding; GO:0016829 lyase activity; GO:0000166 nucleotide binding; GO:0004612 phosphoenolpyruvate carboxykinase (ATP) activity; GO:0097159 organic cyclic compound binding; GO:1901363 heterocyclic compound binding; GO:0032549 ribonucl…	mgr01100 Metabolic pathways - Magnaporthe oryzae; mgr01110 Biosynthesis of secondary metabolites - Magnaporthe oryzae; mgr00020 Citrate cycle (TCA cycle) - Magnaporthe oryzae; mgr00620 Pyruvate metabolism - Magnaporthe oryzae; mgr01130 Biosynthesis of antibiotics - Magnaporthe oryzae; mgr01200 Carbon metabolism - Magnaporthe oryzae; mgr00010 Glycolysis / Gluconeogenesis - Magnaporthe oryzae;
MGG_04012	3-hydroxyisobutyryl-CoA hydrolase	Cluster 5	8.19231	yes	mitochondria	-	-	GO:0016787 hydrolase activity; GO:0016289 CoA hydrolase activity; GO:0016790 thiolester hydrolase activity; GO:0003824 catalytic activity; GO:0003860 3-hydroxyisobutyryl-CoA hydrolase activity; GO:0016788 hydrolase activity, acting on ester bonds;	mgr00410 beta-Alanine metabolism - Magnaporthe oryzae; mgr01100 Metabolic pathways - Magnaporthe oryzae; mgr00280 Valine, leucine and isoleucine degradation - Magnaporthe oryzae; mgr00640 Propanoate metabolism - Magnaporthe oryzae; mgr01200 Carbon metabolism - Magnaporthe oryzae;
MGG_03418	Acyl-CoA dehydrogenase	Cluster 5	7.82222	yes	-	-	-	-	-
MGG_08690	Short-chain specific acyl-CoA dehydrogenase	Cluster 5	7.82222	yes	-	-	-	-	-
MGG_01995	Isocitrate dehydrogenase subunit 1	Cluster 6	5.66667	yes	mitochondria	GO:0072350 tricarboxylic acid metabolic process; GO:0055114 oxidation-reduction process; GO:0044281 small molecule metabolic process; GO:0044763 single-organism cellular process; GO:0006099 tricarboxylic acid cycle; GO:0044699 single-organism process; GO:0044238 primary metabolic process; GO:0045333 cellular respiration; GO:0044237 cellular metabolic process; GO:0071704 organic substance metaboli…	-	GO:0000287 magnesium ion binding; GO:1901265 nucleoside phosphate binding; GO:0043167 ion binding; GO:0004448 isocitrate dehydrogenase activity; GO:0000166 nucleotide binding; GO:0048037 cofactor binding; GO:0016491 oxidoreductase activity; GO:0016614 oxidoreductase activity, acting on CH-OH group of donors; GO:1901363 heterocyclic compound binding; GO:0097159 organic cyclic compound binding; GO:…	mgr01100 Metabolic pathways - Magnaporthe oryzae; mgr01110 Biosynthesis of secondary metabolites - Magnaporthe oryzae; mgr00020 Citrate cycle (TCA cycle) - Magnaporthe oryzae; mgr01130 Biosynthesis of antibiotics - Magnaporthe oryzae; mgr01210 2-Oxocarboxylic acid metabolism - Magnaporthe oryzae; mgr01200 Carbon metabolism - Magnaporthe oryzae; mgr01230 Biosynthesis of amino acids - Magnaporthe o…
MGG_01712	Isocitrate dehydrogenase subunit 2	Cluster 6	6.50549	yes	-	-	-	-	-
MGG_07613	Acetyl-CoA carboxylase	Cluster 6	5.77895	yes	cytoplasm	GO:0044711 single-organism biosynthetic process; GO:0016053 organic acid biosynthetic process; GO:0044281 small molecule metabolic process; GO:0044763 single-organism cellular process; GO:0044699 single-organism process; GO:0009058 biosynthetic process; GO:0044255 cellular lipid metabolic process; GO:0006631 fatty acid metabolic process; GO:0044238 primary metabolic process; GO:0044237 cellular m…	-	GO:0005524 ATP binding; GO:1901265 nucleoside phosphate binding; GO:0016885 ligase activity, forming carbon-carbon bonds; GO:0001882 nucleoside binding; GO:0043167 ion binding; GO:0016874 ligase activity; GO:0000166 nucleotide binding; GO:1901363 heterocyclic compound binding; GO:0003989 acetyl-CoA carboxylase activity; GO:0016879 ligase activity, forming carbon-nitrogen bonds; GO:0097159 organic…	mgr00254 Aflatoxin biosynthesis - Magnaporthe oryzae; mgr01100 Metabolic pathways - Magnaporthe oryzae; mgr01110 Biosynthesis of secondary metabolites - Magnaporthe oryzae; mgr01212 Fatty acid metabolism - Magnaporthe oryzae; mgr00620 Pyruvate metabolism - Magnaporthe oryzae; mgr00061 Fatty acid biosynthesis - Magnaporthe oryzae; mgr00640 Propanoate metabolism - Magnaporthe oryzae;
MGG_03578	Histone H2B	Cluster 6	6.37778	yes	nucleus	-	GO:0043229 intracellular organelle; GO:0043232 intracellular non-membrane-bounded organelle; GO:0044446 intracellular organelle part; GO:0032991 macromolecular complex; GO:0044424 intracellular part; GO:0005623 cell; GO:0044422 organelle part; GO:0044427 chromosomal part; GO:0043228 non-membrane-bounded organelle; GO:0000786 nucleosome; GO:0043226 organelle; GO:0000785 chromatin; GO:0044464 cell …	GO:0097159 organic cyclic compound binding; GO:1901363 heterocyclic compound binding; GO:0003677 DNA binding; GO:0046982 protein heterodimerization activity; GO:0005488 binding; GO:0046983 protein dimerization activity; GO:0003676 nucleic acid binding; GO:0005515 protein binding;	-
MGG_03577	Histone H2A	Cluster 6	6.37778	yes	nucleus	-	GO:0043229 intracellular organelle; GO:0043232 intracellular non-membrane-bounded organelle; GO:0044446 intracellular organelle part; GO:0032991 macromolecular complex; GO:0044424 intracellular part; GO:0005623 cell; GO:0044422 organelle part; GO:0044427 chromosomal part; GO:0000786 nucleosome; GO:0043228 non-membrane-bounded organelle; GO:0043231 intracellular membrane-bounded organelle; GO:0043…	GO:0097159 organic cyclic compound binding; GO:1901363 heterocyclic compound binding; GO:0003677 DNA binding; GO:0046982 protein heterodimerization activity; GO:0005488 binding; GO:0046983 protein dimerization activity; GO:0003676 nucleic acid binding; GO:0005515 protein binding;	-
MGG_10569	Pyruvate dehydrogenase E1 component subunit beta	Cluster 6	6.22222	yes	mitochondria	GO:0008152 metabolic process;	-	GO:0003824 catalytic activity;	mgr01100 Metabolic pathways - Magnaporthe oryzae; mgr01110 Biosynthesis of secondary metabolites - Magnaporthe oryzae; mgr00020 Citrate cycle (TCA cycle) - Magnaporthe oryzae; mgr00620 Pyruvate metabolism - Magnaporthe oryzae; mgr01130 Biosynthesis of antibiotics - Magnaporthe oryzae; mgr01200 Carbon metabolism - Magnaporthe oryzae; mgr00010 Glycolysis / Gluconeogenesis - Magnaporthe oryzae;
MGG_05480	Succinyl-CoA ligase subunit alpha	Cluster 6	6.32967	yes	mitochondria	GO:0008152 metabolic process;	-	GO:0003824 catalytic activity; GO:0048037 cofactor binding; GO:0005488 binding;	mgr01100 Metabolic pathways - Magnaporthe oryzae; mgr01110 Biosynthesis of secondary metabolites - Magnaporthe oryzae; mgr00020 Citrate cycle (TCA cycle) - Magnaporthe oryzae; mgr01130 Biosynthesis of antibiotics - Magnaporthe oryzae; mgr00640 Propanoate metabolism - Magnaporthe oryzae; mgr01200 Carbon metabolism - Magnaporthe oryzae;
MGG_12805	Tryptophan synthase	Cluster 6	6	yes	cytoplasm	GO:0016053 organic acid biosynthetic process; GO:0006725 cellular aromatic compound metabolic process; GO:0000162 tryptophan biosynthetic process; GO:0044699 single-organism process; GO:0009058 biosynthetic process; GO:1901566 organonitrogen compound biosynthetic process; GO:0042435 indole-containing compound biosynthetic process; GO:0044237 cellular metabolic process; GO:0006576 cellular biogeni…	-	GO:0016829 lyase activity; GO:0016836 hydro-lyase activity; GO:0004834 tryptophan synthase activity; GO:0003824 catalytic activity; GO:0016835 carbon-oxygen lyase activity;	mgr00260 Glycine, serine and threonine metabolism - Magnaporthe oryzae; mgr01100 Metabolic pathways - Magnaporthe oryzae; mgr01110 Biosynthesis of secondary metabolites - Magnaporthe oryzae; mgr01130 Biosynthesis of antibiotics - Magnaporthe oryzae; mgr00400 Phenylalanine, tyrosine and tryptophan biosynthesis - Magnaporthe oryzae; mgr01230 Biosynthesis of amino acids - Magnaporthe oryzae;
MGG_06425	Anthranilate synthase component 2	Cluster 6	6	yes	cytoskeleton	GO:0044106 cellular amine metabolic process; GO:0009072 aromatic amino acid family metabolic process; GO:0006725 cellular aromatic compound metabolic process; GO:0044281 small molecule metabolic process; GO:0044763 single-organism cellular process; GO:0006807 nitrogen compound metabolic process; GO:1901360 organic cyclic compound metabolic process; GO:0044699 single-organism process; GO:0044238 p…	-	GO:0016853 isomerase activity; GO:0016833 oxo-acid-lyase activity; GO:0003824 catalytic activity; GO:0016830 carbon-carbon lyase activity; GO:0004640 phosphoribosylanthranilate isomerase activity; GO:0016831 carboxy-lyase activity; GO:0016829 lyase activity; GO:0004425 indole-3-glycerol-phosphate synthase activity; GO:0016860 intramolecular oxidoreductase activity; GO:0004049 anthranilate synthas…	mgr01100 Metabolic pathways - Magnaporthe oryzae; mgr01110 Biosynthesis of secondary metabolites - Magnaporthe oryzae; mgr01130 Biosynthesis of antibiotics - Magnaporthe oryzae; mgr00400 Phenylalanine, tyrosine and tryptophan biosynthesis - Magnaporthe oryzae; mgr01230 Biosynthesis of amino acids - Magnaporthe oryzae;
MGG_09550	Homoserine kinase	Cluster 6	6	yes	cytoplasm	GO:0044281 small molecule metabolic process; GO:0044763 single-organism cellular process; GO:0009066 aspartate family amino acid metabolic process; GO:0006807 nitrogen compound metabolic process; GO:0044699 single-organism process; GO:0044238 primary metabolic process; GO:1901605 alpha-amino acid metabolic process; GO:0044237 cellular metabolic process; GO:0071704 organic substance metabolic proc…	-	GO:0004413 homoserine kinase activity; GO:0005524 ATP binding; GO:1901265 nucleoside phosphate binding; GO:0016773 phosphotransferase activity, alcohol group as acceptor; GO:0001882 nucleoside binding; GO:0043167 ion binding; GO:0000166 nucleotide binding; GO:0097159 organic cyclic compound binding; GO:1901363 heterocyclic compound binding; GO:0032549 ribonucleoside binding; GO:0097367 carbohydra…	mgr00260 Glycine, serine and threonine metabolism - Magnaporthe oryzae; mgr01100 Metabolic pathways - Magnaporthe oryzae; mgr01110 Biosynthesis of secondary metabolites - Magnaporthe oryzae; mgr01230 Biosynthesis of amino acids - Magnaporthe oryzae;
MGG_06639	T-complex protein 1 subunit gamma	Cluster 6	6.24762	yes	cytoskeleton	GO:0006457 protein folding; GO:0009987 cellular process;	-	GO:0005524 ATP binding; GO:1901265 nucleoside phosphate binding; GO:0001882 nucleoside binding; GO:0043167 ion binding; GO:0005515 protein binding; GO:0000166 nucleotide binding; GO:0097159 organic cyclic compound binding; GO:1901363 heterocyclic compound binding; GO:0032549 ribonucleoside binding; GO:0097367 carbohydrate derivative binding; GO:0032553 ribonucleotide binding; GO:0005488 binding; …	-
MGG_00135	T-complex protein 1	Cluster 6	6	yes	cytoplasm	GO:0006457 protein folding; GO:0009987 cellular process;	-	GO:0005524 ATP binding; GO:1901265 nucleoside phosphate binding; GO:0001882 nucleoside binding; GO:0043167 ion binding; GO:0005515 protein binding; GO:0000166 nucleotide binding; GO:0097159 organic cyclic compound binding; GO:1901363 heterocyclic compound binding; GO:0032549 ribonucleoside binding; GO:0097367 carbohydrate derivative binding; GO:0032553 ribonucleotide binding; GO:0005488 binding; …	-
MGG_06371	Pyruvate dehydrogenase E1 component subunit alpha	Cluster 6	6.22222	yes	mitochondria	GO:0051188 cofactor biosynthetic process; GO:0044699 single-organism process; GO:0009058 biosynthetic process; GO:0044237 cellular metabolic process; GO:0035384 thioester biosynthetic process; GO:0044272 sulfur compound biosynthetic process; GO:0071704 organic substance metabolic process; GO:0006085 acetyl-CoA biosynthetic process; GO:0006090 pyruvate metabolic process; GO:0008152 metabolic proce…	GO:0043231 intracellular membrane-bounded organelle; GO:0043226 organelle; GO:0043229 intracellular organelle; GO:0044464 cell part; GO:0005622 intracellular; GO:0044424 intracellular part; GO:0043227 membrane-bounded organelle; GO:0005623 cell;	GO:0004738 pyruvate dehydrogenase activity; GO:0004739 pyruvate dehydrogenase (acetyl-transferring) activity; GO:0003824 catalytic activity; GO:0016624 oxidoreductase activity, acting on the aldehyde or oxo group of donors, disulfide as acceptor; GO:0016491 oxidoreductase activity; GO:0016903 oxidoreductase activity, acting on the aldehyde or oxo group of donors;	mgr01100 Metabolic pathways - Magnaporthe oryzae; mgr01110 Biosynthesis of secondary metabolites - Magnaporthe oryzae; mgr00020 Citrate cycle (TCA cycle) - Magnaporthe oryzae; mgr00620 Pyruvate metabolism - Magnaporthe oryzae; mgr01130 Biosynthesis of antibiotics - Magnaporthe oryzae; mgr01200 Carbon metabolism - Magnaporthe oryzae; mgr00010 Glycolysis / Gluconeogenesis - Magnaporthe oryzae;
MGG_03857	T-complex protein 1 subunit zeta	Cluster 6	6	yes	cytoplasm	GO:0006457 protein folding; GO:0009987 cellular process;	-	GO:0005524 ATP binding; GO:1901265 nucleoside phosphate binding; GO:0001882 nucleoside binding; GO:0043167 ion binding; GO:0005515 protein binding; GO:0000166 nucleotide binding; GO:0097159 organic cyclic compound binding; GO:1901363 heterocyclic compound binding; GO:0032549 ribonucleoside binding; GO:0097367 carbohydrate derivative binding; GO:0032553 ribonucleotide binding; GO:0005488 binding; …	-
MGG_12517	Glycine dehydrogenase	Cluster 6	7	no	-	-	-	-	-
MGG_04861	Glycine cleavage system H protein	Cluster 6	7	yes	cytoplasm	GO:1901606 alpha-amino acid catabolic process; GO:0044712 single-organism catabolic process; GO:0044281 small molecule metabolic process; GO:0044763 single-organism cellular process; GO:0019464 glycine decarboxylation via glycine cleavage system; GO:0006807 nitrogen compound metabolic process; GO:0044699 single-organism process; GO:0044282 small molecule catabolic process; GO:0044238 primary meta…	GO:0005960 glycine cleavage complex; GO:1902494 catalytic complex; GO:0044464 cell part; GO:0005622 intracellular; GO:1990204 oxidoreductase complex; GO:0005737 cytoplasm; GO:0032991 macromolecular complex; GO:0044424 intracellular part; GO:0005623 cell; GO:0044444 cytoplasmic part;	-	mgr00260 Glycine, serine and threonine metabolism - Magnaporthe oryzae; mgr01100 Metabolic pathways - Magnaporthe oryzae; mgr01110 Biosynthesis of secondary metabolites - Magnaporthe oryzae; mgr01130 Biosynthesis of antibiotics - Magnaporthe oryzae; mgr00630 Glyoxylate and dicarboxylate metabolism - Magnaporthe oryzae;
MGG_12767	2-oxoglutarate dehydrogenase	Cluster 6	6.55147	yes	mitochondria	GO:0072350 tricarboxylic acid metabolic process; GO:0055114 oxidation-reduction process; GO:0044281 small molecule metabolic process; GO:0044763 single-organism cellular process; GO:0006099 tricarboxylic acid cycle; GO:0044699 single-organism process; GO:0044238 primary metabolic process; GO:0045333 cellular respiration; GO:0044237 cellular metabolic process; GO:0071704 organic substance metaboli…	-	GO:0019842 vitamin binding; GO:0043167 ion binding; GO:0016903 oxidoreductase activity, acting on the aldehyde or oxo group of donors; GO:0048037 cofactor binding; GO:1901681 sulfur compound binding; GO:0030976 thiamine pyrophosphate binding; GO:0016491 oxidoreductase activity; GO:1901363 heterocyclic compound binding; GO:0097159 organic cyclic compound binding; GO:0003824 catalytic activity; GO:…	mgr00380 Tryptophan metabolism - Magnaporthe oryzae; mgr01100 Metabolic pathways - Magnaporthe oryzae; mgr01110 Biosynthesis of secondary metabolites - Magnaporthe oryzae; mgr00020 Citrate cycle (TCA cycle) - Magnaporthe oryzae; mgr00310 Lysine degradation - Magnaporthe oryzae; mgr01130 Biosynthesis of antibiotics - Magnaporthe oryzae; mgr01200 Carbon metabolism - Magnaporthe oryzae;
MGG_12760	Anthranilate synthase component I	Cluster 6	6	yes	-	-	-	-	-
MGG_01309	Histidine biosynthesis trifunctional protein	Cluster 6	6	yes	cytoplasm	GO:0006725 cellular aromatic compound metabolic process; GO:0016053 organic acid biosynthetic process; GO:0052803 imidazole-containing compound metabolic process; GO:0044699 single-organism process; GO:0009058 biosynthetic process; GO:0000105 histidine biosynthetic process; GO:1901566 organonitrogen compound biosynthetic process; GO:0044237 cellular metabolic process; GO:0071704 organic substance…	-	GO:1901265 nucleoside phosphate binding; GO:0043167 ion binding; GO:0004635 phosphoribosyl-AMP cyclohydrolase activity; GO:0016817 hydrolase activity, acting on acid anhydrides; GO:0016787 hydrolase activity; GO:0000166 nucleotide binding; GO:0008270 zinc ion binding; GO:0019238 cyclohydrolase activity; GO:0004399 histidinol dehydrogenase activity; GO:0048037 cofactor binding; GO:0016491 oxidored…	mgr01100 Metabolic pathways - Magnaporthe oryzae; mgr01110 Biosynthesis of secondary metabolites - Magnaporthe oryzae; mgr00340 Histidine metabolism - Magnaporthe oryzae; mgr01230 Biosynthesis of amino acids - Magnaporthe oryzae;
MGG_00168	succinate dehydrogenase	Cluster 6	6.46154	yes	mitochondria	GO:0072350 tricarboxylic acid metabolic process; GO:0055114 oxidation-reduction process; GO:0044281 small molecule metabolic process; GO:0044763 single-organism cellular process; GO:0006099 tricarboxylic acid cycle; GO:0044699 single-organism process; GO:0044238 primary metabolic process; GO:0045333 cellular respiration; GO:0044237 cellular metabolic process; GO:0071704 organic substance metaboli…	-	GO:0097159 organic cyclic compound binding; GO:1901363 heterocyclic compound binding; GO:0016627 oxidoreductase activity, acting on the CH-CH group of donors; GO:1901265 nucleoside phosphate binding; GO:0050660 flavin adenine dinucleotide binding; GO:0003824 catalytic activity; GO:0005488 binding; GO:0043167 ion binding; GO:0043168 anion binding; GO:0000166 nucleotide binding; GO:0048037 cofactor…	mgr01100 Metabolic pathways - Magnaporthe oryzae; mgr01110 Biosynthesis of secondary metabolites - Magnaporthe oryzae; mgr00020 Citrate cycle (TCA cycle) - Magnaporthe oryzae; mgr01130 Biosynthesis of antibiotics - Magnaporthe oryzae; mgr00190 Oxidative phosphorylation - Magnaporthe oryzae; mgr01200 Carbon metabolism - Magnaporthe oryzae;
MGG_00167	succinate dehydrogenase iron-sulfur subunit	Cluster 6	6.46154	yes	-	-	-	-	-
MGG_11889	T-complex protein 1 subunit epsilon	Cluster 6	6.24762	yes	cytoplasm	GO:0006457 protein folding; GO:0009987 cellular process;	-	GO:0005524 ATP binding; GO:1901265 nucleoside phosphate binding; GO:0001882 nucleoside binding; GO:0043167 ion binding; GO:0005515 protein binding; GO:0000166 nucleotide binding; GO:0097159 organic cyclic compound binding; GO:1901363 heterocyclic compound binding; GO:0032549 ribonucleoside binding; GO:0097367 carbohydrate derivative binding; GO:0032553 ribonucleotide binding; GO:0005488 binding; …	-
MGG_00253	Imidazole glycerol phosphate synthase hisHF	Cluster 6	6	yes	cytoplasm	GO:0006725 cellular aromatic compound metabolic process; GO:0016053 organic acid biosynthetic process; GO:0052803 imidazole-containing compound metabolic process; GO:0044699 single-organism process; GO:0009058 biosynthetic process; GO:0000105 histidine biosynthetic process; GO:1901566 organonitrogen compound biosynthetic process; GO:0044237 cellular metabolic process; GO:0071704 organic substance…	GO:0044424 intracellular part; GO:0005623 cell; GO:0044464 cell part; GO:0005622 intracellular; GO:0005737 cytoplasm;	GO:0016763 transferase activity, transferring pentosyl groups; GO:0016833 oxo-acid-lyase activity; GO:0003824 catalytic activity; GO:0016830 carbon-carbon lyase activity; GO:0016829 lyase activity; GO:0016757 transferase activity, transferring glycosyl groups; GO:0016740 transferase activity; GO:0000107 imidazoleglycerol-phosphate synthase activity;	-
MGG_10358	T-complex protein 1 subunit alpha	Cluster 6	6.24762	yes	cytoplasm	GO:0006457 protein folding; GO:0009987 cellular process;	-	GO:0005524 ATP binding; GO:1901265 nucleoside phosphate binding; GO:0001882 nucleoside binding; GO:0043167 ion binding; GO:0005515 protein binding; GO:0000166 nucleotide binding; GO:0097159 organic cyclic compound binding; GO:1901363 heterocyclic compound binding; GO:0032549 ribonucleoside binding; GO:0097367 carbohydrate derivative binding; GO:0032553 ribonucleotide binding; GO:0005488 binding; …	-
MGG_04618	Amidophosphoribosyltransferase	Cluster 6	5.78571	yes	-	-	-	-	-
MGG_13390	3-hydroxybutyryl-CoA dehydrogenase	Cluster 6	6.23636	no	-	-	-	-	-
MGG_03619	Fumarate reductase	Cluster 6	6.37778	yes	cytoplasm	GO:0044699 single-organism process; GO:0008152 metabolic process; GO:0055114 oxidation-reduction process; GO:0044710 single-organism metabolic process;	-	GO:0016627 oxidoreductase activity, acting on the CH-CH group of donors; GO:0000104 succinate dehydrogenase activity; GO:0003824 catalytic activity; GO:0016491 oxidoreductase activity;	-
MGG_14279	Glutamine synthetase	Cluster 6	7	yes	cytoplasm	GO:0009064 glutamine family amino acid metabolic process; GO:0008652 cellular amino acid biosynthetic process; GO:0006542 glutamine biosynthetic process; GO:0016053 organic acid biosynthetic process; GO:0044711 single-organism biosynthetic process; GO:0044281 small molecule metabolic process; GO:0006541 glutamine metabolic process; GO:0044763 single-organism cellular process; GO:0044699 single-or…	-	GO:0016879 ligase activity, forming carbon-nitrogen bonds; GO:0016211 ammonia ligase activity; GO:0004356 glutamate-ammonia ligase activity; GO:0016880 acid-ammonia (or amide) ligase activity; GO:0003824 catalytic activity; GO:0016874 ligase activity;	mgr00250 Alanine, aspartate and glutamate metabolism - Magnaporthe oryzae; mgr01100 Metabolic pathways - Magnaporthe oryzae; mgr00910 Nitrogen metabolism - Magnaporthe oryzae; mgr00630 Glyoxylate and dicarboxylate metabolism - Magnaporthe oryzae; mgr01230 Biosynthesis of amino acids - Magnaporthe oryzae; mgr00220 Arginine biosynthesis - Magnaporthe oryzae;
MGG_07187	Glutamate synthase	Cluster 6	6.46154	yes	-	-	-	-	-
MGG_08835	Malate dehydrogenase	Cluster 6	6.61765	yes	-	-	-	-	-
MGG_06003	ubiquinol-cytochrome c reductase complex ubiquinone-binding protein	Cluster 6	7	yes	mitochondria	-	-	GO:0008121 ubiquinol-cytochrome-c reductase activity; GO:0015075 ion transmembrane transporter activity; GO:0016679 oxidoreductase activity, acting on diphenols and related substances as donors; GO:0003824 catalytic activity; GO:0022892 substrate-specific transporter activity; GO:0015077 monovalent inorganic cation transmembrane transporter activity; GO:0022890 inorganic cation transmembrane tran…	mgr01100 Metabolic pathways - Magnaporthe oryzae; mgr00190 Oxidative phosphorylation - Magnaporthe oryzae;
MGG_01907	ubiquinol-cytochrome c reductase complex ubiquinone-binding protein	Cluster 6	6	no	-	-	-	-	-
MGG_01046	Methionyl-tRNA synthetase	Cluster 6	6.37778	yes	cytoplasm	GO:0006518 peptide metabolic process; GO:0006725 cellular aromatic compound metabolic process; GO:0044267 cellular protein metabolic process; GO:0044699 single-organism process; GO:0009058 biosynthetic process; GO:1901566 organonitrogen compound biosynthetic process; GO:0043039 tRNA aminoacylation; GO:0044237 cellular metabolic process; GO:0071704 organic substance metabolic process; GO:0008152 m…	GO:0044424 intracellular part; GO:0005623 cell; GO:0044464 cell part; GO:0005622 intracellular; GO:0005737 cytoplasm;	GO:0016876 ligase activity, forming aminoacyl-tRNA and related compounds; GO:0005524 ATP binding; GO:1901265 nucleoside phosphate binding; GO:0004825 methionine-tRNA ligase activity; GO:0016875 ligase activity, forming carbon-oxygen bonds; GO:0016874 ligase activity; GO:0001882 nucleoside binding; GO:0043167 ion binding; GO:0000166 nucleotide binding; GO:0097159 organic cyclic compound binding; G…	mgr00450 Selenocompound metabolism - Magnaporthe oryzae; mgr00970 Aminoacyl-tRNA biosynthesis - Magnaporthe oryzae;
MGG_04435	Bifunctional purine biosynthesis protein ADE17	Cluster 6	5.78571	yes	cytoplasm	GO:0009165 nucleotide biosynthetic process; GO:0006725 cellular aromatic compound metabolic process; GO:0009117 nucleotide metabolic process; GO:0044699 single-organism process; GO:0009058 biosynthetic process; GO:1901566 organonitrogen compound biosynthetic process; GO:0044237 cellular metabolic process; GO:0006796 phosphate-containing compound metabolic process; GO:0071704 organic substance met…	-	GO:0016814 hydrolase activity, acting on carbon-nitrogen (but not peptide) bonds, in cyclic amidines; GO:0004643 phosphoribosylaminoimidazolecarboxamide formyltransferase activity; GO:0003824 catalytic activity; GO:0016741 transferase activity, transferring one-carbon groups; GO:0016787 hydrolase activity; GO:0019238 cyclohydrolase activity; GO:0016742 hydroxymethyl-, formyl- and related transfer…	mgr01100 Metabolic pathways - Magnaporthe oryzae; mgr01110 Biosynthesis of secondary metabolites - Magnaporthe oryzae; mgr01130 Biosynthesis of antibiotics - Magnaporthe oryzae; mgr00230 Purine metabolism - Magnaporthe oryzae; mgr00670 One carbon pool by folate - Magnaporthe oryzae;
MGG_13499	Acetyl-CoA acetyltransferase	Cluster 6	6.27706	yes	cytoplasm	GO:0008152 metabolic process;	-	GO:0016746 transferase activity, transferring acyl groups; GO:0016747 transferase activity, transferring acyl groups other than amino-acyl groups; GO:0016740 transferase activity; GO:0003824 catalytic activity;	-
MGG_01755	Acetyl-CoA acetyltransferase	Cluster 6	6.27706	yes	mitochondria	GO:0008152 metabolic process;	-	GO:0016746 transferase activity, transferring acyl groups; GO:0016747 transferase activity, transferring acyl groups other than amino-acyl groups; GO:0016740 transferase activity; GO:0003824 catalytic activity;	mgr00310 Lysine degradation - Magnaporthe oryzae; mgr00620 Pyruvate metabolism - Magnaporthe oryzae; mgr01100 Metabolic pathways - Magnaporthe oryzae; mgr00380 Tryptophan metabolism - Magnaporthe oryzae; mgr01110 Biosynthesis of secondary metabolites - Magnaporthe oryzae; mgr00280 Valine, leucine and isoleucine degradation - Magnaporthe oryzae; mgr00900 Terpenoid backbone biosynthesis - Magnaport…
MGG_12537	Phosphoribosylaminoimidazole-succinocarboxamide synthase	Cluster 6	6	yes	cytoplasm	GO:0009165 nucleotide biosynthetic process; GO:0006725 cellular aromatic compound metabolic process; GO:0009117 nucleotide metabolic process; GO:0044699 single-organism process; GO:0009058 biosynthetic process; GO:1901566 organonitrogen compound biosynthetic process; GO:0044237 cellular metabolic process; GO:0006796 phosphate-containing compound metabolic process; GO:0071704 organic substance met…	-	GO:0005524 ATP binding; GO:1901265 nucleoside phosphate binding; GO:0016874 ligase activity; GO:0001882 nucleoside binding; GO:0043167 ion binding; GO:0000166 nucleotide binding; GO:0016881 acid-amino acid ligase activity; GO:0016879 ligase activity, forming carbon-nitrogen bonds; GO:0097159 organic cyclic compound binding; GO:1901363 heterocyclic compound binding; GO:0032549 ribonucleoside bindi…	mgr01100 Metabolic pathways - Magnaporthe oryzae; mgr01110 Biosynthesis of secondary metabolites - Magnaporthe oryzae; mgr01130 Biosynthesis of antibiotics - Magnaporthe oryzae; mgr00230 Purine metabolism - Magnaporthe oryzae;
MGG_09512	3-ketoacyl-CoA thiolase	Cluster 6	6.27706	yes	cytoplasm	GO:0008152 metabolic process;	-	GO:0016746 transferase activity, transferring acyl groups; GO:0016747 transferase activity, transferring acyl groups other than amino-acyl groups; GO:0016740 transferase activity; GO:0003824 catalytic activity;	mgr01100 Metabolic pathways - Magnaporthe oryzae; mgr00592 alpha-Linolenic acid metabolism - Magnaporthe oryzae; mgr01110 Biosynthesis of secondary metabolites - Magnaporthe oryzae; mgr00280 Valine, leucine and isoleucine degradation - Magnaporthe oryzae; mgr01040 Biosynthesis of unsaturated fatty acids - Magnaporthe oryzae; mgr04146 Peroxisome - Magnaporthe oryzae; mgr01130 Biosynthesis of antib…
MGG_11450	Homoserine dehydrogenase	Cluster 6	6	yes	extracellular	GO:0055114 oxidation-reduction process; GO:0044281 small molecule metabolic process; GO:0044763 single-organism cellular process; GO:0006807 nitrogen compound metabolic process; GO:0044699 single-organism process; GO:0044238 primary metabolic process; GO:0044237 cellular metabolic process; GO:0071704 organic substance metabolic process; GO:0008152 metabolic process; GO:0006520 cellular amino acid…	-	GO:0016614 oxidoreductase activity, acting on CH-OH group of donors; GO:0097159 organic cyclic compound binding; GO:1901363 heterocyclic compound binding; GO:0016616 oxidoreductase activity, acting on the CH-OH group of donors, NAD or NADP as acceptor; GO:1901265 nucleoside phosphate binding; GO:0003824 catalytic activity; GO:0004412 homoserine dehydrogenase activity; GO:0005488 binding; GO:00506…	mgr00260 Glycine, serine and threonine metabolism - Magnaporthe oryzae; mgr01100 Metabolic pathways - Magnaporthe oryzae; mgr01110 Biosynthesis of secondary metabolites - Magnaporthe oryzae; mgr01130 Biosynthesis of antibiotics - Magnaporthe oryzae; mgr00270 Cysteine and methionine metabolism - Magnaporthe oryzae; mgr00300 Lysine biosynthesis - Magnaporthe oryzae; mgr01230 Biosynthesis of amino a…
MGG_03310	T-complex protein 1 subunit eta	Cluster 6	6.24762	yes	cytoplasm	GO:0006457 protein folding; GO:0009987 cellular process;	-	GO:0005524 ATP binding; GO:1901265 nucleoside phosphate binding; GO:0001882 nucleoside binding; GO:0043167 ion binding; GO:0005515 protein binding; GO:0000166 nucleotide binding; GO:0097159 organic cyclic compound binding; GO:1901363 heterocyclic compound binding; GO:0032549 ribonucleoside binding; GO:0097367 carbohydrate derivative binding; GO:0032553 ribonucleotide binding; GO:0005488 binding; …	-
MGG_02432	Leucyl-tRNA synthetase	Cluster 6	6.37778	yes	cytoplasm	GO:0006518 peptide metabolic process; GO:0006725 cellular aromatic compound metabolic process; GO:0044267 cellular protein metabolic process; GO:0044699 single-organism process; GO:0009058 biosynthetic process; GO:1901566 organonitrogen compound biosynthetic process; GO:0043039 tRNA aminoacylation; GO:0044237 cellular metabolic process; GO:0071704 organic substance metabolic process; GO:0008152 m…	GO:0044424 intracellular part; GO:0005623 cell; GO:0044464 cell part; GO:0005622 intracellular; GO:0005737 cytoplasm;	GO:0016876 ligase activity, forming aminoacyl-tRNA and related compounds; GO:0002161 aminoacyl-tRNA editing activity; GO:0005524 ATP binding; GO:0052689 carboxylic ester hydrolase activity; GO:1901265 nucleoside phosphate binding; GO:0016875 ligase activity, forming carbon-oxygen bonds; GO:0001882 nucleoside binding; GO:0043167 ion binding; GO:0016874 ligase activity; GO:0016787 hydrolase activit…	mgr00970 Aminoacyl-tRNA biosynthesis - Magnaporthe oryzae;
MGG_06685	Cytochrome c	Cluster 6	7	yes	mitochondria	-	-	GO:0097159 organic cyclic compound binding; GO:1901363 heterocyclic compound binding; GO:0009055 electron carrier activity; GO:0020037 heme binding; GO:0046906 tetrapyrrole binding; GO:0005488 binding;	mgr01100 Metabolic pathways - Magnaporthe oryzae; mgr00920 Sulfur metabolism - Magnaporthe oryzae;
MGG_06958	Hsp70-like protein	Cluster 6	6.06593	yes	cytoplasm	-	-	-	mgr03040 Spliceosome - Magnaporthe oryzae; mgr04144 Endocytosis - Magnaporthe oryzae; mgr04141 Protein processing in endoplasmic reticulum - Magnaporthe oryzae;
MGG_03645	Adenylosuccinate lyase	Cluster 6	6.46154	yes	cytoplasm	GO:0009165 nucleotide biosynthetic process; GO:0006725 cellular aromatic compound metabolic process; GO:0009259 ribonucleotide metabolic process; GO:0009117 nucleotide metabolic process; GO:0044699 single-organism process; GO:0009058 biosynthetic process; GO:1901566 organonitrogen compound biosynthetic process; GO:0044237 cellular metabolic process; GO:0006796 phosphate-containing compound metabo…	-	GO:0016829 lyase activity; GO:0016840 carbon-nitrogen lyase activity; GO:0016842 amidine-lyase activity; GO:0004018 N6-(1,2-dicarboxyethyl)AMP AMP-lyase (fumarate-forming) activity; GO:0003824 catalytic activity;	mgr00250 Alanine, aspartate and glutamate metabolism - Magnaporthe oryzae; mgr01100 Metabolic pathways - Magnaporthe oryzae; mgr01110 Biosynthesis of secondary metabolites - Magnaporthe oryzae; mgr01130 Biosynthesis of antibiotics - Magnaporthe oryzae; mgr00230 Purine metabolism - Magnaporthe oryzae;
MGG_11513	Heat shock protein SSB1	Cluster 6	6.06593	yes	-	-	-	-	-
MGG_06868	Acetolactate synthase catalytic subunit	Cluster 6	6	yes	mitochondria	GO:0008652 cellular amino acid biosynthetic process; GO:0016053 organic acid biosynthetic process; GO:0044711 single-organism biosynthetic process; GO:0009082 branched-chain amino acid biosynthetic process; GO:0044281 small molecule metabolic process; GO:0044763 single-organism cellular process; GO:0006807 nitrogen compound metabolic process; GO:0044699 single-organism process; GO:0009058 biosynt…	-	GO:0000287 magnesium ion binding; GO:0019842 vitamin binding; GO:1901265 nucleoside phosphate binding; GO:0050660 flavin adenine dinucleotide binding; GO:0003984 acetolactate synthase activity; GO:0043167 ion binding; GO:0000166 nucleotide binding; GO:1901681 sulfur compound binding; GO:0048037 cofactor binding; GO:0030976 thiamine pyrophosphate binding; GO:1901363 heterocyclic compound binding; …	mgr00660 C5-Branched dibasic acid metabolism - Magnaporthe oryzae; mgr01210 2-Oxocarboxylic acid metabolism - Magnaporthe oryzae; mgr01230 Biosynthesis of amino acids - Magnaporthe oryzae; mgr01100 Metabolic pathways - Magnaporthe oryzae; mgr01110 Biosynthesis of secondary metabolites - Magnaporthe oryzae; mgr00770 Pantothenate and CoA biosynthesis - Magnaporthe oryzae; mgr01130 Biosynthesis of a…
MGG_02378	Glutamate decarboxylase	Cluster 6	7	yes	cytoplasm	GO:0009064 glutamine family amino acid metabolic process; GO:0043648 dicarboxylic acid metabolic process; GO:0044281 small molecule metabolic process; GO:0044763 single-organism cellular process; GO:0006807 nitrogen compound metabolic process; GO:0044699 single-organism process; GO:0044238 primary metabolic process; GO:1901605 alpha-amino acid metabolic process; GO:0044237 cellular metabolic proc…	-	GO:0097159 organic cyclic compound binding; GO:1901363 heterocyclic compound binding; GO:0004351 glutamate decarboxylase activity; GO:0003824 catalytic activity; GO:0005488 binding; GO:0016830 carbon-carbon lyase activity; GO:0043167 ion binding; GO:0016831 carboxy-lyase activity; GO:0016829 lyase activity; GO:0043168 anion binding; GO:0048037 cofactor binding; GO:0030170 pyridoxal phosphate bind…	mgr00410 beta-Alanine metabolism - Magnaporthe oryzae; mgr00250 Alanine, aspartate and glutamate metabolism - Magnaporthe oryzae; mgr01100 Metabolic pathways - Magnaporthe oryzae; mgr01110 Biosynthesis of secondary metabolites - Magnaporthe oryzae; mgr00430 Taurine and hypotaurine metabolism - Magnaporthe oryzae; mgr00650 Butanoate metabolism - Magnaporthe oryzae;
MGG_05956	Glutamyl-tRNA synthetase	Cluster 6	7	yes	cytoplasm	GO:0006518 peptide metabolic process; GO:0006725 cellular aromatic compound metabolic process; GO:0044267 cellular protein metabolic process; GO:0044699 single-organism process; GO:0009058 biosynthetic process; GO:1901566 organonitrogen compound biosynthetic process; GO:0043039 tRNA aminoacylation; GO:0044237 cellular metabolic process; GO:0071704 organic substance metabolic process; GO:0008152 m…	GO:0044424 intracellular part; GO:0005623 cell; GO:0044464 cell part; GO:0005622 intracellular; GO:0005737 cytoplasm;	GO:0016876 ligase activity, forming aminoacyl-tRNA and related compounds; GO:0005524 ATP binding; GO:1901265 nucleoside phosphate binding; GO:0016875 ligase activity, forming carbon-oxygen bonds; GO:0004818 glutamate-tRNA ligase activity; GO:0001882 nucleoside binding; GO:0043167 ion binding; GO:0016874 ligase activity; GO:0000166 nucleotide binding; GO:0097159 organic cyclic compound binding; GO…	mgr01100 Metabolic pathways - Magnaporthe oryzae; mgr01110 Biosynthesis of secondary metabolites - Magnaporthe oryzae; mgr00860 Porphyrin and chlorophyll metabolism - Magnaporthe oryzae; mgr00970 Aminoacyl-tRNA biosynthesis - Magnaporthe oryzae;
MGG_02983	Cytochrome c oxidase subunit VIa	Cluster 6	7	no	-	-	-	-	-
MGG_08173	NADP-dependent malic enzyme	Cluster 6	6	yes	-	-	-	-	-
MGG_03945	Acetolactate synthase	Cluster 6	6	yes	-	-	-	-	-
MGG_03201	Acetyl-coenzyme A synthetase	Cluster 6	6.87179	yes	-	-	-	-	-
MGG_14171	Putative uncharacterized protein	Cluster 6	6	no	-	-	-	-	-
MGG_03188	Cytochrome c oxidase polypeptide 5	Cluster 6	7	yes	mitochondria	-	-	GO:0015075 ion transmembrane transporter activity; GO:0022892 substrate-specific transporter activity; GO:0015077 monovalent inorganic cation transmembrane transporter activity; GO:0016676 oxidoreductase activity, acting on a heme group of donors, oxygen as acceptor; GO:0016675 oxidoreductase activity, acting on a heme group of donors; GO:0015078 hydrogen ion transmembrane transporter activity; G…	mgr01100 Metabolic pathways - Magnaporthe oryzae; mgr00190 Oxidative phosphorylation - Magnaporthe oryzae;
MGG_05249	Chaperone dnaJ 3	Cluster 6	5.93939	yes	cytoplasm	GO:0006457 protein folding; GO:0050896 response to stimulus; GO:0006950 response to stress; GO:0009987 cellular process; GO:0009408 response to heat; GO:0009628 response to abiotic stimulus; GO:0009266 response to temperature stimulus;	-	GO:0005524 ATP binding; GO:0031072 heat shock protein binding; GO:1901265 nucleoside phosphate binding; GO:0001882 nucleoside binding; GO:0043167 ion binding; GO:0005515 protein binding; GO:0000166 nucleotide binding; GO:0097159 organic cyclic compound binding; GO:1901363 heterocyclic compound binding; GO:0032549 ribonucleoside binding; GO:0097367 carbohydrate derivative binding; GO:0032553 ribon…	mgr04141 Protein processing in endoplasmic reticulum - Magnaporthe oryzae;
MGG_12749	Glutathione reductase	Cluster 6	6.06667	yes	mitochondria	GO:0050794 regulation of cellular process; GO:0006790 sulfur compound metabolic process; GO:0065008 regulation of biological quality; GO:0006518 peptide metabolic process; GO:0055114 oxidation-reduction process; GO:0045454 cell redox homeostasis; GO:0044763 single-organism cellular process; GO:0019725 cellular homeostasis; GO:0044699 single-organism process; GO:0006807 nitrogen compound metabolic…	-	GO:0016651 oxidoreductase activity, acting on NAD(P)H; GO:1901265 nucleoside phosphate binding; GO:0050660 flavin adenine dinucleotide binding; GO:0043167 ion binding; GO:0016209 antioxidant activity; GO:0000166 nucleotide binding; GO:0016668 oxidoreductase activity, acting on a sulfur group of donors, NAD(P) as acceptor; GO:0048037 cofactor binding; GO:0004362 glutathione-disulfide reductase act…	mgr00480 Glutathione metabolism - Magnaporthe oryzae;
MGG_04615	Histone acetyltransferase	Cluster 6	5.78571	yes	cytoskeleton	GO:0050794 regulation of cellular process; GO:0010468 regulation of gene expression; GO:0006355 regulation of transcription, DNA-templated; GO:0031326 regulation of cellular biosynthetic process; GO:0080090 regulation of primary metabolic process; GO:0060255 regulation of macromolecule metabolic process; GO:0019219 regulation of nucleobase-containing compound metabolic process; GO:0010556 regulat…	-	GO:0016746 transferase activity, transferring acyl groups; GO:0005515 protein binding; GO:0016747 transferase activity, transferring acyl groups other than amino-acyl groups; GO:0003824 catalytic activity; GO:0016740 transferase activity; GO:0005488 binding;	-
MGG_09541	Gamma-glutamyltranspeptidase	Cluster 6	6	yes	mitochondria	GO:0006790 sulfur compound metabolic process; GO:0008152 metabolic process; GO:0006518 peptide metabolic process; GO:0006575 cellular modified amino acid metabolic process; GO:0006749 glutathione metabolic process; GO:0006807 nitrogen compound metabolic process; GO:0034641 cellular nitrogen compound metabolic process; GO:0043603 cellular amide metabolic process; GO:0009987 cellular process; GO:00…	-	GO:0003840 gamma-glutamyltransferase activity; GO:0016746 transferase activity, transferring acyl groups; GO:0003824 catalytic activity; GO:0016740 transferase activity; GO:0016755 transferase activity, transferring amino-acyl groups;	mgr01100 Metabolic pathways - Magnaporthe oryzae; mgr00430 Taurine and hypotaurine metabolism - Magnaporthe oryzae; mgr00460 Cyanoamino acid metabolism - Magnaporthe oryzae; mgr00480 Glutathione metabolism - Magnaporthe oryzae;
MGG_01160	Histone H4	Cluster 6	6.37778	no	-	-	-	-	-
MGG_03677	Histone acetyltransferase GCN5	Cluster 6	6.37778	yes	nucleus	-	-	GO:0016746 transferase activity, transferring acyl groups; GO:0003824 catalytic activity; GO:0005488 binding; GO:0005515 protein binding; GO:0016747 transferase activity, transferring acyl groups other than amino-acyl groups; GO:0016740 transferase activity; GO:0008080 N-acetyltransferase activity; GO:0016407 acetyltransferase activity; GO:0016410 N-acyltransferase activity;	-
MGG_00924	Bromodomain-containing protein	Cluster 6	6.37778	yes	nucleus	-	-	GO:0005515 protein binding; GO:0005488 binding;	-
MGG_10357	Prolyl-tRNA synthetase	Cluster 6	6.37778	yes	cytoplasm	GO:0006518 peptide metabolic process; GO:0006725 cellular aromatic compound metabolic process; GO:0044267 cellular protein metabolic process; GO:0044699 single-organism process; GO:0009058 biosynthetic process; GO:1901566 organonitrogen compound biosynthetic process; GO:0043039 tRNA aminoacylation; GO:0044237 cellular metabolic process; GO:0071704 organic substance metabolic process; GO:0008152 m…	GO:0044424 intracellular part; GO:0005623 cell; GO:0044464 cell part; GO:0005622 intracellular; GO:0005737 cytoplasm;	GO:0016876 ligase activity, forming aminoacyl-tRNA and related compounds; GO:0005524 ATP binding; GO:1901265 nucleoside phosphate binding; GO:0016875 ligase activity, forming carbon-oxygen bonds; GO:0016874 ligase activity; GO:0001882 nucleoside binding; GO:0043167 ion binding; GO:0000166 nucleotide binding; GO:0004827 proline-tRNA ligase activity; GO:0097159 organic cyclic compound binding; GO:1…	mgr00970 Aminoacyl-tRNA biosynthesis - Magnaporthe oryzae;
MGG_00256	Cytosolic non-specific dipeptidase	Cluster 6	6	yes	mitochondria	GO:0006508 proteolysis; GO:0008152 metabolic process; GO:0043170 macromolecule metabolic process; GO:0019538 protein metabolic process; GO:0044238 primary metabolic process; GO:0071704 organic substance metabolic process;	-	GO:0070011 peptidase activity, acting on L-amino acid peptides; GO:0008238 exopeptidase activity; GO:0008237 metallopeptidase activity; GO:0016787 hydrolase activity; GO:0008233 peptidase activity; GO:0003824 catalytic activity; GO:0016805 dipeptidase activity;	mgr01100 Metabolic pathways - Magnaporthe oryzae; mgr00480 Glutathione metabolism - Magnaporthe oryzae;
MGG_00189	Delta-1-pyrroline-5-carboxylate dehydrogenase	Cluster 6	7	no	-	-	-	-	-
MGG_00771	5-oxoprolinase	Cluster 6	6	yes	cytoplasm	-	-	GO:0016787 hydrolase activity; GO:0003824 catalytic activity;	mgr00480 Glutathione metabolism - Magnaporthe oryzae;
MGG_01606	Methylmalonate-semialdehyde dehydrogenase	Cluster 6	7	yes	mitochondria	GO:0044699 single-organism process; GO:0008152 metabolic process; GO:0055114 oxidation-reduction process; GO:0044710 single-organism metabolic process;	-	GO:0016620 oxidoreductase activity, acting on the aldehyde or oxo group of donors, NAD or NADP as acceptor; GO:0004491 methylmalonate-semialdehyde dehydrogenase (acylating) activity; GO:0003824 catalytic activity; GO:0016491 oxidoreductase activity; GO:0016903 oxidoreductase activity, acting on the aldehyde or oxo group of donors;	mgr00410 beta-Alanine metabolism - Magnaporthe oryzae; mgr01100 Metabolic pathways - Magnaporthe oryzae; mgr00280 Valine, leucine and isoleucine degradation - Magnaporthe oryzae; mgr00562 Inositol phosphate metabolism - Magnaporthe oryzae; mgr00640 Propanoate metabolism - Magnaporthe oryzae; mgr01200 Carbon metabolism - Magnaporthe oryzae;
MGG_06503	alanine aminotransferase	Cluster 6	7	yes	mitochondria	GO:0009058 biosynthetic process; GO:0008152 metabolic process;	-	GO:0097159 organic cyclic compound binding; GO:1901363 heterocyclic compound binding; GO:0003824 catalytic activity; GO:0005488 binding; GO:0043167 ion binding; GO:0043168 anion binding; GO:0048037 cofactor binding; GO:0030170 pyridoxal phosphate binding;	mgr00250 Alanine, aspartate and glutamate metabolism - Magnaporthe oryzae; mgr01100 Metabolic pathways - Magnaporthe oryzae; mgr01210 2-Oxocarboxylic acid metabolism - Magnaporthe oryzae; mgr01200 Carbon metabolism - Magnaporthe oryzae; mgr01230 Biosynthesis of amino acids - Magnaporthe oryzae; mgr00220 Arginine biosynthesis - Magnaporthe oryzae;
MGG_04133	Histone acetyltransferase esa-1	Cluster 6	5.78571	yes	nucleus	GO:0050794 regulation of cellular process; GO:0010468 regulation of gene expression; GO:0006355 regulation of transcription, DNA-templated; GO:0031326 regulation of cellular biosynthetic process; GO:0080090 regulation of primary metabolic process; GO:0060255 regulation of macromolecule metabolic process; GO:0019219 regulation of nucleobase-containing compound metabolic process; GO:0010556 regulat…	-	GO:0016746 transferase activity, transferring acyl groups; GO:0016747 transferase activity, transferring acyl groups other than amino-acyl groups; GO:0003824 catalytic activity; GO:0016740 transferase activity;	-
MGG_06095	Cysteine dioxygenase	Cluster 6	6	yes	cytoplasm	GO:0044699 single-organism process; GO:0008152 metabolic process; GO:0055114 oxidation-reduction process; GO:0044710 single-organism metabolic process;	-	GO:0016702 oxidoreductase activity, acting on single donors with incorporation of molecular oxygen, incorporation of two atoms of oxygen; GO:0005506 iron ion binding; GO:0016701 oxidoreductase activity, acting on single donors with incorporation of molecular oxygen; GO:0046914 transition metal ion binding; GO:0003824 catalytic activity; GO:0005488 binding; GO:0051213 dioxygenase activity; GO:0043…	mgr01100 Metabolic pathways - Magnaporthe oryzae; mgr00430 Taurine and hypotaurine metabolism - Magnaporthe oryzae; mgr00270 Cysteine and methionine metabolism - Magnaporthe oryzae;
MGG_03907	Putative uncharacterized protein	Cluster 6	6.76923	yes	nucleus	-	-	-	mgr04141 Protein processing in endoplasmic reticulum - Magnaporthe oryzae;
MGG_08897	Asparaginyl-tRNA synthetase	Cluster 6	7	yes	cytoplasm	GO:0006518 peptide metabolic process; GO:0006725 cellular aromatic compound metabolic process; GO:0044267 cellular protein metabolic process; GO:0044699 single-organism process; GO:0009058 biosynthetic process; GO:0006421 asparaginyl-tRNA aminoacylation; GO:1901566 organonitrogen compound biosynthetic process; GO:0043039 tRNA aminoacylation; GO:0044237 cellular metabolic process; GO:0071704 organ…	GO:0044424 intracellular part; GO:0005623 cell; GO:0044464 cell part; GO:0005622 intracellular; GO:0005737 cytoplasm;	GO:0016876 ligase activity, forming aminoacyl-tRNA and related compounds; GO:0005524 ATP binding; GO:1901265 nucleoside phosphate binding; GO:0016875 ligase activity, forming carbon-oxygen bonds; GO:0016874 ligase activity; GO:0001882 nucleoside binding; GO:0043167 ion binding; GO:0000166 nucleotide binding; GO:0097159 organic cyclic compound binding; GO:1901363 heterocyclic compound binding; GO:…	mgr00970 Aminoacyl-tRNA biosynthesis - Magnaporthe oryzae;
MGG_00161	Lysyl-tRNA synthetase	Cluster 6	7	yes	mitochondria	GO:0006518 peptide metabolic process; GO:0006725 cellular aromatic compound metabolic process; GO:0044267 cellular protein metabolic process; GO:0044699 single-organism process; GO:0009058 biosynthetic process; GO:1901566 organonitrogen compound biosynthetic process; GO:0043039 tRNA aminoacylation; GO:0044237 cellular metabolic process; GO:0071704 organic substance metabolic process; GO:0008152 m…	GO:0044424 intracellular part; GO:0005623 cell; GO:0044464 cell part; GO:0005622 intracellular; GO:0005737 cytoplasm;	GO:0016876 ligase activity, forming aminoacyl-tRNA and related compounds; GO:0005524 ATP binding; GO:1901265 nucleoside phosphate binding; GO:0016875 ligase activity, forming carbon-oxygen bonds; GO:0016874 ligase activity; GO:0001882 nucleoside binding; GO:0043167 ion binding; GO:0000166 nucleotide binding; GO:0004824 lysine-tRNA ligase activity; GO:0097159 organic cyclic compound binding; GO:19…	mgr00970 Aminoacyl-tRNA biosynthesis - Magnaporthe oryzae;
MGG_04966	Lysyl-tRNA synthetase	Cluster 6	7	yes	cytoplasm	GO:0006518 peptide metabolic process; GO:0006725 cellular aromatic compound metabolic process; GO:0044267 cellular protein metabolic process; GO:0044699 single-organism process; GO:0009058 biosynthetic process; GO:1901566 organonitrogen compound biosynthetic process; GO:0043039 tRNA aminoacylation; GO:0044237 cellular metabolic process; GO:0071704 organic substance metabolic process; GO:0008152 m…	GO:0044424 intracellular part; GO:0005623 cell; GO:0044464 cell part; GO:0005622 intracellular; GO:0005737 cytoplasm;	GO:0016876 ligase activity, forming aminoacyl-tRNA and related compounds; GO:0005524 ATP binding; GO:1901265 nucleoside phosphate binding; GO:0016875 ligase activity, forming carbon-oxygen bonds; GO:0016874 ligase activity; GO:0001882 nucleoside binding; GO:0043167 ion binding; GO:0000166 nucleotide binding; GO:0004824 lysine-tRNA ligase activity; GO:0097159 organic cyclic compound binding; GO:19…	-
MGG_00891	Histone acetyltransferase	Cluster 6	5.78571	yes	nucleus	GO:0050794 regulation of cellular process; GO:0010468 regulation of gene expression; GO:0006355 regulation of transcription, DNA-templated; GO:0031326 regulation of cellular biosynthetic process; GO:0080090 regulation of primary metabolic process; GO:0060255 regulation of macromolecule metabolic process; GO:0019219 regulation of nucleobase-containing compound metabolic process; GO:0010556 regulat…	-	GO:0016746 transferase activity, transferring acyl groups; GO:0016747 transferase activity, transferring acyl groups other than amino-acyl groups; GO:0003824 catalytic activity; GO:0016740 transferase activity;	-
MGG_01979	T-complex protein 1 subunit beta	Cluster 7	8	yes	cytoplasm	GO:0006457 protein folding; GO:0009987 cellular process;	-	GO:0005524 ATP binding; GO:1901265 nucleoside phosphate binding; GO:0001882 nucleoside binding; GO:0043167 ion binding; GO:0005515 protein binding; GO:0000166 nucleotide binding; GO:0097159 organic cyclic compound binding; GO:1901363 heterocyclic compound binding; GO:0032549 ribonucleoside binding; GO:0097367 carbohydrate derivative binding; GO:0032553 ribonucleotide binding; GO:0005488 binding; …	-
MGG_08980	Stress-induced-phosphoprotein 1	Cluster 7	7	yes	cytoplasm,nucleus	-	-	GO:0005515 protein binding; GO:0005488 binding;	-
MGG_06759	Heat shock protein 90	Cluster 7	7.01754	yes	cytoplasm,nucleus	GO:0006457 protein folding; GO:0006950 response to stress; GO:0050896 response to stimulus; GO:0009987 cellular process;	-	GO:0005524 ATP binding; GO:1901265 nucleoside phosphate binding; GO:0001882 nucleoside binding; GO:0043167 ion binding; GO:0005515 protein binding; GO:0000166 nucleotide binding; GO:0097159 organic cyclic compound binding; GO:1901363 heterocyclic compound binding; GO:0032549 ribonucleoside binding; GO:0097367 carbohydrate derivative binding; GO:0032553 ribonucleotide binding; GO:0005488 binding; …	mgr04141 Protein processing in endoplasmic reticulum - Magnaporthe oryzae;
MGG_13221	Hsp10-like protein	Cluster 7	7	yes	mitochondria	GO:0006457 protein folding; GO:0009987 cellular process;	GO:0044424 intracellular part; GO:0005623 cell; GO:0044464 cell part; GO:0005622 intracellular; GO:0005737 cytoplasm;	GO:0005524 ATP binding; GO:1901265 nucleoside phosphate binding; GO:0001882 nucleoside binding; GO:0043167 ion binding; GO:0000166 nucleotide binding; GO:0097159 organic cyclic compound binding; GO:1901363 heterocyclic compound binding; GO:0032549 ribonucleoside binding; GO:0097367 carbohydrate derivative binding; GO:0032553 ribonucleotide binding; GO:0005488 binding; GO:0032550 purine ribonucleo…	-
MGG_04191	Hsp70-like protein	Cluster 7	7	yes	mitochondria	GO:0006457 protein folding; GO:0009987 cellular process;	-	GO:0005524 ATP binding; GO:1901265 nucleoside phosphate binding; GO:0001882 nucleoside binding; GO:0043167 ion binding; GO:0005515 protein binding; GO:0000166 nucleotide binding; GO:0097159 organic cyclic compound binding; GO:1901363 heterocyclic compound binding; GO:0032549 ribonucleoside binding; GO:0097367 carbohydrate derivative binding; GO:0032553 ribonucleotide binding; GO:0005488 binding; …	mgr03018 RNA degradation - Magnaporthe oryzae;
MGG_03214	GrpE protein	Cluster 7	7.84795	yes	mitochondria	GO:0006457 protein folding; GO:0009987 cellular process;	-	GO:1901265 nucleoside phosphate binding; GO:0051087 chaperone binding; GO:0060589 nucleoside-triphosphatase regulator activity; GO:0046983 protein dimerization activity; GO:0005515 protein binding; GO:0000166 nucleotide binding; GO:0098772 molecular function regulator; GO:1901363 heterocyclic compound binding; GO:0097159 organic cyclic compound binding; GO:0042802 identical protein binding; GO:00…	-
MGG_06065	Hsp88-like protein	Cluster 7	8.49265	yes	-	-	-	-	-
MGG_06459	Hsp98-like protein	Cluster 7	7.51648	yes	nucleus	GO:0008152 metabolic process; GO:0019538 protein metabolic process; GO:0043170 macromolecule metabolic process; GO:0044238 primary metabolic process; GO:0071704 organic substance metabolic process;	-	GO:0005524 ATP binding; GO:1901265 nucleoside phosphate binding; GO:0001882 nucleoside binding; GO:0043167 ion binding; GO:0000166 nucleotide binding; GO:0097159 organic cyclic compound binding; GO:1901363 heterocyclic compound binding; GO:0032549 ribonucleoside binding; GO:0097367 carbohydrate derivative binding; GO:0032553 ribonucleotide binding; GO:0005488 binding; GO:0032550 purine ribonucleo…	-
MGG_04437	Heat shock protein 78	Cluster 7	7.51648	yes	mitochondria	-	-	GO:0005524 ATP binding; GO:1901265 nucleoside phosphate binding; GO:0001882 nucleoside binding; GO:0043167 ion binding; GO:0000166 nucleotide binding; GO:0097159 organic cyclic compound binding; GO:1901363 heterocyclic compound binding; GO:0032549 ribonucleoside binding; GO:0097367 carbohydrate derivative binding; GO:0032553 ribonucleotide binding; GO:0005488 binding; GO:0032550 purine ribonucleo…	-
MGG_01595	Eukaryotic translation initiation factor 3 subunit M	Cluster 8	13.268	yes	nucleus	-	GO:0044464 cell part; GO:0005622 intracellular; GO:0005737 cytoplasm; GO:0032991 macromolecular complex; GO:0044424 intracellular part; GO:0043234 protein complex; GO:0005623 cell; GO:0044444 cytoplasmic part; GO:0005852 eukaryotic translation initiation factor 3 complex;	GO:0097159 organic cyclic compound binding; GO:1901363 heterocyclic compound binding; GO:0003723 RNA binding; GO:0008135 translation factor activity, RNA binding; GO:0005488 binding; GO:0003676 nucleic acid binding; GO:0003743 translation initiation factor activity; GO:0005515 protein binding;	-
MGG_01978	Eukaryotic translation initiation factor 3 subunit B	Cluster 8	14.9058	yes	cytoplasm,nucleus	GO:0006518 peptide metabolic process; GO:0043043 peptide biosynthetic process; GO:0044267 cellular protein metabolic process; GO:0006807 nitrogen compound metabolic process; GO:0009058 biosynthetic process; GO:0043603 cellular amide metabolic process; GO:0044238 primary metabolic process; GO:1901566 organonitrogen compound biosynthetic process; GO:0044237 cellular metabolic process; GO:1901576 or…	GO:0044464 cell part; GO:0005622 intracellular; GO:0005737 cytoplasm; GO:0032991 macromolecular complex; GO:0044424 intracellular part; GO:0043234 protein complex; GO:0005623 cell; GO:0044444 cytoplasmic part; GO:0005852 eukaryotic translation initiation factor 3 complex;	GO:0097159 organic cyclic compound binding; GO:1901363 heterocyclic compound binding; GO:0008135 translation factor activity, RNA binding; GO:0003723 RNA binding; GO:1901265 nucleoside phosphate binding; GO:0031369 translation initiation factor binding; GO:0005488 binding; GO:0003676 nucleic acid binding; GO:0003743 translation initiation factor activity; GO:0005515 protein binding; GO:0000166 nu…	mgr03013 RNA transport - Magnaporthe oryzae;
MGG_00341	Eukaryotic translation initiation factor 3 subunit D	Cluster 8	13	yes	cytoplasm	-	GO:0044464 cell part; GO:0005622 intracellular; GO:0005737 cytoplasm; GO:0032991 macromolecular complex; GO:0044424 intracellular part; GO:0043234 protein complex; GO:0005623 cell; GO:0044444 cytoplasmic part; GO:0005852 eukaryotic translation initiation factor 3 complex;	GO:0097159 organic cyclic compound binding; GO:1901363 heterocyclic compound binding; GO:0003723 RNA binding; GO:0008135 translation factor activity, RNA binding; GO:0005488 binding; GO:0003676 nucleic acid binding; GO:0003743 translation initiation factor activity;	mgr03013 RNA transport - Magnaporthe oryzae;
MGG_05156	Eukaryotic translation initiation factor 3 subunit H	Cluster 8	13	yes	nucleus	-	GO:0044464 cell part; GO:0005622 intracellular; GO:0005737 cytoplasm; GO:0032991 macromolecular complex; GO:0044424 intracellular part; GO:0043234 protein complex; GO:0005623 cell; GO:0044444 cytoplasmic part; GO:0005852 eukaryotic translation initiation factor 3 complex;	GO:0097159 organic cyclic compound binding; GO:1901363 heterocyclic compound binding; GO:0003723 RNA binding; GO:0008135 translation factor activity, RNA binding; GO:0005488 binding; GO:0003676 nucleic acid binding; GO:0003743 translation initiation factor activity; GO:0005515 protein binding;	mgr03013 RNA transport - Magnaporthe oryzae;
MGG_00789	Eukaryotic translation initiation factor 2 beta subunit	Cluster 8	15.7489	yes	nucleus	GO:0006518 peptide metabolic process; GO:0043043 peptide biosynthetic process; GO:0044267 cellular protein metabolic process; GO:0006807 nitrogen compound metabolic process; GO:0009058 biosynthetic process; GO:0043603 cellular amide metabolic process; GO:0044238 primary metabolic process; GO:1901566 organonitrogen compound biosynthetic process; GO:0044237 cellular metabolic process; GO:1901576 or…	-	GO:0097159 organic cyclic compound binding; GO:1901363 heterocyclic compound binding; GO:0003723 RNA binding; GO:0008135 translation factor activity, RNA binding; GO:0005488 binding; GO:0003676 nucleic acid binding; GO:0003743 translation initiation factor activity;	mgr03013 RNA transport - Magnaporthe oryzae;
MGG_12370	MKI67 FHA domain-interacting nucleolar phosphoprotein	Cluster 8	15.8954	yes	nucleus	-	-	GO:0097159 organic cyclic compound binding; GO:1901363 heterocyclic compound binding; GO:1901265 nucleoside phosphate binding; GO:0005488 binding; GO:0003676 nucleic acid binding; GO:0000166 nucleotide binding; GO:0036094 small molecule binding;	-
MGG_01292	Nucleolar protein NOP2	Cluster 8	12.8538	yes	nucleus	GO:0016072 rRNA metabolic process; GO:0006396 RNA processing; GO:0034470 ncRNA processing; GO:0044085 cellular component biogenesis; GO:0022613 ribonucleoprotein complex biogenesis; GO:0006725 cellular aromatic compound metabolic process; GO:0006807 nitrogen compound metabolic process; GO:0042254 ribosome biogenesis; GO:1901360 organic cyclic compound metabolic process; GO:0044238 primary metabol…	-	GO:0097159 organic cyclic compound binding; GO:1901363 heterocyclic compound binding; GO:0003723 RNA binding; GO:0008757 S-adenosylmethionine-dependent methyltransferase activity; GO:0008168 methyltransferase activity; GO:0003824 catalytic activity; GO:0005488 binding; GO:0003676 nucleic acid binding; GO:0016741 transferase activity, transferring one-carbon groups; GO:0016740 transferase activity;	-
MGG_07518	Centromere/microtubule-binding protein cbf5	Cluster 8	13.085	yes	nucleus	GO:0006396 RNA processing; GO:0006725 cellular aromatic compound metabolic process; GO:0001522 pseudouridine synthesis; GO:1901360 organic cyclic compound metabolic process; GO:0006807 nitrogen compound metabolic process; GO:0044238 primary metabolic process; GO:0009451 RNA modification; GO:0044237 cellular metabolic process; GO:0071704 organic substance metabolic process; GO:0016070 RNA metaboli…	-	GO:0097159 organic cyclic compound binding; GO:1901363 heterocyclic compound binding; GO:0003723 RNA binding; GO:0016853 isomerase activity; GO:0003824 catalytic activity; GO:0005488 binding; GO:0003676 nucleic acid binding; GO:0016866 intramolecular transferase activity; GO:0009982 pseudouridine synthase activity;	mgr03008 Ribosome biogenesis in eukaryotes - Magnaporthe oryzae;
MGG_08866	Eukaryotic translation initiation factor 5	Cluster 8	14.6147	yes	nucleus	GO:0006518 peptide metabolic process; GO:0043043 peptide biosynthetic process; GO:0044267 cellular protein metabolic process; GO:0006807 nitrogen compound metabolic process; GO:0009058 biosynthetic process; GO:0043603 cellular amide metabolic process; GO:0044238 primary metabolic process; GO:1901566 organonitrogen compound biosynthetic process; GO:0044237 cellular metabolic process; GO:1901576 or…	-	GO:0097159 organic cyclic compound binding; GO:1901363 heterocyclic compound binding; GO:0003723 RNA binding; GO:0008135 translation factor activity, RNA binding; GO:0005488 binding; GO:0003676 nucleic acid binding; GO:0003743 translation initiation factor activity; GO:0005515 protein binding;	mgr03013 RNA transport - Magnaporthe oryzae;
MGG_13474	Eukaryotic translation initiation factor eIF-1	Cluster 8	13	yes	cytoplasm,nucleus	GO:0006518 peptide metabolic process; GO:0043043 peptide biosynthetic process; GO:0044267 cellular protein metabolic process; GO:0006807 nitrogen compound metabolic process; GO:0009058 biosynthetic process; GO:0043603 cellular amide metabolic process; GO:0044238 primary metabolic process; GO:1901566 organonitrogen compound biosynthetic process; GO:0044237 cellular metabolic process; GO:1901576 or…	-	GO:0097159 organic cyclic compound binding; GO:1901363 heterocyclic compound binding; GO:0003723 RNA binding; GO:0008135 translation factor activity, RNA binding; GO:0005488 binding; GO:0003676 nucleic acid binding; GO:0003743 translation initiation factor activity;	mgr03013 RNA transport - Magnaporthe oryzae;
MGG_14350	Ribosome assembly protein RRB1	Cluster 8	13.085	yes	cytoplasm,nucleus	-	-	GO:0005515 protein binding; GO:0005488 binding;	-
MGG_05134	Eukaryotic translation initiation factor 3 subunit J	Cluster 8	13	yes	nucleus	-	GO:0044464 cell part; GO:0005622 intracellular; GO:0005737 cytoplasm; GO:0032991 macromolecular complex; GO:0044424 intracellular part; GO:0043234 protein complex; GO:0005623 cell; GO:0044444 cytoplasmic part; GO:0005852 eukaryotic translation initiation factor 3 complex;	GO:0097159 organic cyclic compound binding; GO:1901363 heterocyclic compound binding; GO:0003723 RNA binding; GO:0008135 translation factor activity, RNA binding; GO:0005488 binding; GO:0003676 nucleic acid binding; GO:0003743 translation initiation factor activity;	mgr03013 RNA transport - Magnaporthe oryzae;
MGG_07145	Cullin-1	Cluster 9	6.61111	yes	nucleus	GO:0043632 modification-dependent macromolecule catabolic process; GO:0044265 cellular macromolecule catabolic process; GO:0051603 proteolysis involved in cellular protein catabolic process; GO:0044257 cellular protein catabolic process; GO:0019941 modification-dependent protein catabolic process; GO:0044267 cellular protein metabolic process; GO:0006511 ubiquitin-dependent protein catabolic proc…	GO:1902494 catalytic complex; GO:0044464 cell part; GO:0005622 intracellular; GO:0031461 cullin-RING ubiquitin ligase complex; GO:0032991 macromolecular complex; GO:0044424 intracellular part; GO:1990234 transferase complex; GO:0000151 ubiquitin ligase complex; GO:0005623 cell;	GO:0005515 protein binding; GO:0031625 ubiquitin protein ligase binding; GO:0044389 ubiquitin-like protein ligase binding; GO:0005488 binding; GO:0019899 enzyme binding;	-
MGG_04978	E3 ubiquitin ligase complex SCF subunit scon-3	Cluster 9	5.78571	yes	-	-	-	-	-
MGG_03841	E3 ubiquitin-protein ligase UPL3	Cluster 9	6.61111	yes	nucleus	-	-	GO:0019787 ubiquitin-like protein transferase activity; GO:0003824 catalytic activity; GO:0016740 transferase activity; GO:0005488 binding; GO:0004842 ubiquitin-protein transferase activity;	mgr04120 Ubiquitin mediated proteolysis - Magnaporthe oryzae;
MGG_03252	E3 ubiquitin-protein ligase ptr1 + RNA transporter 1	Cluster 9	6.61111	yes	-	-	-	-	-
MGG_02568	Ubiquitin-conjugating enzyme E2 35	Cluster 9	5.5	yes	cytoplasm	-	-	-	mgr04120 Ubiquitin mediated proteolysis - Magnaporthe oryzae;
MGG_05478	Ubiquitin-conjugating enzyme E2 1	Cluster 9	5.78571	yes	mitochondria	-	-	GO:0005515 protein binding; GO:0005488 binding;	mgr04120 Ubiquitin mediated proteolysis - Magnaporthe oryzae;
MGG_03370	Putative uncharacterized protein	Cluster 10	4	no	-	-	-	-	-
MGG_08832	C-5 sterol desaturase	Cluster 10	3.73333	yes	mitochondria	GO:0044711 single-organism biosynthetic process; GO:0016053 organic acid biosynthetic process; GO:0055114 oxidation-reduction process; GO:0044281 small molecule metabolic process; GO:0044763 single-organism cellular process; GO:0044699 single-organism process; GO:0009058 biosynthetic process; GO:0044255 cellular lipid metabolic process; GO:0006631 fatty acid metabolic process; GO:0044238 primary …	-	GO:0005506 iron ion binding; GO:0046914 transition metal ion binding; GO:0003824 catalytic activity; GO:0005488 binding; GO:0043167 ion binding; GO:0046872 metal ion binding; GO:0043169 cation binding; GO:0016491 oxidoreductase activity;	mgr01100 Metabolic pathways - Magnaporthe oryzae; mgr00100 Steroid biosynthesis - Magnaporthe oryzae; mgr01110 Biosynthesis of secondary metabolites - Magnaporthe oryzae; mgr01130 Biosynthesis of antibiotics - Magnaporthe oryzae;
MGG_06133	C-4 methylsterol oxidase	Cluster 10	4	yes	plasma membrane	GO:0044711 single-organism biosynthetic process; GO:0016053 organic acid biosynthetic process; GO:0055114 oxidation-reduction process; GO:0044281 small molecule metabolic process; GO:0044763 single-organism cellular process; GO:0044699 single-organism process; GO:0009058 biosynthetic process; GO:0044255 cellular lipid metabolic process; GO:0006631 fatty acid metabolic process; GO:0044238 primary …	-	GO:0005506 iron ion binding; GO:0046914 transition metal ion binding; GO:0003824 catalytic activity; GO:0005488 binding; GO:0043167 ion binding; GO:0046872 metal ion binding; GO:0043169 cation binding; GO:0016491 oxidoreductase activity;	mgr01100 Metabolic pathways - Magnaporthe oryzae; mgr00100 Steroid biosynthesis - Magnaporthe oryzae; mgr01130 Biosynthesis of antibiotics - Magnaporthe oryzae;
MGG_09239	Squalene synthase	Cluster 10	3.42857	yes	cytoplasm	GO:0016129 phytosteroid biosynthetic process; GO:1901615 organic hydroxy compound metabolic process; GO:0044107 cellular alcohol metabolic process; GO:1902652 secondary alcohol metabolic process; GO:0006066 alcohol metabolic process; GO:1902653 secondary alcohol biosynthetic process; GO:0044699 single-organism process; GO:0009058 biosynthetic process; GO:0044255 cellular lipid metabolic process; …	GO:0031224 intrinsic component of membrane; GO:0016020 membrane; GO:0016021 integral component of membrane; GO:0044425 membrane part;	GO:0004310 farnesyl-diphosphate farnesyltransferase activity; GO:0016765 transferase activity, transferring alkyl or aryl (other than methyl) groups; GO:0004659 prenyltransferase activity; GO:0004311 farnesyltranstransferase activity; GO:0003824 catalytic activity; GO:0016740 transferase activity; GO:0051996 squalene synthase activity;	mgr01100 Metabolic pathways - Magnaporthe oryzae; mgr00100 Steroid biosynthesis - Magnaporthe oryzae; mgr01110 Biosynthesis of secondary metabolites - Magnaporthe oryzae; mgr01130 Biosynthesis of antibiotics - Magnaporthe oryzae; mgr00909 Sesquiterpenoid and triterpenoid biosynthesis - Magnaporthe oryzae;
MGG_09901	NAD dependent epimerase/dehydratase	Cluster 10	3.42857	yes	cytoplasm	-	-	GO:0048037 cofactor binding; GO:0003824 catalytic activity; GO:0005488 binding; GO:0050662 coenzyme binding;	-
MGG_01303	3-keto-steroid reductase	Cluster 10	3.73333	yes	extracellular	-	-	-	-
MGG_07384	Cystathionine beta-synthase	Cluster 11	4.8	yes	cytoplasm	GO:0000097 sulfur amino acid biosynthetic process; GO:0016053 organic acid biosynthetic process; GO:0044699 single-organism process; GO:0009058 biosynthetic process; GO:1901566 organonitrogen compound biosynthetic process; GO:0044237 cellular metabolic process; GO:0044272 sulfur compound biosynthetic process; GO:0000096 sulfur amino acid metabolic process; GO:0071704 organic substance metabolic p…	GO:0044424 intracellular part; GO:0005623 cell; GO:0044464 cell part; GO:0005622 intracellular; GO:0005737 cytoplasm;	GO:0016829 lyase activity; GO:0016836 hydro-lyase activity; GO:0004122 cystathionine beta-synthase activity; GO:0003824 catalytic activity; GO:0016835 carbon-oxygen lyase activity;	mgr00260 Glycine, serine and threonine metabolism - Magnaporthe oryzae; mgr01100 Metabolic pathways - Magnaporthe oryzae; mgr01130 Biosynthesis of antibiotics - Magnaporthe oryzae; mgr00270 Cysteine and methionine metabolism - Magnaporthe oryzae; mgr01230 Biosynthesis of amino acids - Magnaporthe oryzae;
MGG_11541	Phosphoribosylformylglycinamidine synthase	Cluster 11	4.53333	yes	cytoskeleton	GO:0009165 nucleotide biosynthetic process; GO:0006725 cellular aromatic compound metabolic process; GO:0009167 purine ribonucleoside monophosphate metabolic process; GO:0009259 ribonucleotide metabolic process; GO:0009117 nucleotide metabolic process; GO:0044699 single-organism process; GO:0009058 biosynthetic process; GO:1901566 organonitrogen compound biosynthetic process; GO:0009156 ribonucle…	-	GO:0016879 ligase activity, forming carbon-nitrogen bonds; GO:0004642 phosphoribosylformylglycinamidine synthase activity; GO:0016884 carbon-nitrogen ligase activity, with glutamine as amido-N-donor; GO:0003824 catalytic activity; GO:0016874 ligase activity;	mgr01100 Metabolic pathways - Magnaporthe oryzae; mgr01110 Biosynthesis of secondary metabolites - Magnaporthe oryzae; mgr01130 Biosynthesis of antibiotics - Magnaporthe oryzae; mgr00230 Purine metabolism - Magnaporthe oryzae;
MGG_01256	Phosphoribosylaminoimidazole carboxylase	Cluster 11	4.69091	yes	cytoskeleton	GO:0009165 nucleotide biosynthetic process; GO:0006725 cellular aromatic compound metabolic process; GO:0009167 purine ribonucleoside monophosphate metabolic process; GO:0009259 ribonucleotide metabolic process; GO:0009117 nucleotide metabolic process; GO:0044699 single-organism process; GO:0009058 biosynthetic process; GO:1901566 organonitrogen compound biosynthetic process; GO:0009156 ribonucle…	-	GO:0005524 ATP binding; GO:1901265 nucleoside phosphate binding; GO:0001882 nucleoside binding; GO:0043167 ion binding; GO:0016829 lyase activity; GO:0000166 nucleotide binding; GO:0004638 phosphoribosylaminoimidazole carboxylase activity; GO:0097159 organic cyclic compound binding; GO:1901363 heterocyclic compound binding; GO:0032549 ribonucleoside binding; GO:0097367 carbohydrate derivative bin…	mgr01100 Metabolic pathways - Magnaporthe oryzae; mgr01110 Biosynthesis of secondary metabolites - Magnaporthe oryzae; mgr00230 Purine metabolism - Magnaporthe oryzae;
MGG_06712	5-methyltetrahydropteroyltriglutamate-homocysteine S-methyltransferase	Cluster 11	4.8	yes	-	-	-	-	-
MGG_05155	Adenosylhomocysteinase	Cluster 11	4.8	yes	cytoplasm	GO:1901606 alpha-amino acid catabolic process; GO:0009116 nucleoside metabolic process; GO:0042278 purine nucleoside metabolic process; GO:0046498 S-adenosylhomocysteine metabolic process; GO:0006725 cellular aromatic compound metabolic process; GO:0044699 single-organism process; GO:0072523 purine-containing compound catabolic process; GO:0044237 cellular metabolic process; GO:0071704 organic su…	-	GO:0097159 organic cyclic compound binding; GO:1901363 heterocyclic compound binding; GO:0004013 adenosylhomocysteinase activity; GO:0016801 hydrolase activity, acting on ether bonds; GO:1901265 nucleoside phosphate binding; GO:0051287 NAD binding; GO:0003824 catalytic activity; GO:0005488 binding; GO:0016787 hydrolase activity; GO:0000166 nucleotide binding; GO:0048037 cofactor binding; GO:00168…	mgr01100 Metabolic pathways - Magnaporthe oryzae; mgr00270 Cysteine and methionine metabolism - Magnaporthe oryzae;
MGG_10834	Methylenetetrahydrofolate dehydrogenase	Cluster 11	5	yes	-	-	-	-	-
MGG_10852	Methionine synthase	Cluster 11	4.8	yes	cytoplasm	GO:0000097 sulfur amino acid biosynthetic process; GO:0016053 organic acid biosynthetic process; GO:0009066 aspartate family amino acid metabolic process; GO:0044699 single-organism process; GO:0009058 biosynthetic process; GO:1901566 organonitrogen compound biosynthetic process; GO:0044237 cellular metabolic process; GO:0044272 sulfur compound biosynthetic process; GO:0000096 sulfur amino acid m…	-	GO:0042085 5-methyltetrahydropteroyltri-L-glutamate-dependent methyltransferase activity; GO:0008168 methyltransferase activity; GO:0046914 transition metal ion binding; GO:0003824 catalytic activity; GO:0005488 binding; GO:0008172 S-methyltransferase activity; GO:0043167 ion binding; GO:0016741 transferase activity, transferring one-carbon groups; GO:0046872 metal ion binding; GO:0043169 cation …	mgr01100 Metabolic pathways - Magnaporthe oryzae; mgr01110 Biosynthesis of secondary metabolites - Magnaporthe oryzae; mgr00450 Selenocompound metabolism - Magnaporthe oryzae; mgr00270 Cysteine and methionine metabolism - Magnaporthe oryzae; mgr01230 Biosynthesis of amino acids - Magnaporthe oryzae;
MGG_07195	O-acetylhomoserine (Thiol)-lyase	Cluster 11	4.25455	yes	cytoplasm	GO:0044281 small molecule metabolic process; GO:0044763 single-organism cellular process; GO:0006807 nitrogen compound metabolic process; GO:0044699 single-organism process; GO:0044238 primary metabolic process; GO:0044237 cellular metabolic process; GO:0071704 organic substance metabolic process; GO:0008152 metabolic process; GO:0006520 cellular amino acid metabolic process; GO:0044710 single-or…	-	GO:0097159 organic cyclic compound binding; GO:1901363 heterocyclic compound binding; GO:0003824 catalytic activity; GO:0005488 binding; GO:0043167 ion binding; GO:0016765 transferase activity, transferring alkyl or aryl (other than methyl) groups; GO:0043168 anion binding; GO:0016740 transferase activity; GO:0048037 cofactor binding; GO:0030170 pyridoxal phosphate binding;	mgr01100 Metabolic pathways - Magnaporthe oryzae; mgr01110 Biosynthesis of secondary metabolites - Magnaporthe oryzae; mgr01130 Biosynthesis of antibiotics - Magnaporthe oryzae; mgr00270 Cysteine and methionine metabolism - Magnaporthe oryzae; mgr00920 Sulfur metabolism - Magnaporthe oryzae; mgr01200 Carbon metabolism - Magnaporthe oryzae; mgr01230 Biosynthesis of amino acids - Magnaporthe oryzae;
MGG_06466	Cysteine synthase	Cluster 11	4.25455	yes	mitochondria	GO:0000097 sulfur amino acid biosynthetic process; GO:0016053 organic acid biosynthetic process; GO:0044699 single-organism process; GO:0009058 biosynthetic process; GO:1901566 organonitrogen compound biosynthetic process; GO:0044237 cellular metabolic process; GO:0044272 sulfur compound biosynthetic process; GO:0000096 sulfur amino acid metabolic process; GO:0071704 organic substance metabolic p…	-	-	mgr01100 Metabolic pathways - Magnaporthe oryzae; mgr01110 Biosynthesis of secondary metabolites - Magnaporthe oryzae; mgr01130 Biosynthesis of antibiotics - Magnaporthe oryzae; mgr00270 Cysteine and methionine metabolism - Magnaporthe oryzae; mgr00920 Sulfur metabolism - Magnaporthe oryzae; mgr01200 Carbon metabolism - Magnaporthe oryzae; mgr01230 Biosynthesis of amino acids - Magnaporthe oryzae;
MGG_13510	Cysteine synthase 2	Cluster 11	4.25455	yes	extracellular	GO:0000097 sulfur amino acid biosynthetic process; GO:0016053 organic acid biosynthetic process; GO:0044699 single-organism process; GO:0009058 biosynthetic process; GO:1901566 organonitrogen compound biosynthetic process; GO:0044237 cellular metabolic process; GO:0044272 sulfur compound biosynthetic process; GO:0000096 sulfur amino acid metabolic process; GO:0071704 organic substance metabolic p…	-	-	mgr01100 Metabolic pathways - Magnaporthe oryzae; mgr01110 Biosynthesis of secondary metabolites - Magnaporthe oryzae; mgr01130 Biosynthesis of antibiotics - Magnaporthe oryzae; mgr00270 Cysteine and methionine metabolism - Magnaporthe oryzae; mgr00920 Sulfur metabolism - Magnaporthe oryzae; mgr01200 Carbon metabolism - Magnaporthe oryzae; mgr01230 Biosynthesis of amino acids - Magnaporthe oryzae;
MGG_00466	Cell division control protein 42	Cluster 12	5	yes	cytoplasm	GO:0050794 regulation of cellular process; GO:0044700 single organism signaling; GO:0051716 cellular response to stimulus; GO:0007165 signal transduction; GO:0050789 regulation of biological process; GO:0007154 cell communication; GO:0035556 intracellular signal transduction; GO:0044699 single-organism process; GO:0007264 small GTPase mediated signal transduction; GO:0023052 signaling; GO:0050896…	-	GO:1901265 nucleoside phosphate binding; GO:0001882 nucleoside binding; GO:0043167 ion binding; GO:0000166 nucleotide binding; GO:0097159 organic cyclic compound binding; GO:1901363 heterocyclic compound binding; GO:0032549 ribonucleoside binding; GO:0097367 carbohydrate derivative binding; GO:0032553 ribonucleotide binding; GO:0005488 binding; GO:0032550 purine ribonucleoside binding; GO:0043168…	mgr04933 AGE-RAGE signaling pathway in diabetic complications - Magnaporthe oryzae; mgr04011 MAPK signaling pathway - yeast - Magnaporthe oryzae; mgr04144 Endocytosis - Magnaporthe oryzae;
MGG_02526	Exportin-1	Cluster 12	4	yes	nucleus	GO:0045184 establishment of protein localization; GO:0006810 transport; GO:0046907 intracellular transport; GO:0070727 cellular macromolecule localization; GO:0051649 establishment of localization in cell; GO:0006886 intracellular protein transport; GO:0071702 organic substance transport; GO:0008104 protein localization; GO:0033036 macromolecule localization; GO:0034613 cellular protein localizat…	-	GO:0031267 small GTPase binding; GO:0017016 Ras GTPase binding; GO:0005488 binding; GO:0005515 protein binding; GO:0008536 Ran GTPase binding; GO:0051020 GTPase binding; GO:0019899 enzyme binding;	mgr03013 RNA transport - Magnaporthe oryzae; mgr03008 Ribosome biogenesis in eukaryotes - Magnaporthe oryzae;
MGG_01822	Mitogen-activated protein kinase HOG1	Cluster 12	4.66667	yes	nucleus	GO:0016310 phosphorylation; GO:0044267 cellular protein metabolic process; GO:0044238 primary metabolic process; GO:0044237 cellular metabolic process; GO:0006796 phosphate-containing compound metabolic process; GO:0071704 organic substance metabolic process; GO:0008152 metabolic process; GO:0006468 protein phosphorylation; GO:0006793 phosphorus metabolic process; GO:0044260 cellular macromolecul…	-	GO:0005524 ATP binding; GO:1901265 nucleoside phosphate binding; GO:0016773 phosphotransferase activity, alcohol group as acceptor; GO:0001882 nucleoside binding; GO:0043167 ion binding; GO:0004672 protein kinase activity; GO:0000166 nucleotide binding; GO:0004702 signal transducer, downstream of receptor, with serine/threonine kinase activity; GO:0004871 signal transducer activity; GO:0004707 MA…	mgr04933 AGE-RAGE signaling pathway in diabetic complications - Magnaporthe oryzae; mgr04011 MAPK signaling pathway - yeast - Magnaporthe oryzae; mgr04139 Mitophagy - yeast - Magnaporthe oryzae;
MGG_04943	CMGC/MAPK protein kinase	Cluster 12	4.66667	yes	cytoplasm	GO:0016310 phosphorylation; GO:0044267 cellular protein metabolic process; GO:0044238 primary metabolic process; GO:0044237 cellular metabolic process; GO:0006796 phosphate-containing compound metabolic process; GO:0071704 organic substance metabolic process; GO:0008152 metabolic process; GO:0006468 protein phosphorylation; GO:0006793 phosphorus metabolic process; GO:0044260 cellular macromolecul…	-	GO:0005524 ATP binding; GO:1901265 nucleoside phosphate binding; GO:0016773 phosphotransferase activity, alcohol group as acceptor; GO:0001882 nucleoside binding; GO:0043167 ion binding; GO:0004672 protein kinase activity; GO:0000166 nucleotide binding; GO:0004702 signal transducer, downstream of receptor, with serine/threonine kinase activity; GO:0004871 signal transducer activity; GO:0004707 MA…	mgr04011 MAPK signaling pathway - yeast - Magnaporthe oryzae; mgr04139 Mitophagy - yeast - Magnaporthe oryzae; mgr04138 Autophagy - yeast - Magnaporthe oryzae;
MGG_07176	GTP-binding protein rhoA	Cluster 12	5	yes	cytoplasm	GO:0050794 regulation of cellular process; GO:0044700 single organism signaling; GO:0051716 cellular response to stimulus; GO:0007165 signal transduction; GO:0050789 regulation of biological process; GO:0007154 cell communication; GO:0035556 intracellular signal transduction; GO:0044699 single-organism process; GO:0007264 small GTPase mediated signal transduction; GO:0023052 signaling; GO:0050896…	-	GO:1901265 nucleoside phosphate binding; GO:0001882 nucleoside binding; GO:0043167 ion binding; GO:0000166 nucleotide binding; GO:0097159 organic cyclic compound binding; GO:1901363 heterocyclic compound binding; GO:0032549 ribonucleoside binding; GO:0097367 carbohydrate derivative binding; GO:0032553 ribonucleotide binding; GO:0005488 binding; GO:0032550 purine ribonucleoside binding; GO:0043168…	mgr04011 MAPK signaling pathway - yeast - Magnaporthe oryzae; mgr04144 Endocytosis - Magnaporthe oryzae;
MGG_05201	Guanine nucleotide-binding protein subunit beta	Cluster 12	5	yes	nucleus	-	-	GO:0005515 protein binding; GO:0005488 binding;	mgr04011 MAPK signaling pathway - yeast - Magnaporthe oryzae;
MGG_06154	Ras-like protein	Cluster 12	5	yes	nucleus	GO:0050794 regulation of cellular process; GO:0044700 single organism signaling; GO:0051716 cellular response to stimulus; GO:0007165 signal transduction; GO:0050789 regulation of biological process; GO:0007154 cell communication; GO:0035556 intracellular signal transduction; GO:0044699 single-organism process; GO:0007264 small GTPase mediated signal transduction; GO:0023052 signaling; GO:0050896…	GO:0016020 membrane;	GO:1901265 nucleoside phosphate binding; GO:0001882 nucleoside binding; GO:0043167 ion binding; GO:0000166 nucleotide binding; GO:0097159 organic cyclic compound binding; GO:1901363 heterocyclic compound binding; GO:0032549 ribonucleoside binding; GO:0097367 carbohydrate derivative binding; GO:0032553 ribonucleotide binding; GO:0005488 binding; GO:0032550 purine ribonucleoside binding; GO:0043168…	mgr04933 AGE-RAGE signaling pathway in diabetic complications - Magnaporthe oryzae; mgr04138 Autophagy - yeast - Magnaporthe oryzae;
MGG_09499	Ras-2	Cluster 12	5	yes	mitochondria	GO:0050794 regulation of cellular process; GO:0044700 single organism signaling; GO:0051716 cellular response to stimulus; GO:0007165 signal transduction; GO:0050789 regulation of biological process; GO:0007154 cell communication; GO:0035556 intracellular signal transduction; GO:0044699 single-organism process; GO:0007264 small GTPase mediated signal transduction; GO:0023052 signaling; GO:0050896…	GO:0016020 membrane;	GO:1901265 nucleoside phosphate binding; GO:0001882 nucleoside binding; GO:0043167 ion binding; GO:0000166 nucleotide binding; GO:0097159 organic cyclic compound binding; GO:1901363 heterocyclic compound binding; GO:0032549 ribonucleoside binding; GO:0097367 carbohydrate derivative binding; GO:0032553 ribonucleotide binding; GO:0005488 binding; GO:0032550 purine ribonucleoside binding; GO:0043168…	mgr04933 AGE-RAGE signaling pathway in diabetic complications - Magnaporthe oryzae; mgr04138 Autophagy - yeast - Magnaporthe oryzae;
MGG_12130	Serine/threonine protein phosphatase 2A	Cluster 13	2.4	yes	-	-	-	-	-
MGG_05671	Protein phosphatase PP2A regulatory subunit A	Cluster 13	2.4	yes	cytoskeleton	-	-	GO:0005488 binding;	mgr04111 Cell cycle - yeast - Magnaporthe oryzae; mgr03015 mRNA surveillance pathway - Magnaporthe oryzae; mgr04113 Meiosis - yeast - Magnaporthe oryzae;
MGG_05637	Protein phosphatase PP2A regulatory subunit B	Cluster 13	2.4	yes	nucleus	-	GO:1902494 catalytic complex; GO:0044464 cell part; GO:0005622 intracellular; GO:0008287 protein serine/threonine phosphatase complex; GO:0032991 macromolecular complex; GO:0044424 intracellular part; GO:0005623 cell; GO:1903293 phosphatase complex; GO:0000159 protein phosphatase type 2A complex;	GO:0005515 protein binding; GO:0098772 molecular function regulator; GO:0030234 enzyme regulator activity; GO:0019888 protein phosphatase regulator activity; GO:0019208 phosphatase regulator activity; GO:0005488 binding;	mgr04111 Cell cycle - yeast - Magnaporthe oryzae; mgr03015 mRNA surveillance pathway - Magnaporthe oryzae;
MGG_06941	Serine/threonine-protein phosphatase 5	Cluster 13	3	yes	-	-	-	-	-
MGG_01528	Serine/threonine-protein phosphatase PP2A catalytic subunit	Cluster 13	3	yes	cytoplasm,nucleus	-	-	GO:0016787 hydrolase activity; GO:0003824 catalytic activity;	-
MGG_05063	Phosphoglycerate kinase	Cluster 14	6	yes	cytoplasm	GO:0006757 ATP generation from ADP; GO:0009116 nucleoside metabolic process; GO:0042278 purine nucleoside metabolic process; GO:0006165 nucleoside diphosphate phosphorylation; GO:0046031 ADP metabolic process; GO:0019362 pyridine nucleotide metabolic process; GO:0006096 glycolytic process; GO:0009167 purine ribonucleoside monophosphate metabolic process; GO:0009117 nucleotide metabolic process; G…	-	GO:0016774 phosphotransferase activity, carboxyl group as acceptor; GO:0016301 kinase activity; GO:0003824 catalytic activity; GO:0016740 transferase activity; GO:0004618 phosphoglycerate kinase activity; GO:0016772 transferase activity, transferring phosphorus-containing groups;	mgr01100 Metabolic pathways - Magnaporthe oryzae; mgr01110 Biosynthesis of secondary metabolites - Magnaporthe oryzae; mgr01130 Biosynthesis of antibiotics - Magnaporthe oryzae; mgr01200 Carbon metabolism - Magnaporthe oryzae; mgr01230 Biosynthesis of amino acids - Magnaporthe oryzae; mgr00010 Glycolysis / Gluconeogenesis - Magnaporthe oryzae;
MGG_01084	Glyceraldehyde-3-phosphate dehydrogenase	Cluster 14	5.78571	yes	cytoplasm	GO:0006006 glucose metabolic process; GO:0044723 single-organism carbohydrate metabolic process; GO:0008152 metabolic process; GO:0055114 oxidation-reduction process; GO:0044710 single-organism metabolic process; GO:0044281 small molecule metabolic process; GO:0005996 monosaccharide metabolic process; GO:0044699 single-organism process; GO:0044238 primary metabolic process; GO:0005975 carbohydrat…	-	GO:0016620 oxidoreductase activity, acting on the aldehyde or oxo group of donors, NAD or NADP as acceptor; GO:0097159 organic cyclic compound binding; GO:1901363 heterocyclic compound binding; GO:1901265 nucleoside phosphate binding; GO:0051287 NAD binding; GO:0003824 catalytic activity; GO:0005488 binding; GO:0016903 oxidoreductase activity, acting on the aldehyde or oxo group of donors; GO:005…	mgr01100 Metabolic pathways - Magnaporthe oryzae; mgr01110 Biosynthesis of secondary metabolites - Magnaporthe oryzae; mgr01130 Biosynthesis of antibiotics - Magnaporthe oryzae; mgr01200 Carbon metabolism - Magnaporthe oryzae; mgr01230 Biosynthesis of amino acids - Magnaporthe oryzae; mgr00010 Glycolysis / Gluconeogenesis - Magnaporthe oryzae;
MGG_08905	Triosephosphate isomerase	Cluster 14	5.5	yes	cytoplasm	GO:0006757 ATP generation from ADP; GO:0009116 nucleoside metabolic process; GO:0042278 purine nucleoside metabolic process; GO:0006165 nucleoside diphosphate phosphorylation; GO:0046031 ADP metabolic process; GO:0019362 pyridine nucleotide metabolic process; GO:0006096 glycolytic process; GO:0009167 purine ribonucleoside monophosphate metabolic process; GO:0009117 nucleotide metabolic process; G…	-	GO:0016853 isomerase activity; GO:0016860 intramolecular oxidoreductase activity; GO:0004807 triose-phosphate isomerase activity; GO:0003824 catalytic activity; GO:0016861 intramolecular oxidoreductase activity, interconverting aldoses and ketoses;	mgr01100 Metabolic pathways - Magnaporthe oryzae; mgr00051 Fructose and mannose metabolism - Magnaporthe oryzae; mgr01110 Biosynthesis of secondary metabolites - Magnaporthe oryzae; mgr00562 Inositol phosphate metabolism - Magnaporthe oryzae; mgr01130 Biosynthesis of antibiotics - Magnaporthe oryzae; mgr01200 Carbon metabolism - Magnaporthe oryzae; mgr01230 Biosynthesis of amino acids - Magnaport…
MGG_10607	Enolase	Cluster 14	5.5	yes	-	-	-	-	-
MGG_02653	6-phosphofructokinase	Cluster 14	4.8	yes	cytoplasm	GO:0006757 ATP generation from ADP; GO:0009116 nucleoside metabolic process; GO:0042278 purine nucleoside metabolic process; GO:0006165 nucleoside diphosphate phosphorylation; GO:0046031 ADP metabolic process; GO:0019362 pyridine nucleotide metabolic process; GO:0006096 glycolytic process; GO:0009167 purine ribonucleoside monophosphate metabolic process; GO:0009117 nucleotide metabolic process; G…	GO:0044424 intracellular part; GO:0005623 cell; GO:0044464 cell part; GO:0005622 intracellular; GO:0005737 cytoplasm;	GO:0003872 6-phosphofructokinase activity; GO:0005524 ATP binding; GO:1901265 nucleoside phosphate binding; GO:0016773 phosphotransferase activity, alcohol group as acceptor; GO:0001882 nucleoside binding; GO:0043167 ion binding; GO:0000166 nucleotide binding; GO:0097159 organic cyclic compound binding; GO:1901363 heterocyclic compound binding; GO:0032549 ribonucleoside binding; GO:0097367 carboh…	mgr00051 Fructose and mannose metabolism - Magnaporthe oryzae; mgr00030 Pentose phosphate pathway - Magnaporthe oryzae; mgr01230 Biosynthesis of amino acids - Magnaporthe oryzae; mgr00010 Glycolysis / Gluconeogenesis - Magnaporthe oryzae; mgr01100 Metabolic pathways - Magnaporthe oryzae; mgr01110 Biosynthesis of secondary metabolites - Magnaporthe oryzae; mgr03018 RNA degradation - Magnaporthe or…
MGG_08895	Fructose-1,6-bisphosphatase	Cluster 14	6	yes	cytoplasm	GO:0008152 metabolic process; GO:0005975 carbohydrate metabolic process; GO:0044238 primary metabolic process; GO:0071704 organic substance metabolic process;	-	GO:0019203 carbohydrate phosphatase activity; GO:0042578 phosphoric ester hydrolase activity; GO:0003824 catalytic activity; GO:0016791 phosphatase activity; GO:0016788 hydrolase activity, acting on ester bonds; GO:0016787 hydrolase activity; GO:0050308 sugar-phosphatase activity; GO:0042132 fructose 1,6-bisphosphate 1-phosphatase activity;	mgr01100 Metabolic pathways - Magnaporthe oryzae; mgr00051 Fructose and mannose metabolism - Magnaporthe oryzae; mgr01110 Biosynthesis of secondary metabolites - Magnaporthe oryzae; mgr01130 Biosynthesis of antibiotics - Magnaporthe oryzae; mgr00030 Pentose phosphate pathway - Magnaporthe oryzae; mgr01200 Carbon metabolism - Magnaporthe oryzae; mgr00680 Methane metabolism - Magnaporthe oryzae; mg…
MGG_03041	Glucokinase	Cluster 14	6	yes	-	-	-	-	-
MGG_09289	Hexokinase	Cluster 14	6	yes	-	-	-	-	-
MGG_06454	Glutathione synthetase large subunit	Cluster 15	5	yes	-	-	-	-	-
MGG_07460	Peroxiredoxin HYR1	Cluster 15	5	yes	-	-	-	-	-
MGG_05677	Glutathione S-transferase I	Cluster 15	5	yes	-	-	-	-	-
MGG_06907	MAPEG family protein	Cluster 15	5	yes	extracellular	-	-	-	mgr00480 Glutathione metabolism - Magnaporthe oryzae;
MGG_08878	TATA-box-binding protein	Cluster 16	4	no	-	-	-	-	-
MGG_00885	transcription initiation factor TFIID subunit 12	Cluster 16	5	yes	nucleus	GO:0018130 heterocycle biosynthetic process; GO:0006725 cellular aromatic compound metabolic process; GO:0097659 nucleic acid-templated transcription; GO:0006352 DNA-templated transcription, initiation; GO:0034654 nucleobase-containing compound biosynthetic process; GO:1901360 organic cyclic compound metabolic process; GO:0006807 nitrogen compound metabolic process; GO:0009058 biosynthetic proces…	GO:0043229 intracellular organelle; GO:0000428 DNA-directed RNA polymerase complex; GO:0055029 nuclear DNA-directed RNA polymerase complex; GO:0061695 transferase complex, transferring phosphorus-containing groups; GO:0044446 intracellular organelle part; GO:0030880 RNA polymerase complex; GO:0032991 macromolecular complex; GO:0031981 nuclear lumen; GO:0044424 intracellular part; GO:1990234 trans…	GO:0005515 protein binding; GO:0046982 protein heterodimerization activity; GO:0005488 binding; GO:0046983 protein dimerization activity;	mgr03022 Basal transcription factors - Magnaporthe oryzae;
MGG_10678	SAGA-associated factor 29	Cluster 16	5	yes	nucleus	-	-	-	-
MGG_01329	Transcriptional regulator Ngg1	Cluster 16	5	yes	nucleus	-	-	-	-
MGG_01814	transcriptional coactivator HFI1/ADA1	Cluster 16	5	yes	cytoplasm	-	GO:0043229 intracellular organelle; GO:0070461 SAGA-type complex; GO:0044446 intracellular organelle part; GO:0031981 nuclear lumen; GO:0032991 macromolecular complex; GO:0044424 intracellular part; GO:1990234 transferase complex; GO:0005623 cell; GO:0044422 organelle part; GO:0000123 histone acetyltransferase complex; GO:0031974 membrane-enclosed lumen; GO:0043231 intracellular membrane-bounded …	-	-
MGG_15527	ATP phosphoribosyltransferase	Cluster 17	4.7619	yes	cytoplasm	GO:0006725 cellular aromatic compound metabolic process; GO:0016053 organic acid biosynthetic process; GO:0052803 imidazole-containing compound metabolic process; GO:0044699 single-organism process; GO:0009058 biosynthetic process; GO:0000105 histidine biosynthetic process; GO:1901566 organonitrogen compound biosynthetic process; GO:0044237 cellular metabolic process; GO:0071704 organic substance…	GO:0044424 intracellular part; GO:0005623 cell; GO:0044464 cell part; GO:0005622 intracellular; GO:0005737 cytoplasm;	GO:0000287 magnesium ion binding; GO:0016763 transferase activity, transferring pentosyl groups; GO:0003879 ATP phosphoribosyltransferase activity; GO:0003824 catalytic activity; GO:0005488 binding; GO:0043167 ion binding; GO:0046872 metal ion binding; GO:0043169 cation binding; GO:0016757 transferase activity, transferring glycosyl groups; GO:0016740 transferase activity;	mgr01100 Metabolic pathways - Magnaporthe oryzae; mgr01110 Biosynthesis of secondary metabolites - Magnaporthe oryzae; mgr00340 Histidine metabolism - Magnaporthe oryzae; mgr01230 Biosynthesis of amino acids - Magnaporthe oryzae;
MGG_00223	Fructose-bisphosphate aldolase 1	Cluster 17	4.36364	yes	cytoplasm	GO:0006757 ATP generation from ADP; GO:0009116 nucleoside metabolic process; GO:0042278 purine nucleoside metabolic process; GO:0006165 nucleoside diphosphate phosphorylation; GO:0046031 ADP metabolic process; GO:0019362 pyridine nucleotide metabolic process; GO:0006096 glycolytic process; GO:0009167 purine ribonucleoside monophosphate metabolic process; GO:0009117 nucleotide metabolic process; G…	-	GO:0004332 fructose-bisphosphate aldolase activity; GO:0046914 transition metal ion binding; GO:0003824 catalytic activity; GO:0005488 binding; GO:0016830 carbon-carbon lyase activity; GO:0043167 ion binding; GO:0016829 lyase activity; GO:0046872 metal ion binding; GO:0043169 cation binding; GO:0008270 zinc ion binding; GO:0016832 aldehyde-lyase activity;	mgr00051 Fructose and mannose metabolism - Magnaporthe oryzae; mgr00030 Pentose phosphate pathway - Magnaporthe oryzae; mgr01230 Biosynthesis of amino acids - Magnaporthe oryzae; mgr00010 Glycolysis / Gluconeogenesis - Magnaporthe oryzae; mgr01100 Metabolic pathways - Magnaporthe oryzae; mgr01110 Biosynthesis of secondary metabolites - Magnaporthe oryzae; mgr01130 Biosynthesis of antibiotics - Ma…
MGG_12822	Glucose-6-phosphate isomerase	Cluster 17	4.36364	yes	cytoplasm	GO:0006757 ATP generation from ADP; GO:0009116 nucleoside metabolic process; GO:0042278 purine nucleoside metabolic process; GO:0006165 nucleoside diphosphate phosphorylation; GO:0046031 ADP metabolic process; GO:0019362 pyridine nucleotide metabolic process; GO:0006096 glycolytic process; GO:0009167 purine ribonucleoside monophosphate metabolic process; GO:0019319 hexose biosynthetic process; GO…	-	GO:0004347 glucose-6-phosphate isomerase activity; GO:0016853 isomerase activity; GO:0016860 intramolecular oxidoreductase activity; GO:0003824 catalytic activity; GO:0016861 intramolecular oxidoreductase activity, interconverting aldoses and ketoses;	mgr00030 Pentose phosphate pathway - Magnaporthe oryzae; mgr00010 Glycolysis / Gluconeogenesis - Magnaporthe oryzae; mgr01100 Metabolic pathways - Magnaporthe oryzae; mgr01110 Biosynthesis of secondary metabolites - Magnaporthe oryzae; mgr01130 Biosynthesis of antibiotics - Magnaporthe oryzae; mgr00500 Starch and sucrose metabolism - Magnaporthe oryzae; mgr00520 Amino sugar and nucleotide sugar m…
MGG_02471	Transketolase	Cluster 17	4.58182	yes	cytoplasm	GO:0008152 metabolic process;	-	GO:0016740 transferase activity; GO:0003824 catalytic activity; GO:0004802 transketolase activity; GO:0016744 transferase activity, transferring aldehyde or ketonic groups;	mgr01100 Metabolic pathways - Magnaporthe oryzae; mgr01110 Biosynthesis of secondary metabolites - Magnaporthe oryzae; mgr01130 Biosynthesis of antibiotics - Magnaporthe oryzae; mgr00030 Pentose phosphate pathway - Magnaporthe oryzae; mgr01200 Carbon metabolism - Magnaporthe oryzae; mgr01230 Biosynthesis of amino acids - Magnaporthe oryzae;
MGG_06678	Ribose-phosphate pyrophosphokinase 5	Cluster 17	4	yes	-	-	-	-	-
MGG_01828	Ribose-phosphate pyrophosphokinase 1	Cluster 17	4	yes	cytoplasm,mitochondria	GO:0009116 nucleoside metabolic process; GO:0009165 nucleotide biosynthetic process; GO:0006725 cellular aromatic compound metabolic process; GO:0009117 nucleotide metabolic process; GO:0044699 single-organism process; GO:0009058 biosynthetic process; GO:0009156 ribonucleoside monophosphate biosynthetic process; GO:0044237 cellular metabolic process; GO:0006796 phosphate-containing compound metab…	-	GO:0000287 magnesium ion binding; GO:0004749 ribose phosphate diphosphokinase activity; GO:0003824 catalytic activity; GO:0005488 binding; GO:0043167 ion binding; GO:0046872 metal ion binding; GO:0043169 cation binding; GO:0016778 diphosphotransferase activity; GO:0016740 transferase activity; GO:0016772 transferase activity, transferring phosphorus-containing groups;	mgr01100 Metabolic pathways - Magnaporthe oryzae; mgr01110 Biosynthesis of secondary metabolites - Magnaporthe oryzae; mgr01130 Biosynthesis of antibiotics - Magnaporthe oryzae; mgr00030 Pentose phosphate pathway - Magnaporthe oryzae; mgr00230 Purine metabolism - Magnaporthe oryzae; mgr01200 Carbon metabolism - Magnaporthe oryzae; mgr01230 Biosynthesis of amino acids - Magnaporthe oryzae;
MGG_07148	Ribose-phosphate pyrophosphokinase 3	Cluster 17	4	yes	-	-	-	-	-
MGG_07086	V-type proton ATPase subunit D	Cluster 18	4	yes	cytoplasm	-	-	GO:0022804 active transmembrane transporter activity; GO:0015399 primary active transmembrane transporter activity; GO:0016817 hydrolase activity, acting on acid anhydrides; GO:0016787 hydrolase activity; GO:0017111 nucleoside-triphosphatase activity; GO:0016887 ATPase activity; GO:0015405 P-P-bond-hydrolysis-driven transmembrane transporter activity; GO:0016462 pyrophosphatase activity; GO:00426…	-
MGG_03244	V-type proton ATPase subunit B	Cluster 18	4	yes	cytoplasm,nucleus	GO:0009116 nucleoside metabolic process; GO:0042278 purine nucleoside metabolic process; GO:0034220 ion transmembrane transport; GO:0006725 cellular aromatic compound metabolic process; GO:0009167 purine ribonucleoside monophosphate metabolic process; GO:0090662 ATP hydrolysis coupled transmembrane transport; GO:0009259 ribonucleotide metabolic process; GO:0009117 nucleotide metabolic process; GO…	GO:0032991 macromolecular complex; GO:0016020 membrane; GO:0033178 proton-transporting two-sector ATPase complex, catalytic domain; GO:0033176 proton-transporting V-type ATPase complex; GO:0043234 protein complex; GO:0098796 membrane protein complex; GO:0044425 membrane part; GO:0016469 proton-transporting two-sector ATPase complex; GO:0033180 proton-transporting V-type ATPase, V1 domain;	GO:0022804 active transmembrane transporter activity; GO:0005524 ATP binding; GO:1901265 nucleoside phosphate binding; GO:0001882 nucleoside binding; GO:0043167 ion binding; GO:0016817 hydrolase activity, acting on acid anhydrides; GO:0016787 hydrolase activity; GO:0000166 nucleotide binding; GO:0097159 organic cyclic compound binding; GO:1901363 heterocyclic compound binding; GO:0032549 ribonucl…	mgr01100 Metabolic pathways - Magnaporthe oryzae; mgr04145 Phagosome - Magnaporthe oryzae; mgr00190 Oxidative phosphorylation - Magnaporthe oryzae;
MGG_06349	Vacuolar ATP synthase subunit C 1	Cluster 18	4	yes	cytoplasm	GO:0098655 cation transmembrane transport; GO:0034220 ion transmembrane transport; GO:0098660 inorganic ion transmembrane transport; GO:0090662 ATP hydrolysis coupled transmembrane transport; GO:0015988 energy coupled proton transmembrane transport, against electrochemical gradient; GO:0044699 single-organism process; GO:0006818 hydrogen transport; GO:0015992 proton transport; GO:0051234 establis…	GO:0032991 macromolecular complex; GO:0016020 membrane; GO:0033178 proton-transporting two-sector ATPase complex, catalytic domain; GO:0033176 proton-transporting V-type ATPase complex; GO:0043234 protein complex; GO:0098796 membrane protein complex; GO:0044425 membrane part; GO:0016469 proton-transporting two-sector ATPase complex; GO:0033180 proton-transporting V-type ATPase, V1 domain;	GO:0015075 ion transmembrane transporter activity; GO:0022892 substrate-specific transporter activity; GO:0015077 monovalent inorganic cation transmembrane transporter activity; GO:0022890 inorganic cation transmembrane transporter activity; GO:0015078 hydrogen ion transmembrane transporter activity; GO:0008324 cation transmembrane transporter activity; GO:0022891 substrate-specific transmembrane…	mgr01100 Metabolic pathways - Magnaporthe oryzae; mgr04145 Phagosome - Magnaporthe oryzae; mgr00190 Oxidative phosphorylation - Magnaporthe oryzae;
MGG_08087	V-type proton ATPase catalytic subunit A	Cluster 18	4	yes	extracellular	GO:0009116 nucleoside metabolic process; GO:0042278 purine nucleoside metabolic process; GO:0034220 ion transmembrane transport; GO:0006725 cellular aromatic compound metabolic process; GO:0009167 purine ribonucleoside monophosphate metabolic process; GO:0090662 ATP hydrolysis coupled transmembrane transport; GO:0009259 ribonucleotide metabolic process; GO:0009117 nucleotide metabolic process; GO…	GO:0032991 macromolecular complex; GO:0016020 membrane; GO:0033178 proton-transporting two-sector ATPase complex, catalytic domain; GO:0033176 proton-transporting V-type ATPase complex; GO:0043234 protein complex; GO:0098796 membrane protein complex; GO:0044425 membrane part; GO:0016469 proton-transporting two-sector ATPase complex; GO:0033180 proton-transporting V-type ATPase, V1 domain;	GO:0042625 ATPase coupled ion transmembrane transporter activity; GO:1901265 nucleoside phosphate binding; GO:0015399 primary active transmembrane transporter activity; GO:0022892 substrate-specific transporter activity; GO:0016817 hydrolase activity, acting on acid anhydrides; GO:0044769 ATPase activity, coupled to transmembrane movement of ions, rotational mechanism; GO:0015077 monovalent inorg…	mgr01100 Metabolic pathways - Magnaporthe oryzae; mgr04145 Phagosome - Magnaporthe oryzae; mgr00190 Oxidative phosphorylation - Magnaporthe oryzae;
MGG_07754	Putative uncharacterized protein	Cluster 19	3.73333	no	-	-	-	-	-
MGG_03116	Spliceosome component	Cluster 19	3.14286	yes	cytoplasm	GO:0008152 metabolic process; GO:0032446 protein modification by small protein conjugation; GO:0016567 protein ubiquitination; GO:0044260 cellular macromolecule metabolic process; GO:0044267 cellular protein metabolic process; GO:0006464 cellular protein modification process; GO:0043170 macromolecule metabolic process; GO:0019538 protein metabolic process; GO:0070647 protein modification by small…	-	GO:0005515 protein binding; GO:0019787 ubiquitin-like protein transferase activity; GO:0003824 catalytic activity; GO:0016740 transferase activity; GO:0005488 binding; GO:0004842 ubiquitin-protein transferase activity;	mgr04120 Ubiquitin mediated proteolysis - Magnaporthe oryzae; mgr03040 Spliceosome - Magnaporthe oryzae;
MGG_09952	GTP-binding nuclear protein GSP1/Ran	Cluster 19	3.42857	yes	-	-	-	-	-
MGG_05203	Ran-specific GTPase-activating protein 1	Cluster 19	3.42857	yes	-	-	-	-	-
MGG_03668	Importin subunit beta-1	Cluster 19	3.73333	yes	-	-	-	-	-
MGG_00970	SUMO-conjugating enzyme ubc9	Cluster 19	3	yes	nucleus	-	-	-	mgr04120 Ubiquitin mediated proteolysis - Magnaporthe oryzae; mgr03013 RNA transport - Magnaporthe oryzae;
MGG_01248	Ran GTPase-activating protein 1	Cluster 19	3.73333	yes	-	-	-	-	-
MGG_00408	RCC1 domain-containing protein	Cluster 19	3.42857	yes	cytoplasm	-	-	-	-
MGG_00288	Tuftelin-interacting protein 11	Cluster 19	3.42857	yes	nucleus	GO:0050794 regulation of cellular process; GO:0010468 regulation of gene expression; GO:0006355 regulation of transcription, DNA-templated; GO:0031326 regulation of cellular biosynthetic process; GO:0080090 regulation of primary metabolic process; GO:0060255 regulation of macromolecule metabolic process; GO:0019219 regulation of nucleobase-containing compound metabolic process; GO:0010556 regulat…	GO:0043226 organelle; GO:0043231 intracellular membrane-bounded organelle; GO:0043229 intracellular organelle; GO:0005634 nucleus; GO:0044464 cell part; GO:0005622 intracellular; GO:0044424 intracellular part; GO:0043227 membrane-bounded organelle; GO:0005623 cell;	GO:0097159 organic cyclic compound binding; GO:1901363 heterocyclic compound binding; GO:0003677 DNA binding; GO:0005488 binding; GO:0003676 nucleic acid binding;	-
MGG_05173	PHF5-like protein	Cluster 19	3	yes	cytoplasm,nucleus	-	-	-	mgr03040 Spliceosome - Magnaporthe oryzae;
MGG_00193	Mitotic control protein dis3	Cluster 19	3	yes	mitochondria	-	-	GO:0097159 organic cyclic compound binding; GO:1901363 heterocyclic compound binding; GO:0005488 binding; GO:0003676 nucleic acid binding;	mgr03018 RNA degradation - Magnaporthe oryzae;
MGG_04831	DNA repair protein RAD51	Cluster 19	3	yes	cytoplasm,nucleus	-	-	-	mgr03013 RNA transport - Magnaporthe oryzae;
MGG_09712	Argininosuccinate lyase	Cluster 20	5	no	-	-	-	-	-
MGG_06720	ATP-citrate synthase subunit 2	Cluster 20	5.02174	yes	cytoplasm	-	-	GO:0005524 ATP binding; GO:1901265 nucleoside phosphate binding; GO:0001882 nucleoside binding; GO:0043167 ion binding; GO:0000166 nucleotide binding; GO:0097159 organic cyclic compound binding; GO:1901363 heterocyclic compound binding; GO:0032549 ribonucleoside binding; GO:0097367 carbohydrate derivative binding; GO:0032553 ribonucleotide binding; GO:0005488 binding; GO:0032550 purine ribonucleo…	mgr01100 Metabolic pathways - Magnaporthe oryzae; mgr01110 Biosynthesis of secondary metabolites - Magnaporthe oryzae; mgr00020 Citrate cycle (TCA cycle) - Magnaporthe oryzae; mgr01130 Biosynthesis of antibiotics - Magnaporthe oryzae;
MGG_03521	Aconitate hydratase	Cluster 20	5.57143	yes	mitochondria	GO:0072350 tricarboxylic acid metabolic process; GO:0055114 oxidation-reduction process; GO:0044281 small molecule metabolic process; GO:0044763 single-organism cellular process; GO:0006099 tricarboxylic acid cycle; GO:0044699 single-organism process; GO:0044238 primary metabolic process; GO:0045333 cellular respiration; GO:0044237 cellular metabolic process; GO:0071704 organic substance metaboli…	-	GO:0003824 catalytic activity; GO:0005488 binding; GO:0051536 iron-sulfur cluster binding; GO:0003994 aconitate hydratase activity; GO:0016829 lyase activity; GO:0016836 hydro-lyase activity; GO:0051539 4 iron, 4 sulfur cluster binding; GO:0016835 carbon-oxygen lyase activity; GO:0051540 metal cluster binding;	mgr01210 2-Oxocarboxylic acid metabolism - Magnaporthe oryzae; mgr01230 Biosynthesis of amino acids - Magnaporthe oryzae; mgr01100 Metabolic pathways - Magnaporthe oryzae; mgr01110 Biosynthesis of secondary metabolites - Magnaporthe oryzae; mgr00020 Citrate cycle (TCA cycle) - Magnaporthe oryzae; mgr01130 Biosynthesis of antibiotics - Magnaporthe oryzae; mgr01200 Carbon metabolism - Magnaporthe o…
MGG_07202	Citrate synthase	Cluster 20	5.50769	yes	mitochondria	GO:0072350 tricarboxylic acid metabolic process; GO:0055114 oxidation-reduction process; GO:0044281 small molecule metabolic process; GO:0044763 single-organism cellular process; GO:0006099 tricarboxylic acid cycle; GO:0044699 single-organism process; GO:0044238 primary metabolic process; GO:0045333 cellular respiration; GO:0044237 cellular metabolic process; GO:0071704 organic substance metaboli…	-	GO:0036440 citrate synthase activity; GO:0016746 transferase activity, transferring acyl groups; GO:0046912 transferase activity, transferring acyl groups, acyl groups converted into alkyl on transfer; GO:0003824 catalytic activity; GO:0016740 transferase activity; GO:0004108 citrate (Si)-synthase activity;	mgr01210 2-Oxocarboxylic acid metabolism - Magnaporthe oryzae; mgr01230 Biosynthesis of amino acids - Magnaporthe oryzae; mgr01100 Metabolic pathways - Magnaporthe oryzae; mgr01110 Biosynthesis of secondary metabolites - Magnaporthe oryzae; mgr00020 Citrate cycle (TCA cycle) - Magnaporthe oryzae; mgr01130 Biosynthesis of antibiotics - Magnaporthe oryzae; mgr01200 Carbon metabolism - Magnaporthe o…
MGG_04842	Homoaconitase	Cluster 20	5.57143	yes	mitochondria	GO:0009067 aspartate family amino acid biosynthetic process; GO:0008652 cellular amino acid biosynthetic process; GO:0016053 organic acid biosynthetic process; GO:0044711 single-organism biosynthetic process; GO:0044281 small molecule metabolic process; GO:0009066 aspartate family amino acid metabolic process; GO:0044763 single-organism cellular process; GO:0006553 lysine metabolic process; GO:00…	-	GO:0004409 homoaconitate hydratase activity; GO:0003824 catalytic activity; GO:0005488 binding; GO:0051536 iron-sulfur cluster binding; GO:0016829 lyase activity; GO:0016836 hydro-lyase activity; GO:0051539 4 iron, 4 sulfur cluster binding; GO:0016835 carbon-oxygen lyase activity; GO:0051540 metal cluster binding;	mgr01100 Metabolic pathways - Magnaporthe oryzae; mgr01130 Biosynthesis of antibiotics - Magnaporthe oryzae; mgr01210 2-Oxocarboxylic acid metabolism - Magnaporthe oryzae; mgr00300 Lysine biosynthesis - Magnaporthe oryzae; mgr01230 Biosynthesis of amino acids - Magnaporthe oryzae;
MGG_01566	Homoisocitrate dehydrogenase	Cluster 20	5.06667	yes	cytoplasm	GO:0044699 single-organism process; GO:0008152 metabolic process; GO:0055114 oxidation-reduction process; GO:0044710 single-organism metabolic process;	-	GO:0000287 magnesium ion binding; GO:1901265 nucleoside phosphate binding; GO:0043167 ion binding; GO:0000166 nucleotide binding; GO:0048037 cofactor binding; GO:0016491 oxidoreductase activity; GO:0016614 oxidoreductase activity, acting on CH-OH group of donors; GO:1901363 heterocyclic compound binding; GO:0097159 organic cyclic compound binding; GO:0016616 oxidoreductase activity, acting on the…	mgr01100 Metabolic pathways - Magnaporthe oryzae; mgr01130 Biosynthesis of antibiotics - Magnaporthe oryzae; mgr01210 2-Oxocarboxylic acid metabolism - Magnaporthe oryzae; mgr00300 Lysine biosynthesis - Magnaporthe oryzae; mgr01230 Biosynthesis of amino acids - Magnaporthe oryzae;
MGG_10825	54S ribosomal protein L49	Cluster 20	5.57143	yes	mitochondria	-	GO:0005840 ribosome; GO:0043226 organelle; GO:0043229 intracellular organelle; GO:0043232 intracellular non-membrane-bounded organelle; GO:0044464 cell part; GO:0005622 intracellular; GO:0005737 cytoplasm; GO:0032991 macromolecular complex; GO:0044424 intracellular part; GO:1990904 ribonucleoprotein complex; GO:0005623 cell; GO:0030529 intracellular ribonucleoprotein complex; GO:0044444 cytoplasm…	-	-
MGG_10690	Actin-like protein 2	Cluster 21	3.14286	no	-	-	-	-	-
MGG_03879	Actin-like protein 3	Cluster 21	3.14286	yes	cytoplasm	-	-	-	mgr04138 Autophagy - yeast - Magnaporthe oryzae;
MGG_04352	Putative uncharacterized protein	Cluster 21	3	yes	cytoplasm	GO:0030833 regulation of actin filament polymerization; GO:0050794 regulation of cellular process; GO:0016043 cellular component organization; GO:0034314 Arp2/3 complex-mediated actin nucleation; GO:0065008 regulation of biological quality; GO:0032273 positive regulation of protein polymerization; GO:0032956 regulation of actin cytoskeleton organization; GO:0007015 actin filament organization; GO…	GO:0043229 intracellular organelle; GO:0043232 intracellular non-membrane-bounded organelle; GO:0044430 cytoskeletal part; GO:0044446 intracellular organelle part; GO:0032991 macromolecular complex; GO:0044424 intracellular part; GO:0005623 cell; GO:0015629 actin cytoskeleton; GO:0044422 organelle part; GO:0043228 non-membrane-bounded organelle; GO:0043226 organelle; GO:0005856 cytoskeleton; GO:0…	GO:0005515 protein binding; GO:0005488 binding;	mgr04144 Endocytosis - Magnaporthe oryzae;
MGG_01720	Transcription regulatory protein SWI3	Cluster 21	3	yes	cytoplasm	-	-	GO:0097159 organic cyclic compound binding; GO:1901363 heterocyclic compound binding; GO:0003677 DNA binding; GO:0005515 protein binding; GO:0005488 binding; GO:0003676 nucleic acid binding;	-
MGG_08078	Putative uncharacterized protein	Cluster 21	3.73333	yes	nucleus	-	-	-	-
MGG_03164	Cofilin	Cluster 21	3	yes	cytoplasm	GO:0051261 protein depolymerization; GO:0016043 cellular component organization; GO:0071822 protein complex subunit organization; GO:0044763 single-organism cellular process; GO:0032984 macromolecular complex disassembly; GO:0007015 actin filament organization; GO:0008154 actin polymerization or depolymerization; GO:0044699 single-organism process; GO:0030042 actin filament depolymerization; GO:0…	GO:0043226 organelle; GO:0005856 cytoskeleton; GO:0043229 intracellular organelle; GO:0043232 intracellular non-membrane-bounded organelle; GO:0044464 cell part; GO:0005622 intracellular; GO:0044424 intracellular part; GO:0005623 cell; GO:0015629 actin cytoskeleton; GO:0043228 non-membrane-bounded organelle;	GO:0003779 actin binding; GO:0005515 protein binding; GO:0008092 cytoskeletal protein binding; GO:0005488 binding;	-
MGG_00063	Glycogen debranching enzymye	Cluster 22	2.4	yes	cytoplasm	GO:0008152 metabolic process; GO:0005975 carbohydrate metabolic process; GO:0044238 primary metabolic process; GO:0071704 organic substance metabolic process;	-	GO:0003824 catalytic activity;	mgr01100 Metabolic pathways - Magnaporthe oryzae; mgr01110 Biosynthesis of secondary metabolites - Magnaporthe oryzae; mgr00500 Starch and sucrose metabolism - Magnaporthe oryzae;
MGG_03186	1,4-alpha-glucan-branching enzyme	Cluster 22	2.7	yes	cytoplasm	GO:0016051 carbohydrate biosynthetic process; GO:0000271 polysaccharide biosynthetic process; GO:0044042 glucan metabolic process; GO:0044699 single-organism process; GO:0009058 biosynthetic process; GO:0006112 energy reserve metabolic process; GO:0044237 cellular metabolic process; GO:0044264 cellular polysaccharide metabolic process; GO:0071704 organic substance metabolic process; GO:0008152 me…	-	GO:0003844 1,4-alpha-glucan branching enzyme activity; GO:0016758 transferase activity, transferring hexosyl groups; GO:0003824 catalytic activity; GO:0005488 binding; GO:0043167 ion binding; GO:0016798 hydrolase activity, acting on glycosyl bonds; GO:0004553 hydrolase activity, hydrolyzing O-glycosyl compounds; GO:0043169 cation binding; GO:0016757 transferase activity, transferring glycosyl gro…	mgr01100 Metabolic pathways - Magnaporthe oryzae; mgr01110 Biosynthesis of secondary metabolites - Magnaporthe oryzae; mgr00500 Starch and sucrose metabolism - Magnaporthe oryzae;
MGG_07289	Glycogen synthase	Cluster 22	2.4	yes	cytoplasm	GO:0016051 carbohydrate biosynthetic process; GO:0000271 polysaccharide biosynthetic process; GO:0044042 glucan metabolic process; GO:0044699 single-organism process; GO:0009058 biosynthetic process; GO:0006112 energy reserve metabolic process; GO:0044237 cellular metabolic process; GO:0044264 cellular polysaccharide metabolic process; GO:0071704 organic substance metabolic process; GO:0008152 me…	-	GO:0016758 transferase activity, transferring hexosyl groups; GO:0003824 catalytic activity; GO:0035251 UDP-glucosyltransferase activity; GO:0008194 UDP-glycosyltransferase activity; GO:0046527 glucosyltransferase activity; GO:0004373 glycogen (starch) synthase activity; GO:0016757 transferase activity, transferring glycosyl groups; GO:0016740 transferase activity;	mgr01100 Metabolic pathways - Magnaporthe oryzae; mgr00500 Starch and sucrose metabolism - Magnaporthe oryzae;
MGG_09640	Alpha-amylase 1	Cluster 22	3	yes	extracellular	GO:1901575 organic substance catabolic process; GO:0008152 metabolic process; GO:0044238 primary metabolic process; GO:0005975 carbohydrate metabolic process; GO:0009056 catabolic process; GO:0071704 organic substance metabolic process; GO:0016052 carbohydrate catabolic process;	-	GO:0004556 alpha-amylase activity; GO:0016160 amylase activity; GO:0003824 catalytic activity; GO:0005488 binding; GO:0043167 ion binding; GO:0016798 hydrolase activity, acting on glycosyl bonds; GO:0043169 cation binding; GO:0004553 hydrolase activity, hydrolyzing O-glycosyl compounds; GO:0046872 metal ion binding; GO:0016787 hydrolase activity; GO:0005509 calcium ion binding;	mgr01100 Metabolic pathways - Magnaporthe oryzae; mgr00500 Starch and sucrose metabolism - Magnaporthe oryzae;
MGG_03441	Trehalose-phosphatase	Cluster 22	2.7	yes	cytoplasm	GO:0016051 carbohydrate biosynthetic process; GO:0044711 single-organism biosynthetic process; GO:0044763 single-organism cellular process; GO:0044699 single-organism process; GO:0009058 biosynthetic process; GO:0005984 disaccharide metabolic process; GO:0005975 carbohydrate metabolic process; GO:0009312 oligosaccharide biosynthetic process; GO:0044238 primary metabolic process; GO:0044237 cellul…	-	GO:0003824 catalytic activity;	mgr01100 Metabolic pathways - Magnaporthe oryzae; mgr00500 Starch and sucrose metabolism - Magnaporthe oryzae;
MGG_01631	UTP-glucose-1-phosphate uridylyltransferase	Cluster 22	3	yes	-	-	-	-	-
MGG_08814	Dihydroorotate dehydrogenase	Cluster 23	2.7	yes	mitochondria	GO:0006725 cellular aromatic compound metabolic process; GO:0044699 single-organism process; GO:0009058 biosynthetic process; GO:1901566 organonitrogen compound biosynthetic process; GO:0044237 cellular metabolic process; GO:0071704 organic substance metabolic process; GO:0072528 pyrimidine-containing compound biosynthetic process; GO:0008152 metabolic process; GO:0046483 heterocycle metabolic pr…	GO:0016020 membrane; GO:0044424 intracellular part; GO:0005623 cell; GO:0044464 cell part; GO:0005622 intracellular; GO:0005737 cytoplasm;	GO:0004152 dihydroorotate dehydrogenase activity; GO:0016627 oxidoreductase activity, acting on the CH-CH group of donors; GO:0016635 oxidoreductase activity, acting on the CH-CH group of donors, quinone or related compound as acceptor; GO:0003824 catalytic activity; GO:0016491 oxidoreductase activity;	mgr00240 Pyrimidine metabolism - Magnaporthe oryzae; mgr01100 Metabolic pathways - Magnaporthe oryzae;
MGG_14814	NADPH:adrenodoxin oxidoreductase	Cluster 23	2.7	yes	mitochondria	GO:0044699 single-organism process; GO:0008152 metabolic process; GO:0055114 oxidation-reduction process; GO:0044710 single-organism metabolic process;	-	GO:0003824 catalytic activity; GO:0016491 oxidoreductase activity;	-
MGG_07307	NADH-cytochrome b5 reductase 2	Cluster 23	3	yes	-	-	-	-	-
MGG_06289	NADH-cytochrome b5 reductase 1	Cluster 23	3	yes	extracellular	GO:0044699 single-organism process; GO:0008152 metabolic process; GO:0055114 oxidation-reduction process; GO:0044710 single-organism metabolic process;	-	GO:0003824 catalytic activity; GO:0016491 oxidoreductase activity;	mgr00520 Amino sugar and nucleotide sugar metabolism - Magnaporthe oryzae;
MGG_06943	Transcription elongation factor spt-4	Cluster 24	2.4	yes	cytoplasm,nucleus	GO:0050794 regulation of cellular process; GO:0060255 regulation of macromolecule metabolic process; GO:0019219 regulation of nucleobase-containing compound metabolic process; GO:0009891 positive regulation of biosynthetic process; GO:2001141 regulation of RNA biosynthetic process; GO:0009893 positive regulation of metabolic process; GO:0051173 positive regulation of nitrogen compound metabolic p…	GO:0043226 organelle; GO:0043231 intracellular membrane-bounded organelle; GO:0043229 intracellular organelle; GO:0005634 nucleus; GO:0044464 cell part; GO:0005622 intracellular; GO:0044424 intracellular part; GO:0043227 membrane-bounded organelle; GO:0005623 cell;	GO:0043169 cation binding; GO:0046872 metal ion binding; GO:0008270 zinc ion binding; GO:0046914 transition metal ion binding; GO:0005488 binding; GO:0043167 ion binding;	-
MGG_00958	RNA polymerase 2 transcription elongation factor	Cluster 24	2.4	yes	nucleus	-	-	GO:0097159 organic cyclic compound binding; GO:1901363 heterocyclic compound binding; GO:0003677 DNA binding; GO:0005488 binding; GO:0003676 nucleic acid binding;	-
MGG_07316	FACT complex subunit spt-16	Cluster 24	2.7	yes	nucleus	-	-	-	-
MGG_03696	CMGC/CK2 protein kinase	Cluster 24	3	yes	nucleus	GO:0016310 phosphorylation; GO:0044267 cellular protein metabolic process; GO:0044238 primary metabolic process; GO:0044237 cellular metabolic process; GO:0006796 phosphate-containing compound metabolic process; GO:0071704 organic substance metabolic process; GO:0008152 metabolic process; GO:0006468 protein phosphorylation; GO:0006793 phosphorus metabolic process; GO:0044260 cellular macromolecul…	-	GO:0005524 ATP binding; GO:1901265 nucleoside phosphate binding; GO:0016773 phosphotransferase activity, alcohol group as acceptor; GO:0001882 nucleoside binding; GO:0043167 ion binding; GO:0004672 protein kinase activity; GO:0000166 nucleotide binding; GO:0097159 organic cyclic compound binding; GO:1901363 heterocyclic compound binding; GO:0032549 ribonucleoside binding; GO:0097367 carbohydrate …	mgr03008 Ribosome biogenesis in eukaryotes - Magnaporthe oryzae; mgr04139 Mitophagy - yeast - Magnaporthe oryzae;
MGG_09464	ribosomal protein L27	Cluster 25	36.278	yes	mitochondria	GO:0006518 peptide metabolic process; GO:0043043 peptide biosynthetic process; GO:0044267 cellular protein metabolic process; GO:0006807 nitrogen compound metabolic process; GO:0009058 biosynthetic process; GO:0043603 cellular amide metabolic process; GO:0044238 primary metabolic process; GO:1901566 organonitrogen compound biosynthetic process; GO:1901576 organic substance biosynthetic process; G…	GO:0005840 ribosome; GO:0043226 organelle; GO:0043229 intracellular organelle; GO:0043232 intracellular non-membrane-bounded organelle; GO:0044464 cell part; GO:0005622 intracellular; GO:0005737 cytoplasm; GO:0032991 macromolecular complex; GO:0044424 intracellular part; GO:1990904 ribonucleoprotein complex; GO:0005623 cell; GO:0030529 intracellular ribonucleoprotein complex; GO:0044444 cytoplasm…	GO:0003735 structural constituent of ribosome; GO:0005198 structural molecule activity;	-
MGG_06468	ribosomal protein L19	Cluster 25	36.4008	yes	mitochondria	GO:0006518 peptide metabolic process; GO:0043043 peptide biosynthetic process; GO:0044267 cellular protein metabolic process; GO:0006807 nitrogen compound metabolic process; GO:0009058 biosynthetic process; GO:0043603 cellular amide metabolic process; GO:0044238 primary metabolic process; GO:1901566 organonitrogen compound biosynthetic process; GO:1901576 organic substance biosynthetic process; G…	GO:0005840 ribosome; GO:0043226 organelle; GO:0043229 intracellular organelle; GO:0043232 intracellular non-membrane-bounded organelle; GO:0044464 cell part; GO:0005622 intracellular; GO:0005737 cytoplasm; GO:0032991 macromolecular complex; GO:0044424 intracellular part; GO:1990904 ribonucleoprotein complex; GO:0005623 cell; GO:0030529 intracellular ribonucleoprotein complex; GO:0044444 cytoplasm…	GO:0003735 structural constituent of ribosome; GO:0005198 structural molecule activity;	-
MGG_06727	WD domain-containing protein	Cluster 25	35.3343	yes	mitochondria	GO:0006518 peptide metabolic process; GO:0043043 peptide biosynthetic process; GO:0044267 cellular protein metabolic process; GO:0006807 nitrogen compound metabolic process; GO:0009058 biosynthetic process; GO:0043603 cellular amide metabolic process; GO:0044238 primary metabolic process; GO:1901566 organonitrogen compound biosynthetic process; GO:1901576 organic substance biosynthetic process; G…	GO:0043229 intracellular organelle; GO:0005840 ribosome; GO:0043232 intracellular non-membrane-bounded organelle; GO:0005737 cytoplasm; GO:0044446 intracellular organelle part; GO:0032991 macromolecular complex; GO:0044424 intracellular part; GO:0005623 cell; GO:0044422 organelle part; GO:0043228 non-membrane-bounded organelle; GO:0043226 organelle; GO:0015934 large ribosomal subunit; GO:0044464 …	GO:0003735 structural constituent of ribosome; GO:0005198 structural molecule activity;	mgr03010 Ribosome - Magnaporthe oryzae;
MGG_07109	Eukaryotic translation initiation factor 3 subunit G	Cluster 26	23	yes	cytoplasm	-	GO:0044464 cell part; GO:0005622 intracellular; GO:0005737 cytoplasm; GO:0032991 macromolecular complex; GO:0044424 intracellular part; GO:0043234 protein complex; GO:0005623 cell; GO:0044444 cytoplasmic part; GO:0005852 eukaryotic translation initiation factor 3 complex;	GO:0097159 organic cyclic compound binding; GO:1901363 heterocyclic compound binding; GO:0003723 RNA binding; GO:0008135 translation factor activity, RNA binding; GO:1901265 nucleoside phosphate binding; GO:0005488 binding; GO:0003676 nucleic acid binding; GO:0003743 translation initiation factor activity; GO:0000166 nucleotide binding; GO:0036094 small molecule binding;	mgr03013 RNA transport - Magnaporthe oryzae;
MGG_13200	Eukaryotic translation initiation factor 2 subunit alpha	Cluster 26	21.5262	yes	cytoplasm,nucleus	-	-	GO:0097159 organic cyclic compound binding; GO:1901363 heterocyclic compound binding; GO:0003723 RNA binding; GO:0008135 translation factor activity, RNA binding; GO:0005488 binding; GO:0003676 nucleic acid binding; GO:0003743 translation initiation factor activity;	mgr03013 RNA transport - Magnaporthe oryzae; mgr04138 Autophagy - yeast - Magnaporthe oryzae; mgr04141 Protein processing in endoplasmic reticulum - Magnaporthe oryzae;
MGG_01592	Eukaryotic translation initiation factor 2 subunit gamma	Cluster 26	22.4103	yes	cytoplasm	-	-	GO:1901265 nucleoside phosphate binding; GO:0001882 nucleoside binding; GO:0043167 ion binding; GO:0016817 hydrolase activity, acting on acid anhydrides; GO:0016787 hydrolase activity; GO:0000166 nucleotide binding; GO:0017111 nucleoside-triphosphatase activity; GO:0097159 organic cyclic compound binding; GO:1901363 heterocyclic compound binding; GO:0032549 ribonucleoside binding; GO:0097367 carb…	mgr03013 RNA transport - Magnaporthe oryzae;
MGG_06296	Nuclear cap-binding protein subunit 2	Cluster 27	4	yes	nucleus	-	-	GO:0097159 organic cyclic compound binding; GO:1901363 heterocyclic compound binding; GO:1901265 nucleoside phosphate binding; GO:0005488 binding; GO:0003676 nucleic acid binding; GO:0000166 nucleotide binding; GO:0036094 small molecule binding;	mgr03013 RNA transport - Magnaporthe oryzae; mgr03040 Spliceosome - Magnaporthe oryzae; mgr03015 mRNA surveillance pathway - Magnaporthe oryzae;
MGG_09505	Polyadenylate-binding protein	Cluster 27	5	yes	cytoplasm	-	-	GO:0097159 organic cyclic compound binding; GO:1901363 heterocyclic compound binding; GO:0003723 RNA binding; GO:1901265 nucleoside phosphate binding; GO:0005488 binding; GO:0003676 nucleic acid binding; GO:0000166 nucleotide binding; GO:0036094 small molecule binding;	mgr03018 RNA degradation - Magnaporthe oryzae; mgr03013 RNA transport - Magnaporthe oryzae; mgr03015 mRNA surveillance pathway - Magnaporthe oryzae;
MGG_00976	Regulator-nonsense transcripts 1	Cluster 27	4	yes	cytoplasm	GO:0006725 cellular aromatic compound metabolic process; GO:0060255 regulation of macromolecule metabolic process; GO:0048519 negative regulation of biological process; GO:0044237 cellular metabolic process; GO:0071704 organic substance metabolic process; GO:0044270 cellular nitrogen compound catabolic process; GO:0008152 metabolic process; GO:0000184 nuclear-transcribed mRNA catabolic process, n…	GO:0044424 intracellular part; GO:0005623 cell; GO:0044464 cell part; GO:0005622 intracellular; GO:0005737 cytoplasm;	GO:1901265 nucleoside phosphate binding; GO:0016817 hydrolase activity, acting on acid anhydrides; GO:0016787 hydrolase activity; GO:1901363 heterocyclic compound binding; GO:0097159 organic cyclic compound binding; GO:0016462 pyrophosphatase activity; GO:0003824 catalytic activity; GO:0032553 ribonucleotide binding; GO:0005488 binding; GO:0032550 purine ribonucleoside binding; GO:0043169 cation …	mgr03013 RNA transport - Magnaporthe oryzae; mgr03015 mRNA surveillance pathway - Magnaporthe oryzae;
MGG_07768	Clathrin heavy chain	Cluster 28	3	yes	cytoplasm,nucleus	GO:0045184 establishment of protein localization; GO:0006810 transport; GO:0046907 intracellular transport; GO:0070727 cellular macromolecule localization; GO:0051649 establishment of localization in cell; GO:0016192 vesicle-mediated transport; GO:0006886 intracellular protein transport; GO:0071702 organic substance transport; GO:0008104 protein localization; GO:0033036 macromolecule localization…	GO:0030658 transport vesicle membrane; GO:0016020 membrane; GO:0030130 clathrin coat of trans-Golgi network vesicle; GO:0031410 cytoplasmic vesicle; GO:0031090 organelle membrane; GO:0098796 membrane protein complex; GO:0071944 cell periphery; GO:0031982 vesicle; GO:0030660 Golgi-associated vesicle membrane; GO:0005737 cytoplasm; GO:0044433 cytoplasmic vesicle part; GO:0032991 macromolecular comp…	GO:0005515 protein binding; GO:0005198 structural molecule activity; GO:0005488 binding;	mgr04144 Endocytosis - Magnaporthe oryzae;
MGG_09517	Vacuolar protein sorting-associated protein 1	Cluster 28	3	yes	cytoplasm	-	-	GO:1901265 nucleoside phosphate binding; GO:0001882 nucleoside binding; GO:0043167 ion binding; GO:0016817 hydrolase activity, acting on acid anhydrides; GO:0016787 hydrolase activity; GO:0000166 nucleotide binding; GO:0017111 nucleoside-triphosphatase activity; GO:0097159 organic cyclic compound binding; GO:1901363 heterocyclic compound binding; GO:0032549 ribonucleoside binding; GO:0097367 carb…	mgr04139 Mitophagy - yeast - Magnaporthe oryzae;
MGG_06361	Dynamin-A	Cluster 28	3	yes	cytoplasm	-	-	GO:1901265 nucleoside phosphate binding; GO:0001882 nucleoside binding; GO:0043167 ion binding; GO:0016817 hydrolase activity, acting on acid anhydrides; GO:0016787 hydrolase activity; GO:0000166 nucleotide binding; GO:0017111 nucleoside-triphosphatase activity; GO:0097159 organic cyclic compound binding; GO:1901363 heterocyclic compound binding; GO:0032549 ribonucleoside binding; GO:0097367 carb…	mgr04139 Mitophagy - yeast - Magnaporthe oryzae;
MGG_09552	SNARE docking complex subunit	Cluster 29	3	yes	nucleus	GO:0006904 vesicle docking involved in exocytosis; GO:0016192 vesicle-mediated transport; GO:0044763 single-organism cellular process; GO:0044699 single-organism process; GO:0048278 vesicle docking; GO:0022406 membrane docking; GO:0051234 establishment of localization; GO:0006810 transport; GO:1902578 single-organism localization; GO:0032940 secretion by cell; GO:0051179 localization; GO:0009987 …	-	-	-
MGG_06125	SNARE Ykt6	Cluster 29	3	yes	cytoplasm,nucleus	GO:0006810 transport; GO:0051179 localization; GO:0016192 vesicle-mediated transport; GO:0051234 establishment of localization;	GO:0031224 intrinsic component of membrane; GO:0016020 membrane; GO:0016021 integral component of membrane; GO:0044425 membrane part;	-	mgr04130 SNARE interactions in vesicular transport - Magnaporthe oryzae; mgr04138 Autophagy - yeast - Magnaporthe oryzae;
MGG_00978	SNARE domain-containing protein	Cluster 29	3	yes	nucleus	GO:0006810 transport; GO:0051179 localization; GO:0016192 vesicle-mediated transport; GO:0051234 establishment of localization;	GO:0016020 membrane;	GO:0005515 protein binding; GO:0005488 binding;	mgr04130 SNARE interactions in vesicular transport - Magnaporthe oryzae;
MGG_06904	signal recognition particle protein	Cluster 30	3	yes	nucleus	GO:0046907 intracellular transport; GO:0072599 establishment of protein localization to endoplasmic reticulum; GO:0072594 establishment of protein localization to organelle; GO:0072657 protein localization to membrane; GO:0045047 protein targeting to ER; GO:0071702 organic substance transport; GO:0006613 cotranslational protein targeting to membrane; GO:0015031 protein transport; GO:0051641 cellu…	GO:0044464 cell part; GO:0005622 intracellular; GO:0048500 signal recognition particle; GO:0005737 cytoplasm; GO:0032991 macromolecular complex; GO:0044424 intracellular part; GO:1990904 ribonucleoprotein complex; GO:0030529 intracellular ribonucleoprotein complex; GO:0005623 cell; GO:0044444 cytoplasmic part;	GO:0097159 organic cyclic compound binding; GO:1901363 heterocyclic compound binding; GO:0003723 RNA binding; GO:0005488 binding; GO:0003676 nucleic acid binding; GO:0005515 protein binding; GO:0008312 7S RNA binding;	mgr03060 Protein export - Magnaporthe oryzae;
MGG_04190	signal recognition particle protein	Cluster 30	3	yes	cytoplasm,nucleus	GO:0046907 intracellular transport; GO:0072599 establishment of protein localization to endoplasmic reticulum; GO:0072594 establishment of protein localization to organelle; GO:0072657 protein localization to membrane; GO:0045047 protein targeting to ER; GO:0071702 organic substance transport; GO:0006613 cotranslational protein targeting to membrane; GO:0015031 protein transport; GO:0051641 cellu…	GO:0005786 signal recognition particle, endoplasmic reticulum targeting; GO:0044464 cell part; GO:0005622 intracellular; GO:0048500 signal recognition particle; GO:0005737 cytoplasm; GO:0032991 macromolecular complex; GO:0044424 intracellular part; GO:1990904 ribonucleoprotein complex; GO:0005623 cell; GO:0030529 intracellular ribonucleoprotein complex; GO:0044444 cytoplasmic part;	GO:0097159 organic cyclic compound binding; GO:1901363 heterocyclic compound binding; GO:0005048 signal sequence binding; GO:0003723 RNA binding; GO:0042277 peptide binding; GO:0005047 signal recognition particle binding; GO:0005488 binding; GO:0003676 nucleic acid binding; GO:0044877 macromolecular complex binding; GO:0033218 amide binding; GO:0030942 endoplasmic reticulum signal peptide binding…	mgr03060 Protein export - Magnaporthe oryzae;
MGG_03961	Signal recognition particle protein Sec65	Cluster 30	3	yes	cytoplasm	GO:0046907 intracellular transport; GO:0072599 establishment of protein localization to endoplasmic reticulum; GO:0072594 establishment of protein localization to organelle; GO:0072657 protein localization to membrane; GO:0045047 protein targeting to ER; GO:0071702 organic substance transport; GO:0006613 cotranslational protein targeting to membrane; GO:0015031 protein transport; GO:0051641 cellu…	GO:0044464 cell part; GO:0005622 intracellular; GO:0048500 signal recognition particle; GO:0005737 cytoplasm; GO:0032991 macromolecular complex; GO:0044424 intracellular part; GO:1990904 ribonucleoprotein complex; GO:0030529 intracellular ribonucleoprotein complex; GO:0005623 cell; GO:0044444 cytoplasmic part;	GO:0097159 organic cyclic compound binding; GO:1901363 heterocyclic compound binding; GO:0003723 RNA binding; GO:0005488 binding; GO:0008312 7S RNA binding; GO:0003676 nucleic acid binding;	mgr03060 Protein export - Magnaporthe oryzae;
MGG_03511	Coatomer alpha subunit	Cluster 31	2.7	yes	mitochondria	GO:0045184 establishment of protein localization; GO:0006810 transport; GO:0046907 intracellular transport; GO:0070727 cellular macromolecule localization; GO:0051649 establishment of localization in cell; GO:0016192 vesicle-mediated transport; GO:0006886 intracellular protein transport; GO:0071702 organic substance transport; GO:0008104 protein localization; GO:0033036 macromolecule localization…	GO:0016020 membrane; GO:0031410 cytoplasmic vesicle; GO:0031090 organelle membrane; GO:0098796 membrane protein complex; GO:0030137 COPI-coated vesicle; GO:0031982 vesicle; GO:0030660 Golgi-associated vesicle membrane; GO:0005737 cytoplasm; GO:0044433 cytoplasmic vesicle part; GO:0032991 macromolecular complex; GO:0044424 intracellular part; GO:0030120 vesicle coat; GO:0030663 COPI-coated vesicle…	GO:0005515 protein binding; GO:0005198 structural molecule activity; GO:0005488 binding;	-
MGG_05676	Coatomer subunit delta	Cluster 31	2.7	yes	mitochondria,nucleus	GO:0006810 transport; GO:0051179 localization; GO:0051234 establishment of localization;	-	-	-
MGG_07035	Epsilon-COP	Cluster 31	2.4	yes	cytoplasm	GO:0006810 transport; GO:0048193 Golgi vesicle transport; GO:0051179 localization; GO:0006890 retrograde vesicle-mediated transport, Golgi to ER; GO:0051234 establishment of localization; GO:0016192 vesicle-mediated transport;	-	GO:0005515 protein binding; GO:0005198 structural molecule activity; GO:0005488 binding;	-
MGG_03165	Heat shock protein 60	Cluster 32	2.4	yes	mitochondria	GO:0006457 protein folding; GO:0009987 cellular process; GO:0042026 protein refolding;	GO:0044424 intracellular part; GO:0005623 cell; GO:0044464 cell part; GO:0005622 intracellular; GO:0005737 cytoplasm;	GO:0005524 ATP binding; GO:1901265 nucleoside phosphate binding; GO:0001882 nucleoside binding; GO:0043167 ion binding; GO:0000166 nucleotide binding; GO:0097159 organic cyclic compound binding; GO:1901363 heterocyclic compound binding; GO:0032549 ribonucleoside binding; GO:0097367 carbohydrate derivative binding; GO:0032553 ribonucleotide binding; GO:0005488 binding; GO:0032550 purine ribonucleo…	mgr03018 RNA degradation - Magnaporthe oryzae;
MGG_08303	XPG domain-containing protein	Cluster 32	2	yes	cytoplasm	-	-	-	-
MGG_00968	Mitochondrial outer membrane protein porin	Cluster 32	2	yes	cytoplasm	GO:0006820 anion transport; GO:0006810 transport; GO:0055085 transmembrane transport; GO:0050789 regulation of biological process; GO:0032879 regulation of localization; GO:0051049 regulation of transport; GO:0006811 ion transport; GO:0044070 regulation of anion transport; GO:0043269 regulation of ion transport; GO:0051179 localization; GO:0065007 biological regulation; GO:0051234 establishment o…	GO:0016020 membrane; GO:0043229 intracellular organelle; GO:0019867 outer membrane; GO:0044429 mitochondrial part; GO:0098588 bounding membrane of organelle; GO:0031090 organelle membrane; GO:0005741 mitochondrial outer membrane; GO:0005737 cytoplasm; GO:0044446 intracellular organelle part; GO:0031967 organelle envelope; GO:0044424 intracellular part; GO:0005623 cell; GO:0044422 organelle part; …	GO:0015075 ion transmembrane transporter activity; GO:0022803 passive transmembrane transporter activity; GO:0005253 anion channel activity; GO:0022892 substrate-specific transporter activity; GO:0015267 channel activity; GO:0022891 substrate-specific transmembrane transporter activity; GO:0005244 voltage-gated ion channel activity; GO:0008308 voltage-gated anion channel activity; GO:0022838 subs…	-
MGG_07466	Cell division control protein 12	Cluster 33	2	yes	nucleus	-	-	GO:1901265 nucleoside phosphate binding; GO:0001882 nucleoside binding; GO:0043167 ion binding; GO:0000166 nucleotide binding; GO:0097159 organic cyclic compound binding; GO:1901363 heterocyclic compound binding; GO:0032549 ribonucleoside binding; GO:0097367 carbohydrate derivative binding; GO:0032553 ribonucleotide binding; GO:0005488 binding; GO:0032550 purine ribonucleoside binding; GO:0043168…	-
MGG_01521	Cell division control protein 3	Cluster 33	2	yes	nucleus	-	-	GO:1901265 nucleoside phosphate binding; GO:0001882 nucleoside binding; GO:0043167 ion binding; GO:0000166 nucleotide binding; GO:0097159 organic cyclic compound binding; GO:1901363 heterocyclic compound binding; GO:0032549 ribonucleoside binding; GO:0097367 carbohydrate derivative binding; GO:0032553 ribonucleotide binding; GO:0005488 binding; GO:0032550 purine ribonucleoside binding; GO:0043168…	-
MGG_03087	Cell division control protein 11	Cluster 33	2	yes	mitochondria	-	-	GO:1901265 nucleoside phosphate binding; GO:0001882 nucleoside binding; GO:0043167 ion binding; GO:0000166 nucleotide binding; GO:0097159 organic cyclic compound binding; GO:1901363 heterocyclic compound binding; GO:0032549 ribonucleoside binding; GO:0097367 carbohydrate derivative binding; GO:0032553 ribonucleotide binding; GO:0005488 binding; GO:0032550 purine ribonucleoside binding; GO:0043168…	-
MGG_03999	Lysophospholipase	Cluster 34	2	yes	cytoplasm	-	-	-	mgr01100 Metabolic pathways - Magnaporthe oryzae; mgr00561 Glycerolipid metabolism - Magnaporthe oryzae;
MGG_00220	NADP-dependent alcohol dehydrogenase 6	Cluster 34	2	yes	cytoplasm	GO:0044699 single-organism process; GO:0008152 metabolic process; GO:0055114 oxidation-reduction process; GO:0044710 single-organism metabolic process;	-	GO:0046914 transition metal ion binding; GO:0003824 catalytic activity; GO:0005488 binding; GO:0043167 ion binding; GO:0046872 metal ion binding; GO:0043169 cation binding; GO:0008270 zinc ion binding; GO:0016491 oxidoreductase activity;	mgr01100 Metabolic pathways - Magnaporthe oryzae; mgr01110 Biosynthesis of secondary metabolites - Magnaporthe oryzae; mgr00561 Glycerolipid metabolism - Magnaporthe oryzae; mgr01130 Biosynthesis of antibiotics - Magnaporthe oryzae; mgr00040 Pentose and glucuronate interconversions - Magnaporthe oryzae; mgr00010 Glycolysis / Gluconeogenesis - Magnaporthe oryzae;
MGG_00187	DL-glycerol-3-phosphatase 1	Cluster 34	2	yes	cytoplasm	GO:0008152 metabolic process;	-	GO:0016787 hydrolase activity; GO:0003824 catalytic activity;	mgr01100 Metabolic pathways - Magnaporthe oryzae; mgr00561 Glycerolipid metabolism - Magnaporthe oryzae;
MGG_04446	Thermosensitive gluconokinase	Cluster 35	2	yes	nucleus	GO:0008152 metabolic process; GO:0005975 carbohydrate metabolic process; GO:0044238 primary metabolic process; GO:0071704 organic substance metabolic process;	-	GO:0016301 kinase activity; GO:0003824 catalytic activity; GO:0016740 transferase activity; GO:0016772 transferase activity, transferring phosphorus-containing groups;	mgr01100 Metabolic pathways - Magnaporthe oryzae; mgr01110 Biosynthesis of secondary metabolites - Magnaporthe oryzae; mgr01130 Biosynthesis of antibiotics - Magnaporthe oryzae; mgr00030 Pentose phosphate pathway - Magnaporthe oryzae; mgr01200 Carbon metabolism - Magnaporthe oryzae;
MGG_00175	6-phosphogluconate dehydrogenase	Cluster 35	2	yes	-	-	-	-	-
MGG_10148	6-phosphogluconolactonase	Cluster 35	2	yes	extracellular	GO:0006739 NADP metabolic process; GO:0019362 pyridine nucleotide metabolic process; GO:0006725 cellular aromatic compound metabolic process; GO:0046496 nicotinamide nucleotide metabolic process; GO:0009117 nucleotide metabolic process; GO:0044699 single-organism process; GO:0072524 pyridine-containing compound metabolic process; GO:0044237 cellular metabolic process; GO:0006796 phosphate-contain…	-	GO:0017057 6-phosphogluconolactonase activity; GO:0016787 hydrolase activity; GO:0052689 carboxylic ester hydrolase activity; GO:0003824 catalytic activity; GO:0016788 hydrolase activity, acting on ester bonds;	mgr01100 Metabolic pathways - Magnaporthe oryzae; mgr01110 Biosynthesis of secondary metabolites - Magnaporthe oryzae; mgr01130 Biosynthesis of antibiotics - Magnaporthe oryzae; mgr00030 Pentose phosphate pathway - Magnaporthe oryzae; mgr01200 Carbon metabolism - Magnaporthe oryzae;
MGG_04095	Vacuolar-sorting protein SNF7	Cluster 36	2	yes	nucleus	GO:0006810 transport; GO:0051179 localization; GO:0007034 vacuolar transport; GO:0051234 establishment of localization;	-	-	mgr04144 Endocytosis - Magnaporthe oryzae;
MGG_00833	pH-response regulator protein palA/RIM20	Cluster 36	2	yes	nucleus	-	-	GO:0005515 protein binding; GO:0005488 binding;	mgr04144 Endocytosis - Magnaporthe oryzae;
MGG_07916	Vacuolar protein sorting-associated protein 4	Cluster 36	2	yes	cytoplasm	-	-	GO:0005524 ATP binding; GO:1901265 nucleoside phosphate binding; GO:0001882 nucleoside binding; GO:0043167 ion binding; GO:0000166 nucleotide binding; GO:0097159 organic cyclic compound binding; GO:1901363 heterocyclic compound binding; GO:0032549 ribonucleoside binding; GO:0097367 carbohydrate derivative binding; GO:0032553 ribonucleotide binding; GO:0005488 binding; GO:0032550 purine ribonucleo…	mgr04144 Endocytosis - Magnaporthe oryzae;
MGG_09564	Protein transport protein SEC24	Cluster 37	2	yes	nucleus	GO:0045184 establishment of protein localization; GO:0006810 transport; GO:0046907 intracellular transport; GO:0070727 cellular macromolecule localization; GO:0051649 establishment of localization in cell; GO:0016192 vesicle-mediated transport; GO:0006886 intracellular protein transport; GO:0048193 Golgi vesicle transport; GO:0071702 organic substance transport; GO:0008104 protein localization; G…	GO:0016020 membrane; GO:0030658 transport vesicle membrane; GO:0031410 cytoplasmic vesicle; GO:0031090 organelle membrane; GO:0098796 membrane protein complex; GO:0005737 cytoplasm; GO:0031982 vesicle; GO:0044433 cytoplasmic vesicle part; GO:0032991 macromolecular complex; GO:0044424 intracellular part; GO:0030120 vesicle coat; GO:0005623 cell; GO:0044422 organelle part; GO:0030662 coated vesicle…	GO:0043169 cation binding; GO:0046872 metal ion binding; GO:0008270 zinc ion binding; GO:0046914 transition metal ion binding; GO:0005488 binding; GO:0043167 ion binding;	mgr04141 Protein processing in endoplasmic reticulum - Magnaporthe oryzae;
MGG_01108	Protein transport protein SEC31	Cluster 37	2	yes	mitochondria	-	-	GO:0005515 protein binding; GO:0005488 binding;	mgr04141 Protein processing in endoplasmic reticulum - Magnaporthe oryzae;
MGG_06362	Small COPII coat GTPase SAR1	Cluster 37	2	yes	cytoskeleton	GO:0045184 establishment of protein localization; GO:0006810 transport; GO:0046907 intracellular transport; GO:0070727 cellular macromolecule localization; GO:0051649 establishment of localization in cell; GO:0006886 intracellular protein transport; GO:0071702 organic substance transport; GO:0008104 protein localization; GO:0033036 macromolecule localization; GO:0034613 cellular protein localizat…	GO:0005623 cell; GO:0005622 intracellular; GO:0044464 cell part;	GO:1901265 nucleoside phosphate binding; GO:0001882 nucleoside binding; GO:0043167 ion binding; GO:0000166 nucleotide binding; GO:0097159 organic cyclic compound binding; GO:1901363 heterocyclic compound binding; GO:0032549 ribonucleoside binding; GO:0097367 carbohydrate derivative binding; GO:0032553 ribonucleotide binding; GO:0005488 binding; GO:0032550 purine ribonucleoside binding; GO:0043168…	mgr04141 Protein processing in endoplasmic reticulum - Magnaporthe oryzae;
MGG_01128	Pentafunctional AROM polypeptide 3-dehydroquinate synthase 3-phosphoshikimate 1-carboxyvinyltransferase Shikimate kinase 3-dehydroquinate dehydratase Shikimate dehydrogenase; The AROM polypeptide catalyzes 5 consecutive enzymatic reactions in prechorismate polyaromatic amino acid biosynthesis	Cluster 38	3.05	yes	cytoplasm	GO:0008652 cellular amino acid biosynthetic process; GO:0009072 aromatic amino acid family metabolic process; GO:0016053 organic acid biosynthetic process; GO:0044711 single-organism biosynthetic process; GO:0006725 cellular aromatic compound metabolic process; GO:0055114 oxidation-reduction process; GO:0044281 small molecule metabolic process; GO:0044763 single-organism cellular process; GO:0006…	GO:0044424 intracellular part; GO:0005623 cell; GO:0044464 cell part; GO:0005622 intracellular; GO:0005737 cytoplasm;	GO:0004765 shikimate kinase activity; GO:1901265 nucleoside phosphate binding; GO:0016773 phosphotransferase activity, alcohol group as acceptor; GO:0016835 carbon-oxygen lyase activity; GO:0016614 oxidoreductase activity, acting on CH-OH group of donors; GO:1901363 heterocyclic compound binding; GO:0097159 organic cyclic compound binding; GO:0003855 3-dehydroquinate dehydratase activity; GO:0016…	mgr01100 Metabolic pathways - Magnaporthe oryzae; mgr01110 Biosynthesis of secondary metabolites - Magnaporthe oryzae; mgr01130 Biosynthesis of antibiotics - Magnaporthe oryzae; mgr00400 Phenylalanine, tyrosine and tryptophan biosynthesis - Magnaporthe oryzae; mgr01230 Biosynthesis of amino acids - Magnaporthe oryzae;
MGG_03217	Phenylalanyl-tRNA synthetase	Cluster 38	3.04412	yes	mitochondria	GO:0006518 peptide metabolic process; GO:0006725 cellular aromatic compound metabolic process; GO:0044267 cellular protein metabolic process; GO:0044699 single-organism process; GO:0009058 biosynthetic process; GO:1901566 organonitrogen compound biosynthetic process; GO:0043039 tRNA aminoacylation; GO:0044237 cellular metabolic process; GO:0071704 organic substance metabolic process; GO:0006432 p…	GO:0044424 intracellular part; GO:0005623 cell; GO:0044464 cell part; GO:0005622 intracellular; GO:0005737 cytoplasm;	GO:0016876 ligase activity, forming aminoacyl-tRNA and related compounds; GO:1901265 nucleoside phosphate binding; GO:0016875 ligase activity, forming carbon-oxygen bonds; GO:0016874 ligase activity; GO:0004826 phenylalanine-tRNA ligase activity; GO:0097159 organic cyclic compound binding; GO:1901363 heterocyclic compound binding; GO:0003824 catalytic activity; GO:0000049 tRNA binding; GO:0032553…	mgr00970 Aminoacyl-tRNA biosynthesis - Magnaporthe oryzae;
MGG_01808	Ketol-acid reductoisomerase	Cluster 38	3.2381	no	-	-	-	-	-
MGG_07080	UDP-glucose 4-epimerase Gal10	Cluster 38	3.14286	yes	cytoplasm	GO:0018130 heterocycle biosynthetic process; GO:0006725 cellular aromatic compound metabolic process; GO:0097659 nucleic acid-templated transcription; GO:0034654 nucleobase-containing compound biosynthetic process; GO:1901360 organic cyclic compound metabolic process; GO:0006807 nitrogen compound metabolic process; GO:0032774 RNA biosynthetic process; GO:0009058 biosynthetic process; GO:0044238 p…	-	-	mgr00240 Pyrimidine metabolism - Magnaporthe oryzae; mgr01100 Metabolic pathways - Magnaporthe oryzae; mgr03020 RNA polymerase - Magnaporthe oryzae; mgr00230 Purine metabolism - Magnaporthe oryzae;
MGG_05321	DNA-directed RNA polymerase I	Cluster 38	3.14286	yes	nucleus	GO:0018130 heterocycle biosynthetic process; GO:0006725 cellular aromatic compound metabolic process; GO:0097659 nucleic acid-templated transcription; GO:0034654 nucleobase-containing compound biosynthetic process; GO:1901360 organic cyclic compound metabolic process; GO:0006807 nitrogen compound metabolic process; GO:0032774 RNA biosynthetic process; GO:0009058 biosynthetic process; GO:0044238 p…	GO:0005665 DNA-directed RNA polymerase II, core complex; GO:0043229 intracellular organelle; GO:0000428 DNA-directed RNA polymerase complex; GO:0055029 nuclear DNA-directed RNA polymerase complex; GO:0061695 transferase complex, transferring phosphorus-containing groups; GO:0044446 intracellular organelle part; GO:0030880 RNA polymerase complex; GO:0031981 nuclear lumen; GO:0032991 macromolecular…	GO:0097159 organic cyclic compound binding; GO:1901363 heterocyclic compound binding; GO:0003677 DNA binding; GO:0016779 nucleotidyltransferase activity; GO:0034062 5'-3' RNA polymerase activity; GO:0003824 catalytic activity; GO:0097747 RNA polymerase activity; GO:0005488 binding; GO:0003676 nucleic acid binding; GO:0003899 DNA-directed 5'-3' RNA polymerase activity; GO:0016740 transferase activ…	mgr00240 Pyrimidine metabolism - Magnaporthe oryzae; mgr01100 Metabolic pathways - Magnaporthe oryzae; mgr03020 RNA polymerase - Magnaporthe oryzae; mgr00230 Purine metabolism - Magnaporthe oryzae;
MGG_08063	Pyruvate kinase	Cluster 38	3.42857	yes	cytoplasm	GO:0006757 ATP generation from ADP; GO:0009116 nucleoside metabolic process; GO:0042278 purine nucleoside metabolic process; GO:0006165 nucleoside diphosphate phosphorylation; GO:0046031 ADP metabolic process; GO:0019362 pyridine nucleotide metabolic process; GO:0006096 glycolytic process; GO:0009167 purine ribonucleoside monophosphate metabolic process; GO:0009117 nucleotide metabolic process; G…	-	GO:0000287 magnesium ion binding; GO:0004743 pyruvate kinase activity; GO:0016773 phosphotransferase activity, alcohol group as acceptor; GO:0003824 catalytic activity; GO:0005488 binding; GO:0043167 ion binding; GO:0030955 potassium ion binding; GO:0046872 metal ion binding; GO:0043169 cation binding; GO:0031420 alkali metal ion binding; GO:0016740 transferase activity; GO:0016772 transferase ac…	mgr00620 Pyruvate metabolism - Magnaporthe oryzae; mgr01230 Biosynthesis of amino acids - Magnaporthe oryzae; mgr00010 Glycolysis / Gluconeogenesis - Magnaporthe oryzae; mgr01100 Metabolic pathways - Magnaporthe oryzae; mgr01110 Biosynthesis of secondary metabolites - Magnaporthe oryzae; mgr01130 Biosynthesis of antibiotics - Magnaporthe oryzae; mgr00230 Purine metabolism - Magnaporthe oryzae; mg…
MGG_01058	Adenylate kinase 1	Cluster 38	3	yes	cytoplasm	GO:0009116 nucleoside metabolic process; GO:0042278 purine nucleoside metabolic process; GO:0009136 purine nucleoside diphosphate biosynthetic process; GO:0046031 ADP metabolic process; GO:0009167 purine ribonucleoside monophosphate metabolic process; GO:0006172 ADP biosynthetic process; GO:0009117 nucleotide metabolic process; GO:0009180 purine ribonucleoside diphosphate biosynthetic process; GO…	-	GO:0005524 ATP binding; GO:1901265 nucleoside phosphate binding; GO:0004017 adenylate kinase activity; GO:0019205 nucleobase-containing compound kinase activity; GO:0001882 nucleoside binding; GO:0043167 ion binding; GO:0000166 nucleotide binding; GO:0019201 nucleotide kinase activity; GO:0016776 phosphotransferase activity, phosphate group as acceptor; GO:0097159 organic cyclic compound binding;…	mgr01100 Metabolic pathways - Magnaporthe oryzae; mgr01110 Biosynthesis of secondary metabolites - Magnaporthe oryzae; mgr00730 Thiamine metabolism - Magnaporthe oryzae; mgr01130 Biosynthesis of antibiotics - Magnaporthe oryzae; mgr00230 Purine metabolism - Magnaporthe oryzae;
MGG_09540	Tryptophanyl-tRNA synthetase	Cluster 38	3	yes	cytoplasm	GO:0006518 peptide metabolic process; GO:0006725 cellular aromatic compound metabolic process; GO:0044267 cellular protein metabolic process; GO:0044699 single-organism process; GO:0009058 biosynthetic process; GO:1901566 organonitrogen compound biosynthetic process; GO:0043039 tRNA aminoacylation; GO:0044237 cellular metabolic process; GO:0071704 organic substance metabolic process; GO:0008152 m…	GO:0044424 intracellular part; GO:0005623 cell; GO:0044464 cell part; GO:0005622 intracellular; GO:0005737 cytoplasm;	GO:0004830 tryptophan-tRNA ligase activity; GO:0016876 ligase activity, forming aminoacyl-tRNA and related compounds; GO:0005524 ATP binding; GO:1901265 nucleoside phosphate binding; GO:0016875 ligase activity, forming carbon-oxygen bonds; GO:0001882 nucleoside binding; GO:0043167 ion binding; GO:0016874 ligase activity; GO:0000166 nucleotide binding; GO:0097159 organic cyclic compound binding; G…	mgr00970 Aminoacyl-tRNA biosynthesis - Magnaporthe oryzae;
MGG_07628	Acetolactate synthase	Cluster 38	3	yes	-	-	-	-	-
MGG_01819	Glycogen phosphorylase		2.14286	yes	nucleus	GO:0008152 metabolic process; GO:0005975 carbohydrate metabolic process; GO:0044238 primary metabolic process; GO:0071704 organic substance metabolic process;	-	GO:0097159 organic cyclic compound binding; GO:1901363 heterocyclic compound binding; GO:0016758 transferase activity, transferring hexosyl groups; GO:0003824 catalytic activity; GO:0005488 binding; GO:0004645 phosphorylase activity; GO:0043167 ion binding; GO:0016757 transferase activity, transferring glycosyl groups; GO:0043168 anion binding; GO:0016740 transferase activity; GO:0048037 cofactor…	mgr01100 Metabolic pathways - Magnaporthe oryzae; mgr01110 Biosynthesis of secondary metabolites - Magnaporthe oryzae; mgr00500 Starch and sucrose metabolism - Magnaporthe oryzae;
MGG_12154	Fatty acid synthase subunit alpha		5	yes	cytoplasm	GO:0044711 single-organism biosynthetic process; GO:0016053 organic acid biosynthetic process; GO:0044281 small molecule metabolic process; GO:0044763 single-organism cellular process; GO:0044699 single-organism process; GO:0044255 cellular lipid metabolic process; GO:0009058 biosynthetic process; GO:0006631 fatty acid metabolic process; GO:0044238 primary metabolic process; GO:0044237 cellular m…	-	GO:0000287 magnesium ion binding; GO:0003824 catalytic activity; GO:0005488 binding; GO:0043167 ion binding; GO:0046872 metal ion binding; GO:0043169 cation binding; GO:0016780 phosphotransferase activity, for other substituted phosphate groups; GO:0016740 transferase activity; GO:0008897 holo-[acyl-carrier-protein] synthase activity; GO:0016772 transferase activity, transferring phosphorus-conta…	mgr01100 Metabolic pathways - Magnaporthe oryzae; mgr01212 Fatty acid metabolism - Magnaporthe oryzae; mgr00061 Fatty acid biosynthesis - Magnaporthe oryzae;
MGG_09195	rRNA 2'-O-methyltransferase fibrillarin		22.8467	yes	cytoplasm	GO:0016072 rRNA metabolic process; GO:0006396 RNA processing; GO:0034470 ncRNA processing; GO:0044085 cellular component biogenesis; GO:0022613 ribonucleoprotein complex biogenesis; GO:0006725 cellular aromatic compound metabolic process; GO:0006807 nitrogen compound metabolic process; GO:0042254 ribosome biogenesis; GO:1901360 organic cyclic compound metabolic process; GO:0044238 primary metabol…	-	GO:0097159 organic cyclic compound binding; GO:1901363 heterocyclic compound binding; GO:0003723 RNA binding; GO:0008168 methyltransferase activity; GO:0003824 catalytic activity; GO:0005488 binding; GO:0003676 nucleic acid binding; GO:0016741 transferase activity, transferring one-carbon groups; GO:0016740 transferase activity;	mgr03008 Ribosome biogenesis in eukaryotes - Magnaporthe oryzae;
MGG_13528	Dihydrolipoyl dehydrogenase		3.91176	no	-	-	-	-	-
MGG_11934	Acetylornithine aminotransferase		3	yes	mitochondria	GO:0009064 glutamine family amino acid metabolic process; GO:0044281 small molecule metabolic process; GO:0044763 single-organism cellular process; GO:0006525 arginine metabolic process; GO:0006807 nitrogen compound metabolic process; GO:0044699 single-organism process; GO:0044238 primary metabolic process; GO:1901605 alpha-amino acid metabolic process; GO:0044237 cellular metabolic process; GO:0…	-	GO:0097159 organic cyclic compound binding; GO:1901363 heterocyclic compound binding; GO:0016769 transferase activity, transferring nitrogenous groups; GO:0003824 catalytic activity; GO:0005488 binding; GO:0043167 ion binding; GO:0043168 anion binding; GO:0008483 transaminase activity; GO:0016740 transferase activity; GO:0048037 cofactor binding; GO:0030170 pyridoxal phosphate binding;	mgr01100 Metabolic pathways - Magnaporthe oryzae; mgr01110 Biosynthesis of secondary metabolites - Magnaporthe oryzae; mgr01130 Biosynthesis of antibiotics - Magnaporthe oryzae; mgr01210 2-Oxocarboxylic acid metabolism - Magnaporthe oryzae; mgr01230 Biosynthesis of amino acids - Magnaporthe oryzae; mgr00220 Arginine biosynthesis - Magnaporthe oryzae;
MGG_02690	Arg-6 protein		2.25455	yes	-	-	-	-	-
MGG_06511	2-oxoisovalerate dehydrogenase subunit beta		5.33333	yes	mitochondria	GO:0008152 metabolic process;	-	GO:0003824 catalytic activity;	mgr01100 Metabolic pathways - Magnaporthe oryzae; mgr00280 Valine, leucine and isoleucine degradation - Magnaporthe oryzae; mgr01110 Biosynthesis of secondary metabolites - Magnaporthe oryzae; mgr01130 Biosynthesis of antibiotics - Magnaporthe oryzae; mgr00640 Propanoate metabolism - Magnaporthe oryzae;
MGG_03840	2-oxoisovalerate dehydrogenase subunit alpha		5.33333	yes	mitochondria	GO:0008152 metabolic process;	-	GO:0003824 catalytic activity; GO:0016624 oxidoreductase activity, acting on the aldehyde or oxo group of donors, disulfide as acceptor; GO:0016491 oxidoreductase activity; GO:0016903 oxidoreductase activity, acting on the aldehyde or oxo group of donors;	mgr01100 Metabolic pathways - Magnaporthe oryzae; mgr00280 Valine, leucine and isoleucine degradation - Magnaporthe oryzae; mgr01110 Biosynthesis of secondary metabolites - Magnaporthe oryzae; mgr01130 Biosynthesis of antibiotics - Magnaporthe oryzae; mgr00640 Propanoate metabolism - Magnaporthe oryzae;
MGG_03699	Inosine-5'-monophosphate dehydrogenase IMD4		2.68571	yes	cytoplasm	GO:0009165 nucleotide biosynthetic process; GO:0006725 cellular aromatic compound metabolic process; GO:0009117 nucleotide metabolic process; GO:0044699 single-organism process; GO:0009058 biosynthetic process; GO:1901566 organonitrogen compound biosynthetic process; GO:0044237 cellular metabolic process; GO:0006796 phosphate-containing compound metabolic process; GO:0071704 organic substance met…	-	GO:0016614 oxidoreductase activity, acting on CH-OH group of donors; GO:0016616 oxidoreductase activity, acting on the CH-OH group of donors, NAD or NADP as acceptor; GO:0003938 IMP dehydrogenase activity; GO:0003824 catalytic activity; GO:0016491 oxidoreductase activity;	mgr01100 Metabolic pathways - Magnaporthe oryzae; mgr01110 Biosynthesis of secondary metabolites - Magnaporthe oryzae; mgr00230 Purine metabolism - Magnaporthe oryzae;
MGG_03317	Eukaryotic translation initiation factor 3 subunit E		12.2	yes	nucleus	-	GO:0044464 cell part; GO:0005622 intracellular; GO:0005737 cytoplasm; GO:0032991 macromolecular complex; GO:0044424 intracellular part; GO:0043234 protein complex; GO:0005623 cell; GO:0044444 cytoplasmic part; GO:0005852 eukaryotic translation initiation factor 3 complex;	GO:0097159 organic cyclic compound binding; GO:1901363 heterocyclic compound binding; GO:0003723 RNA binding; GO:0008135 translation factor activity, RNA binding; GO:0005488 binding; GO:0003676 nucleic acid binding; GO:0003743 translation initiation factor activity; GO:0005515 protein binding;	mgr03013 RNA transport - Magnaporthe oryzae;
MGG_07169	Argininosuccinate synthase		2.13333	no	-	-	-	-	-
MGG_08923	Threonine synthase		2.4	yes	cytoplasm	-	-	-	mgr00260 Glycine, serine and threonine metabolism - Magnaporthe oryzae; mgr01100 Metabolic pathways - Magnaporthe oryzae; mgr01110 Biosynthesis of secondary metabolites - Magnaporthe oryzae; mgr01230 Biosynthesis of amino acids - Magnaporthe oryzae; mgr00750 Vitamin B6 metabolism - Magnaporthe oryzae;
MGG_01013	Eukaryotic translation initiation factor 3 subunit I		28.8129	yes	cytoplasm	-	GO:0044464 cell part; GO:0005622 intracellular; GO:0005737 cytoplasm; GO:0032991 macromolecular complex; GO:0044424 intracellular part; GO:0043234 protein complex; GO:0005623 cell; GO:0044444 cytoplasmic part; GO:0005852 eukaryotic translation initiation factor 3 complex;	GO:0097159 organic cyclic compound binding; GO:1901363 heterocyclic compound binding; GO:0003723 RNA binding; GO:0008135 translation factor activity, RNA binding; GO:0005488 binding; GO:0003676 nucleic acid binding; GO:0003743 translation initiation factor activity; GO:0005515 protein binding;	mgr03013 RNA transport - Magnaporthe oryzae;
MGG_10192	Eukaryotic translation initiation factor 3 subunit A		12.4	yes	cytoplasm,nucleus	-	GO:0044464 cell part; GO:0005622 intracellular; GO:0005737 cytoplasm; GO:0032991 macromolecular complex; GO:0044424 intracellular part; GO:0043234 protein complex; GO:0005623 cell; GO:0044444 cytoplasmic part; GO:0005852 eukaryotic translation initiation factor 3 complex;	GO:0005515 protein binding; GO:0005488 binding;	mgr03013 RNA transport - Magnaporthe oryzae;
MGG_03281	Chorismate synthase; Chorismate synthase, variant		3.73333	yes	mitochondria	GO:0008652 cellular amino acid biosynthetic process; GO:0009072 aromatic amino acid family metabolic process; GO:0016053 organic acid biosynthetic process; GO:0044711 single-organism biosynthetic process; GO:0006725 cellular aromatic compound metabolic process; GO:0044281 small molecule metabolic process; GO:0044763 single-organism cellular process; GO:0044699 single-organism process; GO:0006807 …	-	GO:0016829 lyase activity; GO:0004107 chorismate synthase activity; GO:0016838 carbon-oxygen lyase activity, acting on phosphates; GO:0003824 catalytic activity; GO:0016835 carbon-oxygen lyase activity;	mgr01100 Metabolic pathways - Magnaporthe oryzae; mgr01110 Biosynthesis of secondary metabolites - Magnaporthe oryzae; mgr01130 Biosynthesis of antibiotics - Magnaporthe oryzae; mgr00400 Phenylalanine, tyrosine and tryptophan biosynthesis - Magnaporthe oryzae; mgr01230 Biosynthesis of amino acids - Magnaporthe oryzae;
MGG_04425	Phenylalanyl-tRNA synthetase subunit alpha		2.7	yes	cytoplasm	GO:0006518 peptide metabolic process; GO:0006725 cellular aromatic compound metabolic process; GO:0044267 cellular protein metabolic process; GO:0044699 single-organism process; GO:0009058 biosynthetic process; GO:1901566 organonitrogen compound biosynthetic process; GO:0043039 tRNA aminoacylation; GO:0044237 cellular metabolic process; GO:0071704 organic substance metabolic process; GO:0006432 p…	GO:0044424 intracellular part; GO:0005623 cell; GO:0044464 cell part; GO:0005622 intracellular; GO:0005737 cytoplasm;	GO:0016876 ligase activity, forming aminoacyl-tRNA and related compounds; GO:0003723 RNA binding; GO:0005524 ATP binding; GO:1901265 nucleoside phosphate binding; GO:0016875 ligase activity, forming carbon-oxygen bonds; GO:0001882 nucleoside binding; GO:0043167 ion binding; GO:0016874 ligase activity; GO:0004826 phenylalanine-tRNA ligase activity; GO:0000166 nucleotide binding; GO:0097159 organic…	mgr00970 Aminoacyl-tRNA biosynthesis - Magnaporthe oryzae;
MGG_00876	Phenylalanyl-tRNA synthetase		5	yes	cytoplasm,nucleus	GO:0006518 peptide metabolic process; GO:0006725 cellular aromatic compound metabolic process; GO:0044267 cellular protein metabolic process; GO:0044699 single-organism process; GO:0009058 biosynthetic process; GO:1901566 organonitrogen compound biosynthetic process; GO:0043039 tRNA aminoacylation; GO:0044237 cellular metabolic process; GO:0071704 organic substance metabolic process; GO:0006432 p…	GO:0044424 intracellular part; GO:0005623 cell; GO:0044464 cell part; GO:0005622 intracellular; GO:0005737 cytoplasm;	GO:0016876 ligase activity, forming aminoacyl-tRNA and related compounds; GO:1901265 nucleoside phosphate binding; GO:0016875 ligase activity, forming carbon-oxygen bonds; GO:0016874 ligase activity; GO:0004826 phenylalanine-tRNA ligase activity; GO:1901363 heterocyclic compound binding; GO:0097159 organic cyclic compound binding; GO:0032553 ribonucleotide binding; GO:0003824 catalytic activity; …	mgr00970 Aminoacyl-tRNA biosynthesis - Magnaporthe oryzae;
MGG_10651	50S ribosomal protein L17		44.4016	yes	mitochondria	GO:0006518 peptide metabolic process; GO:0043043 peptide biosynthetic process; GO:0044267 cellular protein metabolic process; GO:0006807 nitrogen compound metabolic process; GO:0009058 biosynthetic process; GO:0043603 cellular amide metabolic process; GO:0044238 primary metabolic process; GO:1901566 organonitrogen compound biosynthetic process; GO:1901576 organic substance biosynthetic process; G…	GO:0005840 ribosome; GO:0043226 organelle; GO:0043229 intracellular organelle; GO:0043232 intracellular non-membrane-bounded organelle; GO:0044464 cell part; GO:0005622 intracellular; GO:0005737 cytoplasm; GO:0032991 macromolecular complex; GO:0044424 intracellular part; GO:1990904 ribonucleoprotein complex; GO:0005623 cell; GO:0030529 intracellular ribonucleoprotein complex; GO:0044444 cytoplasm…	GO:0003735 structural constituent of ribosome; GO:0005198 structural molecule activity;	-
MGG_03600	Mitochondrial-processing peptidase subunit beta		4.49167	yes	mitochondria	GO:0006508 proteolysis; GO:0008152 metabolic process; GO:0043170 macromolecule metabolic process; GO:0019538 protein metabolic process; GO:0044238 primary metabolic process; GO:0071704 organic substance metabolic process;	-	GO:0004175 endopeptidase activity; GO:0004222 metalloendopeptidase activity; GO:0008233 peptidase activity; GO:0003824 catalytic activity; GO:0005488 binding; GO:0043167 ion binding; GO:0070011 peptidase activity, acting on L-amino acid peptides; GO:0043169 cation binding; GO:0046872 metal ion binding; GO:0008237 metallopeptidase activity; GO:0016787 hydrolase activity;	-
MGG_06011	S-(Hydroxymethyl)glutathione dehydrogenase		0.666667	yes	-	-	-	-	-
MGG_05317	S-formylglutathione hydrolase ; Serine hydrolase involved in the detoxification of formaldehyde		0.666667	yes	mitochondria	GO:0044712 single-organism catabolic process; GO:0044281 small molecule metabolic process; GO:0044763 single-organism cellular process; GO:0006081 cellular aldehyde metabolic process; GO:0044699 single-organism process; GO:0044282 small molecule catabolic process; GO:0044237 cellular metabolic process; GO:0071704 organic substance metabolic process; GO:1901575 organic substance catabolic process;…	-	GO:0016787 hydrolase activity; GO:0016790 thiolester hydrolase activity; GO:0003824 catalytic activity; GO:0018738 S-formylglutathione hydrolase activity; GO:0016788 hydrolase activity, acting on ester bonds;	mgr01200 Carbon metabolism - Magnaporthe oryzae; mgr00680 Methane metabolism - Magnaporthe oryzae;
MGG_04998	Phosphoribosylformimino-5-aminoimidazole carboxamide ribotide isomerase HisA		5	yes	cytoplasm	GO:0006725 cellular aromatic compound metabolic process; GO:0016053 organic acid biosynthetic process; GO:0052803 imidazole-containing compound metabolic process; GO:0044699 single-organism process; GO:0009058 biosynthetic process; GO:0000105 histidine biosynthetic process; GO:1901566 organonitrogen compound biosynthetic process; GO:0044237 cellular metabolic process; GO:0071704 organic substance…	-	GO:0003949 1-(5-phosphoribosyl)-5-[(5-phosphoribosylamino)methylideneamino]imidazole-4-carboxamide isomerase activity; GO:0016853 isomerase activity; GO:0016860 intramolecular oxidoreductase activity; GO:0003824 catalytic activity; GO:0016861 intramolecular oxidoreductase activity, interconverting aldoses and ketoses;	mgr01100 Metabolic pathways - Magnaporthe oryzae; mgr01110 Biosynthesis of secondary metabolites - Magnaporthe oryzae; mgr00340 Histidine metabolism - Magnaporthe oryzae; mgr01230 Biosynthesis of amino acids - Magnaporthe oryzae;
MGG_05266	Eukaryotic translation initiation factor 3 subunit L		7.82222	yes	nucleus	-	GO:0044464 cell part; GO:0005622 intracellular; GO:0005737 cytoplasm; GO:0032991 macromolecular complex; GO:0044424 intracellular part; GO:0043234 protein complex; GO:0005623 cell; GO:0044444 cytoplasmic part; GO:0005852 eukaryotic translation initiation factor 3 complex;	GO:0097159 organic cyclic compound binding; GO:1901363 heterocyclic compound binding; GO:0003723 RNA binding; GO:0008135 translation factor activity, RNA binding; GO:0005488 binding; GO:0003676 nucleic acid binding; GO:0003743 translation initiation factor activity;	-
MGG_06650	Tubulin alpha-B chain		2.14286	yes	cytoskeleton	GO:0007017 microtubule-based process; GO:0009987 cellular process;	GO:0043229 intracellular organelle; GO:0099513 polymeric cytoskeletal fiber; GO:0005874 microtubule; GO:0043232 intracellular non-membrane-bounded organelle; GO:0044430 cytoskeletal part; GO:0044446 intracellular organelle part; GO:0099512 supramolecular fiber; GO:0044424 intracellular part; GO:0005623 cell; GO:0099080 supramolecular complex; GO:0044422 organelle part; GO:0099081 supramolecular p…	GO:1901265 nucleoside phosphate binding; GO:0001882 nucleoside binding; GO:0043167 ion binding; GO:0016817 hydrolase activity, acting on acid anhydrides; GO:0016787 hydrolase activity; GO:0000166 nucleotide binding; GO:0017111 nucleoside-triphosphatase activity; GO:0097159 organic cyclic compound binding; GO:1901363 heterocyclic compound binding; GO:0032549 ribonucleoside binding; GO:0097367 carb…	mgr04145 Phagosome - Magnaporthe oryzae;
MGG_00604	Tubulin beta chain		2.4	yes	cytoplasm,nucleus	GO:0007017 microtubule-based process; GO:0009987 cellular process;	GO:0043229 intracellular organelle; GO:0099513 polymeric cytoskeletal fiber; GO:0005874 microtubule; GO:0043232 intracellular non-membrane-bounded organelle; GO:0044430 cytoskeletal part; GO:0044446 intracellular organelle part; GO:0099512 supramolecular fiber; GO:0044424 intracellular part; GO:0005623 cell; GO:0099080 supramolecular complex; GO:0044422 organelle part; GO:0099081 supramolecular p…	GO:1901265 nucleoside phosphate binding; GO:0001882 nucleoside binding; GO:0043167 ion binding; GO:0016817 hydrolase activity, acting on acid anhydrides; GO:0016787 hydrolase activity; GO:0000166 nucleotide binding; GO:0017111 nucleoside-triphosphatase activity; GO:0097159 organic cyclic compound binding; GO:1901363 heterocyclic compound binding; GO:0032549 ribonucleoside binding; GO:0097367 carb…	mgr04145 Phagosome - Magnaporthe oryzae;
MGG_02713	Nascent polypeptide-associated complex subunit beta		10.859	yes	cytoplasm	-	-	-	-
MGG_02660	Nascent polypeptide-associated complex subunit alpha		10	yes	-	-	-	-	-
MGG_05646	G2/mitotic-specific cyclin-B		4	yes	-	-	-	-	-
MGG_01362	CMGC/CDK/CDC2 protein kinase		2.18182	yes	cytoplasm	GO:0016310 phosphorylation; GO:0044267 cellular protein metabolic process; GO:0044238 primary metabolic process; GO:0044237 cellular metabolic process; GO:0006796 phosphate-containing compound metabolic process; GO:0071704 organic substance metabolic process; GO:0008152 metabolic process; GO:0006468 protein phosphorylation; GO:0006793 phosphorus metabolic process; GO:0044260 cellular macromolecul…	-	GO:0005524 ATP binding; GO:1901265 nucleoside phosphate binding; GO:0016773 phosphotransferase activity, alcohol group as acceptor; GO:0001882 nucleoside binding; GO:0043167 ion binding; GO:0004672 protein kinase activity; GO:0000166 nucleotide binding; GO:0097159 organic cyclic compound binding; GO:1901363 heterocyclic compound binding; GO:0032549 ribonucleoside binding; GO:0097367 carbohydrate …	mgr04111 Cell cycle - yeast - Magnaporthe oryzae; mgr04011 MAPK signaling pathway - yeast - Magnaporthe oryzae; mgr04113 Meiosis - yeast - Magnaporthe oryzae;
MGG_11794	D-3-phosphoglycerate dehydrogenase 2		0.666667	yes	cytoplasm	GO:0044699 single-organism process; GO:0008152 metabolic process; GO:0055114 oxidation-reduction process; GO:0044710 single-organism metabolic process;	-	GO:0016597 amino acid binding; GO:1901265 nucleoside phosphate binding; GO:0043167 ion binding; GO:0043177 organic acid binding; GO:0000166 nucleotide binding; GO:0048037 cofactor binding; GO:0016491 oxidoreductase activity; GO:0016614 oxidoreductase activity, acting on CH-OH group of donors; GO:1901363 heterocyclic compound binding; GO:0097159 organic cyclic compound binding; GO:0016616 oxidored…	mgr00260 Glycine, serine and threonine metabolism - Magnaporthe oryzae; mgr01100 Metabolic pathways - Magnaporthe oryzae; mgr01130 Biosynthesis of antibiotics - Magnaporthe oryzae; mgr01200 Carbon metabolism - Magnaporthe oryzae; mgr01230 Biosynthesis of amino acids - Magnaporthe oryzae; mgr00680 Methane metabolism - Magnaporthe oryzae;
MGG_04059	Phosphoserine aminotransferase		0.5	yes	cytoplasm	GO:0008652 cellular amino acid biosynthetic process; GO:0016053 organic acid biosynthetic process; GO:0044711 single-organism biosynthetic process; GO:0044281 small molecule metabolic process; GO:0044763 single-organism cellular process; GO:0006807 nitrogen compound metabolic process; GO:0044699 single-organism process; GO:0009058 biosynthetic process; GO:1901605 alpha-amino acid metabolic proces…	-	GO:0016769 transferase activity, transferring nitrogenous groups; GO:0004648 O-phospho-L-serine:2-oxoglutarate aminotransferase activity; GO:0008483 transaminase activity; GO:0003824 catalytic activity; GO:0016740 transferase activity;	mgr00260 Glycine, serine and threonine metabolism - Magnaporthe oryzae; mgr01100 Metabolic pathways - Magnaporthe oryzae; mgr01130 Biosynthesis of antibiotics - Magnaporthe oryzae; mgr01200 Carbon metabolism - Magnaporthe oryzae; mgr01230 Biosynthesis of amino acids - Magnaporthe oryzae; mgr00750 Vitamin B6 metabolism - Magnaporthe oryzae; mgr00680 Methane metabolism - Magnaporthe oryzae;
MGG_01744	Electron transfer flavoprotein subunit beta		2	yes	cytoplasm,mitochondria	-	-	GO:0009055 electron carrier activity;	-
MGG_01719	Electron transfer flavoprotein subunit alpha		1.2	yes	mitochondria	-	-	GO:0097159 organic cyclic compound binding; GO:1901363 heterocyclic compound binding; GO:0009055 electron carrier activity; GO:1901265 nucleoside phosphate binding; GO:0050660 flavin adenine dinucleotide binding; GO:0005488 binding; GO:0043167 ion binding; GO:0043168 anion binding; GO:0000166 nucleotide binding; GO:0048037 cofactor binding; GO:0036094 small molecule binding; GO:0050662 coenzyme b…	-
MGG_12123	Cap binding protein		2.31111	yes	cytoplasm,nucleus	GO:0016070 RNA metabolic process; GO:0008152 metabolic process; GO:0046483 heterocycle metabolic process; GO:0090304 nucleic acid metabolic process; GO:0006725 cellular aromatic compound metabolic process; GO:0006139 nucleobase-containing compound metabolic process; GO:0044260 cellular macromolecule metabolic process; GO:1901360 organic cyclic compound metabolic process; GO:0006807 nitrogen compo…	-	GO:0005488 binding;	mgr03013 RNA transport - Magnaporthe oryzae; mgr03040 Spliceosome - Magnaporthe oryzae; mgr03015 mRNA surveillance pathway - Magnaporthe oryzae;
MGG_06396	Eukaryotic translation initiation factor 4 gamma		6.80556	yes	nucleus	-	-	GO:0097159 organic cyclic compound binding; GO:1901363 heterocyclic compound binding; GO:0003723 RNA binding; GO:0005515 protein binding; GO:0005488 binding; GO:0003676 nucleic acid binding;	mgr03013 RNA transport - Magnaporthe oryzae;
MGG_04647	Eukaryotic translation initiation factor 4E-1		7.27273	yes	cytoplasm	GO:0006518 peptide metabolic process; GO:0043043 peptide biosynthetic process; GO:0044267 cellular protein metabolic process; GO:0006807 nitrogen compound metabolic process; GO:0009058 biosynthetic process; GO:0043603 cellular amide metabolic process; GO:0044238 primary metabolic process; GO:1901566 organonitrogen compound biosynthetic process; GO:0044237 cellular metabolic process; GO:1901576 or…	GO:0044424 intracellular part; GO:0005623 cell; GO:0044464 cell part; GO:0005622 intracellular; GO:0005737 cytoplasm;	GO:0097159 organic cyclic compound binding; GO:1901363 heterocyclic compound binding; GO:0003723 RNA binding; GO:0008135 translation factor activity, RNA binding; GO:0005488 binding; GO:0003676 nucleic acid binding; GO:0003743 translation initiation factor activity;	mgr03013 RNA transport - Magnaporthe oryzae;
MGG_10320	Methylcrotonoyl-CoA carboxylase subunit alpha		3.73333	yes	mitochondria	-	-	GO:0005524 ATP binding; GO:1901265 nucleoside phosphate binding; GO:0001882 nucleoside binding; GO:0016874 ligase activity; GO:0043167 ion binding; GO:0000166 nucleotide binding; GO:0016879 ligase activity, forming carbon-nitrogen bonds; GO:0097159 organic cyclic compound binding; GO:1901363 heterocyclic compound binding; GO:0004075 biotin carboxylase activity; GO:0032549 ribonucleoside binding; …	mgr01100 Metabolic pathways - Magnaporthe oryzae; mgr00280 Valine, leucine and isoleucine degradation - Magnaporthe oryzae;
MGG_02541	Methylcrotonoyl-CoA carboxylase subunit beta		4.16667	yes	mitochondria	-	-	GO:0003824 catalytic activity; GO:0016874 ligase activity;	mgr01100 Metabolic pathways - Magnaporthe oryzae; mgr00280 Valine, leucine and isoleucine degradation - Magnaporthe oryzae;
MGG_07545	CTP synthase		4	yes	cytoplasm	GO:0009116 nucleoside metabolic process; GO:0046132 pyrimidine ribonucleoside biosynthetic process; GO:0009147 pyrimidine nucleoside triphosphate metabolic process; GO:0009117 nucleotide metabolic process; GO:0044699 single-organism process; GO:0009163 nucleoside biosynthetic process; GO:0009058 biosynthetic process; GO:0046036 CTP metabolic process; GO:0044237 cellular metabolic process; GO:0006…	-	GO:0016879 ligase activity, forming carbon-nitrogen bonds; GO:0003824 catalytic activity; GO:0003883 CTP synthase activity; GO:0016874 ligase activity;	mgr00240 Pyrimidine metabolism - Magnaporthe oryzae; mgr01100 Metabolic pathways - Magnaporthe oryzae;
MGG_06669	Hsp90 associated co-chaperone		4	yes	cytoplasm	-	-	-	-
MGG_04449	Branched-chain alpha-keto acid lipoamide acyltransferase		3.3	yes	mitochondria	GO:0008152 metabolic process;	-	GO:0016746 transferase activity, transferring acyl groups; GO:0003824 catalytic activity; GO:0016740 transferase activity;	mgr01100 Metabolic pathways - Magnaporthe oryzae; mgr00280 Valine, leucine and isoleucine degradation - Magnaporthe oryzae; mgr01110 Biosynthesis of secondary metabolites - Magnaporthe oryzae; mgr01130 Biosynthesis of antibiotics - Magnaporthe oryzae; mgr00640 Propanoate metabolism - Magnaporthe oryzae;
MGG_01742	Elongation factor 2		50.5189	yes	cytoplasm	-	-	GO:1901265 nucleoside phosphate binding; GO:0001882 nucleoside binding; GO:0043167 ion binding; GO:0016817 hydrolase activity, acting on acid anhydrides; GO:0016787 hydrolase activity; GO:0000166 nucleotide binding; GO:0017111 nucleoside-triphosphatase activity; GO:0097159 organic cyclic compound binding; GO:1901363 heterocyclic compound binding; GO:0032549 ribonucleoside binding; GO:0097367 carb…	-
MGG_05345	Dihydroxy-acid dehydratase		4	yes	mitochondria	GO:0008652 cellular amino acid biosynthetic process; GO:0016053 organic acid biosynthetic process; GO:0044711 single-organism biosynthetic process; GO:0009082 branched-chain amino acid biosynthetic process; GO:0044281 small molecule metabolic process; GO:0044763 single-organism cellular process; GO:0044699 single-organism process; GO:0006807 nitrogen compound metabolic process; GO:0009058 biosynt…	-	GO:0004160 dihydroxy-acid dehydratase activity; GO:0016829 lyase activity; GO:0016836 hydro-lyase activity; GO:0003824 catalytic activity; GO:0016835 carbon-oxygen lyase activity;	mgr01100 Metabolic pathways - Magnaporthe oryzae; mgr00770 Pantothenate and CoA biosynthesis - Magnaporthe oryzae; mgr01110 Biosynthesis of secondary metabolites - Magnaporthe oryzae; mgr01130 Biosynthesis of antibiotics - Magnaporthe oryzae; mgr01210 2-Oxocarboxylic acid metabolism - Magnaporthe oryzae; mgr00290 Valine, leucine and isoleucine biosynthesis - Magnaporthe oryzae; mgr01230 Biosynthe…
MGG_06266	Eukaryotic peptide chain release factor subunit 1		18.671	yes	cytoplasm	GO:0016043 cellular component organization; GO:0006518 peptide metabolic process; GO:0044267 cellular protein metabolic process; GO:0044699 single-organism process; GO:0009058 biosynthetic process; GO:1901566 organonitrogen compound biosynthetic process; GO:0044237 cellular metabolic process; GO:0071704 organic substance metabolic process; GO:0043241 protein complex disassembly; GO:0008152 metabo…	GO:0044424 intracellular part; GO:0005623 cell; GO:0044464 cell part; GO:0005622 intracellular; GO:0005737 cytoplasm;	GO:0097159 organic cyclic compound binding; GO:0008079 translation termination factor activity; GO:1901363 heterocyclic compound binding; GO:0003723 RNA binding; GO:0008135 translation factor activity, RNA binding; GO:0005488 binding; GO:0003676 nucleic acid binding; GO:0016149 translation release factor activity, codon specific; GO:0003747 translation release factor activity;	mgr03015 mRNA surveillance pathway - Magnaporthe oryzae;
MGG_00449	Eukaryotic peptide chain release factor GTP-binding subunit		22.9233	yes	cytoplasm	GO:0006518 peptide metabolic process; GO:0044699 single-organism process; GO:0009058 biosynthetic process; GO:0044237 cellular metabolic process; GO:0043241 protein complex disassembly; GO:0008152 metabolic process; GO:1901361 organic cyclic compound catabolic process; GO:0019538 protein metabolic process; GO:0043170 macromolecule metabolic process; GO:0006412 translation; GO:0010468 regulation o…	-	GO:1901265 nucleoside phosphate binding; GO:0016817 hydrolase activity, acting on acid anhydrides; GO:0016787 hydrolase activity; GO:0097159 organic cyclic compound binding; GO:1901363 heterocyclic compound binding; GO:0016462 pyrophosphatase activity; GO:0003824 catalytic activity; GO:0032553 ribonucleotide binding; GO:0005488 binding; GO:0003924 GTPase activity; GO:0032550 purine ribonucleoside…	mgr03015 mRNA surveillance pathway - Magnaporthe oryzae;
MGG_11412	Tubulin alpha chain		2.14286	yes	cytoplasm	GO:0007017 microtubule-based process; GO:0009987 cellular process;	GO:0043229 intracellular organelle; GO:0099513 polymeric cytoskeletal fiber; GO:0005874 microtubule; GO:0043232 intracellular non-membrane-bounded organelle; GO:0044430 cytoskeletal part; GO:0044446 intracellular organelle part; GO:0099512 supramolecular fiber; GO:0044424 intracellular part; GO:0005623 cell; GO:0099080 supramolecular complex; GO:0044422 organelle part; GO:0099081 supramolecular p…	GO:1901265 nucleoside phosphate binding; GO:0001882 nucleoside binding; GO:0043167 ion binding; GO:0016817 hydrolase activity, acting on acid anhydrides; GO:0016787 hydrolase activity; GO:0000166 nucleotide binding; GO:0017111 nucleoside-triphosphatase activity; GO:0097159 organic cyclic compound binding; GO:1901363 heterocyclic compound binding; GO:0032549 ribonucleoside binding; GO:0097367 carb…	mgr04145 Phagosome - Magnaporthe oryzae;
MGG_01565	Elongation factor G		45.4699	no	-	-	-	-	-
MGG_01572	DNA-directed RNA polymerase I subunit RPA2		22.3867	yes	nucleus	GO:0018130 heterocycle biosynthetic process; GO:0006725 cellular aromatic compound metabolic process; GO:0097659 nucleic acid-templated transcription; GO:0034654 nucleobase-containing compound biosynthetic process; GO:1901360 organic cyclic compound metabolic process; GO:0006807 nitrogen compound metabolic process; GO:0032774 RNA biosynthetic process; GO:0009058 biosynthetic process; GO:0044238 p…	GO:0043226 organelle; GO:0043231 intracellular membrane-bounded organelle; GO:0043229 intracellular organelle; GO:0005634 nucleus; GO:0044464 cell part; GO:0005622 intracellular; GO:0044424 intracellular part; GO:0043227 membrane-bounded organelle; GO:0005623 cell;	GO:0003677 DNA binding; GO:0034062 5'-3' RNA polymerase activity; GO:0097747 RNA polymerase activity; GO:0001882 nucleoside binding; GO:1901363 heterocyclic compound binding; GO:0097159 organic cyclic compound binding; GO:0032549 ribonucleoside binding; GO:0097367 carbohydrate derivative binding; GO:0016779 nucleotidyltransferase activity; GO:0003824 catalytic activity; GO:0005488 binding; GO:000…	mgr00240 Pyrimidine metabolism - Magnaporthe oryzae; mgr01100 Metabolic pathways - Magnaporthe oryzae; mgr03020 RNA polymerase - Magnaporthe oryzae; mgr00230 Purine metabolism - Magnaporthe oryzae;
MGG_13020	Glucose-repressible alcohol dehydrogenase transcriptional effector		0.722222	yes	nucleus	-	-	GO:0005515 protein binding; GO:0005488 binding;	mgr03018 RNA degradation - Magnaporthe oryzae;
MGG_02476	ccr4-not complex component		2	yes	plasma membrane	-	-	-	mgr03018 RNA degradation - Magnaporthe oryzae;
MGG_04990	Hsp90 co-chaperone Cdc37		2	yes	cytoplasm,nucleus	-	-	GO:0005515 protein binding; GO:0019900 kinase binding; GO:0005488 binding; GO:0019899 enzyme binding; GO:0019901 protein kinase binding;	-
MGG_12268	Transcription elongation factor spt-5		4	yes	nucleus	GO:0050794 regulation of cellular process; GO:0006518 peptide metabolic process; GO:0060255 regulation of macromolecule metabolic process; GO:0019219 regulation of nucleobase-containing compound metabolic process; GO:0044267 cellular protein metabolic process; GO:0009058 biosynthetic process; GO:1901566 organonitrogen compound biosynthetic process; GO:0044237 cellular metabolic process; GO:007170…	GO:0005840 ribosome; GO:0043226 organelle; GO:0043229 intracellular organelle; GO:0043232 intracellular non-membrane-bounded organelle; GO:0044464 cell part; GO:0005622 intracellular; GO:0005737 cytoplasm; GO:0032991 macromolecular complex; GO:0044424 intracellular part; GO:1990904 ribonucleoprotein complex; GO:0005623 cell; GO:0030529 intracellular ribonucleoprotein complex; GO:0044444 cytoplasm…	GO:0005515 protein binding; GO:0003735 structural constituent of ribosome; GO:0005198 structural molecule activity; GO:0005488 binding;	-
MGG_00923	Serine hydroxymethyltransferase ; Interconversion of serine and glycine		1.79048	yes	cytoplasm	GO:0044281 small molecule metabolic process; GO:0044763 single-organism cellular process; GO:0006807 nitrogen compound metabolic process; GO:0044699 single-organism process; GO:0044238 primary metabolic process; GO:0006544 glycine metabolic process; GO:1901605 alpha-amino acid metabolic process; GO:0044237 cellular metabolic process; GO:0071704 organic substance metabolic process; GO:0008152 meta…	-	GO:0097159 organic cyclic compound binding; GO:1901363 heterocyclic compound binding; GO:0003824 catalytic activity; GO:0005488 binding; GO:0043167 ion binding; GO:0004372 glycine hydroxymethyltransferase activity; GO:0016741 transferase activity, transferring one-carbon groups; GO:0043168 anion binding; GO:0016742 hydroxymethyl-, formyl- and related transferase activity; GO:0048037 cofactor bind…	mgr00260 Glycine, serine and threonine metabolism - Magnaporthe oryzae; mgr01230 Biosynthesis of amino acids - Magnaporthe oryzae; mgr01100 Metabolic pathways - Magnaporthe oryzae; mgr01110 Biosynthesis of secondary metabolites - Magnaporthe oryzae; mgr01130 Biosynthesis of antibiotics - Magnaporthe oryzae; mgr00460 Cyanoamino acid metabolism - Magnaporthe oryzae; mgr01200 Carbon metabolism - Mag…
MGG_03607	Alanyl-tRNA synthetase		4.02778	yes	cytoplasm	GO:0006518 peptide metabolic process; GO:0006725 cellular aromatic compound metabolic process; GO:0044267 cellular protein metabolic process; GO:0044699 single-organism process; GO:0009058 biosynthetic process; GO:1901566 organonitrogen compound biosynthetic process; GO:0043039 tRNA aminoacylation; GO:0044237 cellular metabolic process; GO:0071704 organic substance metabolic process; GO:0008152 m…	GO:0044424 intracellular part; GO:0005623 cell; GO:0044464 cell part; GO:0005622 intracellular; GO:0005737 cytoplasm;	GO:0016876 ligase activity, forming aminoacyl-tRNA and related compounds; GO:0005524 ATP binding; GO:1901265 nucleoside phosphate binding; GO:0016875 ligase activity, forming carbon-oxygen bonds; GO:0001882 nucleoside binding; GO:0043167 ion binding; GO:0016874 ligase activity; GO:0000166 nucleotide binding; GO:0097159 organic cyclic compound binding; GO:1901363 heterocyclic compound binding; GO:…	mgr00970 Aminoacyl-tRNA biosynthesis - Magnaporthe oryzae;
MGG_06860	Coatomer subunit beta		1.85714	yes	cytoplasm	GO:0045184 establishment of protein localization; GO:0006810 transport; GO:0046907 intracellular transport; GO:0070727 cellular macromolecule localization; GO:0051649 establishment of localization in cell; GO:0016192 vesicle-mediated transport; GO:0006886 intracellular protein transport; GO:0071702 organic substance transport; GO:0008104 protein localization; GO:0033036 macromolecule localization…	GO:0016020 membrane; GO:0031410 cytoplasmic vesicle; GO:0031090 organelle membrane; GO:0098796 membrane protein complex; GO:0030137 COPI-coated vesicle; GO:0031982 vesicle; GO:0030660 Golgi-associated vesicle membrane; GO:0005737 cytoplasm; GO:0044433 cytoplasmic vesicle part; GO:0032991 macromolecular complex; GO:0044424 intracellular part; GO:0030120 vesicle coat; GO:0030663 COPI-coated vesicle…	GO:0005198 structural molecule activity; GO:0005488 binding;	-
MGG_06320	STE/STE20/PAKA protein kinase		3.75	yes	nucleus	GO:0016310 phosphorylation; GO:0044267 cellular protein metabolic process; GO:0044238 primary metabolic process; GO:0044237 cellular metabolic process; GO:0006796 phosphate-containing compound metabolic process; GO:0071704 organic substance metabolic process; GO:0008152 metabolic process; GO:0006468 protein phosphorylation; GO:0006793 phosphorus metabolic process; GO:0044260 cellular macromolecul…	-	GO:0005524 ATP binding; GO:1901265 nucleoside phosphate binding; GO:0016773 phosphotransferase activity, alcohol group as acceptor; GO:0001882 nucleoside binding; GO:0043167 ion binding; GO:0000166 nucleotide binding; GO:0004672 protein kinase activity; GO:0097159 organic cyclic compound binding; GO:1901363 heterocyclic compound binding; GO:0032549 ribonucleoside binding; GO:0097367 carbohydrate …	mgr04011 MAPK signaling pathway - yeast - Magnaporthe oryzae;
MGG_12164	CCR4-Not complex subunit		2	yes	-	-	-	-	-
MGG_00383	S-adenosylmethionine synthase		2.7	yes	cytoplasm	GO:0051188 cofactor biosynthetic process; GO:0006790 sulfur compound metabolic process; GO:0046500 S-adenosylmethionine metabolic process; GO:0009058 biosynthetic process; GO:0006732 coenzyme metabolic process; GO:1901576 organic substance biosynthetic process; GO:0044237 cellular metabolic process; GO:0044272 sulfur compound biosynthetic process; GO:0044249 cellular biosynthetic process; GO:0051…	-	GO:0005524 ATP binding; GO:1901265 nucleoside phosphate binding; GO:0001882 nucleoside binding; GO:0043167 ion binding; GO:0000166 nucleotide binding; GO:0004478 methionine adenosyltransferase activity; GO:0097159 organic cyclic compound binding; GO:1901363 heterocyclic compound binding; GO:0032549 ribonucleoside binding; GO:0097367 carbohydrate derivative binding; GO:0003824 catalytic activity; …	mgr01100 Metabolic pathways - Magnaporthe oryzae; mgr01110 Biosynthesis of secondary metabolites - Magnaporthe oryzae; mgr00270 Cysteine and methionine metabolism - Magnaporthe oryzae; mgr01230 Biosynthesis of amino acids - Magnaporthe oryzae;
MGG_04243	Peptide methionine sulfoxide		0	yes	mitochondria	GO:0044699 single-organism process; GO:0008152 metabolic process; GO:0055114 oxidation-reduction process; GO:0044710 single-organism metabolic process;	-	GO:0016667 oxidoreductase activity, acting on a sulfur group of donors; GO:0008113 peptide-methionine (S)-S-oxide reductase activity; GO:0016671 oxidoreductase activity, acting on a sulfur group of donors, disulfide as acceptor; GO:0003824 catalytic activity; GO:0016491 oxidoreductase activity;	-
MGG_02496	Methionine-R-sulfoxide reductase B2		0	yes	mitochondria	GO:0044699 single-organism process; GO:0008152 metabolic process; GO:0055114 oxidation-reduction process; GO:0044710 single-organism metabolic process;	-	GO:0016667 oxidoreductase activity, acting on a sulfur group of donors; GO:0033743 peptide-methionine (R)-S-oxide reductase activity; GO:0016671 oxidoreductase activity, acting on a sulfur group of donors, disulfide as acceptor; GO:0003824 catalytic activity; GO:0016491 oxidoreductase activity;	-
MGG_03220	Isoleucyl-tRNA synthetase		5.07692	yes	cytoplasm	GO:0006518 peptide metabolic process; GO:0006725 cellular aromatic compound metabolic process; GO:0044267 cellular protein metabolic process; GO:0044699 single-organism process; GO:0009058 biosynthetic process; GO:0006428 isoleucyl-tRNA aminoacylation; GO:1901566 organonitrogen compound biosynthetic process; GO:0043039 tRNA aminoacylation; GO:0044237 cellular metabolic process; GO:0071704 organic…	GO:0044424 intracellular part; GO:0005623 cell; GO:0044464 cell part; GO:0005622 intracellular; GO:0005737 cytoplasm;	GO:0016876 ligase activity, forming aminoacyl-tRNA and related compounds; GO:1901265 nucleoside phosphate binding; GO:0052689 carboxylic ester hydrolase activity; GO:0016875 ligase activity, forming carbon-oxygen bonds; GO:0016874 ligase activity; GO:0016787 hydrolase activity; GO:0097159 organic cyclic compound binding; GO:1901363 heterocyclic compound binding; GO:0000049 tRNA binding; GO:000382…	mgr00970 Aminoacyl-tRNA biosynthesis - Magnaporthe oryzae;
MGG_04080	UBA/TS-N domain-containing protein		1.71429	yes	nucleus	-	-	GO:0005515 protein binding; GO:0005488 binding;	-
MGG_02503	Glucose-regulated protein		5.02564	yes	extracellular	-	-	-	mgr03060 Protein export - Magnaporthe oryzae; mgr04141 Protein processing in endoplasmic reticulum - Magnaporthe oryzae;
MGG_03039	Hsp70-like protein		5.02564	yes	mitochondria	-	-	-	-
MGG_07156	Hsp70 family protein		5.02564	yes	mitochondria	-	-	-	-
MGG_03270	Putative uncharacterized protein		8.85714	yes	mitochondria	-	-	-	mgr03008 Ribosome biogenesis in eukaryotes - Magnaporthe oryzae;
MGG_10583	12-oxophytodienoate reductase 1		0	yes	-	-	-	-	-
MGG_01662	4-aminobutyrate aminotransferase		3	yes	mitochondria	GO:0044281 small molecule metabolic process; GO:0044763 single-organism cellular process; GO:0006807 nitrogen compound metabolic process; GO:0044699 single-organism process; GO:0044238 primary metabolic process; GO:0044237 cellular metabolic process; GO:0071704 organic substance metabolic process; GO:0008152 metabolic process; GO:0006520 cellular amino acid metabolic process; GO:0009448 gamma-ami…	-	GO:0097159 organic cyclic compound binding; GO:1901363 heterocyclic compound binding; GO:0016769 transferase activity, transferring nitrogenous groups; GO:0003824 catalytic activity; GO:0005488 binding; GO:0043167 ion binding; GO:0043168 anion binding; GO:0008483 transaminase activity; GO:0048037 cofactor binding; GO:0016740 transferase activity; GO:0030170 pyridoxal phosphate binding; GO:0003867…	mgr00410 beta-Alanine metabolism - Magnaporthe oryzae; mgr00250 Alanine, aspartate and glutamate metabolism - Magnaporthe oryzae; mgr01100 Metabolic pathways - Magnaporthe oryzae; mgr00280 Valine, leucine and isoleucine degradation - Magnaporthe oryzae; mgr00640 Propanoate metabolism - Magnaporthe oryzae; mgr00650 Butanoate metabolism - Magnaporthe oryzae;
MGG_01230	Succinate-semialdehyde dehydrogenase		4.15385	yes	mitochondria	GO:0055114 oxidation-reduction process; GO:0044712 single-organism catabolic process; GO:0044281 small molecule metabolic process; GO:0044763 single-organism cellular process; GO:0072329 monocarboxylic acid catabolic process; GO:0006807 nitrogen compound metabolic process; GO:0044699 single-organism process; GO:0044282 small molecule catabolic process; GO:0044238 primary metabolic process; GO:004…	-	GO:0016620 oxidoreductase activity, acting on the aldehyde or oxo group of donors, NAD or NADP as acceptor; GO:0009013 succinate-semialdehyde dehydrogenase [NAD(P)+] activity; GO:0003824 catalytic activity; GO:0016491 oxidoreductase activity; GO:0016903 oxidoreductase activity, acting on the aldehyde or oxo group of donors;	mgr00250 Alanine, aspartate and glutamate metabolism - Magnaporthe oryzae; mgr01100 Metabolic pathways - Magnaporthe oryzae; mgr00310 Lysine degradation - Magnaporthe oryzae; mgr00760 Nicotinate and nicotinamide metabolism - Magnaporthe oryzae; mgr00350 Tyrosine metabolism - Magnaporthe oryzae; mgr00650 Butanoate metabolism - Magnaporthe oryzae;
MGG_13245	Translation regulator GCD7		3	yes	mitochondria	GO:0008152 metabolic process; GO:0044237 cellular metabolic process; GO:0009987 cellular process;	-	-	mgr03013 RNA transport - Magnaporthe oryzae;
MGG_03051	Aspartate-semialdehyde dehydrogenase		3	yes	mitochondria	GO:0043648 dicarboxylic acid metabolic process; GO:0000097 sulfur amino acid biosynthetic process; GO:0016053 organic acid biosynthetic process; GO:0009082 branched-chain amino acid biosynthetic process; GO:0009066 aspartate family amino acid metabolic process; GO:0044699 single-organism process; GO:0009058 biosynthetic process; GO:1901566 organonitrogen compound biosynthetic process; GO:0044237 …	GO:0044424 intracellular part; GO:0005623 cell; GO:0044464 cell part; GO:0005622 intracellular; GO:0005737 cytoplasm;	GO:1901265 nucleoside phosphate binding; GO:0046983 protein dimerization activity; GO:0016903 oxidoreductase activity, acting on the aldehyde or oxo group of donors; GO:0005515 protein binding; GO:0000166 nucleotide binding; GO:0048037 cofactor binding; GO:0004073 aspartate-semialdehyde dehydrogenase activity; GO:0016491 oxidoreductase activity; GO:0016620 oxidoreductase activity, acting on the a…	mgr00260 Glycine, serine and threonine metabolism - Magnaporthe oryzae; mgr01210 2-Oxocarboxylic acid metabolism - Magnaporthe oryzae; mgr00300 Lysine biosynthesis - Magnaporthe oryzae; mgr01230 Biosynthesis of amino acids - Magnaporthe oryzae; mgr01100 Metabolic pathways - Magnaporthe oryzae; mgr01110 Biosynthesis of secondary metabolites - Magnaporthe oryzae; mgr01130 Biosynthesis of antibiotic…
MGG_04941	eukaryotic translation initiation factor eIF-1A		45.633	yes	nucleus	GO:0006518 peptide metabolic process; GO:0043043 peptide biosynthetic process; GO:0044267 cellular protein metabolic process; GO:0006807 nitrogen compound metabolic process; GO:0009058 biosynthetic process; GO:0043603 cellular amide metabolic process; GO:0044238 primary metabolic process; GO:1901566 organonitrogen compound biosynthetic process; GO:0044237 cellular metabolic process; GO:1901576 or…	-	GO:0097159 organic cyclic compound binding; GO:1901363 heterocyclic compound binding; GO:0003723 RNA binding; GO:0008135 translation factor activity, RNA binding; GO:0005488 binding; GO:0003676 nucleic acid binding; GO:0003743 translation initiation factor activity;	mgr03013 RNA transport - Magnaporthe oryzae;
MGG_06197	Spermidine synthase		0.5	yes	-	-	-	-	-
MGG_06691	4-hydroxyphenylpyruvate dioxygenase		2	yes	cytoplasm	GO:0009072 aromatic amino acid family metabolic process; GO:0006725 cellular aromatic compound metabolic process; GO:0055114 oxidation-reduction process; GO:0044281 small molecule metabolic process; GO:0044763 single-organism cellular process; GO:1901360 organic cyclic compound metabolic process; GO:0006807 nitrogen compound metabolic process; GO:0044699 single-organism process; GO:0044238 primar…	-	GO:0016702 oxidoreductase activity, acting on single donors with incorporation of molecular oxygen, incorporation of two atoms of oxygen; GO:0003868 4-hydroxyphenylpyruvate dioxygenase activity; GO:0016701 oxidoreductase activity, acting on single donors with incorporation of molecular oxygen; GO:0003824 catalytic activity; GO:0051213 dioxygenase activity; GO:0016491 oxidoreductase activity;	mgr01100 Metabolic pathways - Magnaporthe oryzae; mgr00350 Tyrosine metabolism - Magnaporthe oryzae; mgr00130 Ubiquinone and other terpenoid-quinone biosynthesis - Magnaporthe oryzae; mgr00360 Phenylalanine metabolism - Magnaporthe oryzae;
MGG_00431	Homogentisate 1,2-dioxygenase		0	yes	cytoplasm	GO:1902222 erythrose 4-phosphate/phosphoenolpyruvate family amino acid catabolic process; GO:1901606 alpha-amino acid catabolic process; GO:0006725 cellular aromatic compound metabolic process; GO:0044699 single-organism process; GO:0044237 cellular metabolic process; GO:0006559 L-phenylalanine catabolic process; GO:0071704 organic substance metabolic process; GO:0008152 metabolic process; GO:000…	-	GO:0016702 oxidoreductase activity, acting on single donors with incorporation of molecular oxygen, incorporation of two atoms of oxygen; GO:0016701 oxidoreductase activity, acting on single donors with incorporation of molecular oxygen; GO:0004411 homogentisate 1,2-dioxygenase activity; GO:0003824 catalytic activity; GO:0051213 dioxygenase activity; GO:0016491 oxidoreductase activity;	mgr01100 Metabolic pathways - Magnaporthe oryzae; mgr00350 Tyrosine metabolism - Magnaporthe oryzae;
MGG_00534	Ribulose-phosphate 3-epimerase		0.5	yes	cytoskeleton	GO:0006739 NADP metabolic process; GO:0019362 pyridine nucleotide metabolic process; GO:0006725 cellular aromatic compound metabolic process; GO:0046496 nicotinamide nucleotide metabolic process; GO:0009117 nucleotide metabolic process; GO:0044699 single-organism process; GO:0072524 pyridine-containing compound metabolic process; GO:0044237 cellular metabolic process; GO:0006796 phosphate-contain…	-	GO:0016853 isomerase activity; GO:0016857 racemase and epimerase activity, acting on carbohydrates and derivatives; GO:0016854 racemase and epimerase activity; GO:0003824 catalytic activity; GO:0004750 ribulose-phosphate 3-epimerase activity;	mgr01100 Metabolic pathways - Magnaporthe oryzae; mgr01110 Biosynthesis of secondary metabolites - Magnaporthe oryzae; mgr01130 Biosynthesis of antibiotics - Magnaporthe oryzae; mgr00040 Pentose and glucuronate interconversions - Magnaporthe oryzae; mgr00030 Pentose phosphate pathway - Magnaporthe oryzae; mgr01200 Carbon metabolism - Magnaporthe oryzae; mgr01230 Biosynthesis of amino acids - Magn…
MGG_11597	Glucosamine-fructose-6-phosphate aminotransferase		2.13333	yes	-	-	-	-	-
MGG_01594	Uridylate kinase		1.66667	yes	mitochondria	GO:0009165 nucleotide biosynthetic process; GO:0006725 cellular aromatic compound metabolic process; GO:0009117 nucleotide metabolic process; GO:0044699 single-organism process; GO:0009058 biosynthetic process; GO:0006221 pyrimidine nucleotide biosynthetic process; GO:1901566 organonitrogen compound biosynthetic process; GO:0044237 cellular metabolic process; GO:0006796 phosphate-containing compo…	-	GO:0005524 ATP binding; GO:1901265 nucleoside phosphate binding; GO:0001882 nucleoside binding; GO:0043167 ion binding; GO:0019205 nucleobase-containing compound kinase activity; GO:0009041 uridylate kinase activity; GO:0000166 nucleotide binding; GO:0019201 nucleotide kinase activity; GO:0016776 phosphotransferase activity, phosphate group as acceptor; GO:0004127 cytidylate kinase activity; GO:0…	mgr00240 Pyrimidine metabolism - Magnaporthe oryzae; mgr01100 Metabolic pathways - Magnaporthe oryzae;
MGG_01232	ATP synthase subunit g, mitochondrial		7	yes	mitochondria	GO:0009116 nucleoside metabolic process; GO:0042278 purine nucleoside metabolic process; GO:0009167 purine ribonucleoside monophosphate metabolic process; GO:0009117 nucleotide metabolic process; GO:0044699 single-organism process; GO:0046129 purine ribonucleoside biosynthetic process; GO:0009163 nucleoside biosynthetic process; GO:0009058 biosynthetic process; GO:0009156 ribonucleoside monophosp…	GO:0016020 membrane; GO:0098800 inner mitochondrial membrane protein complex; GO:0031090 organelle membrane; GO:0098796 membrane protein complex; GO:0005737 cytoplasm; GO:0032991 macromolecular complex; GO:0098798 mitochondrial protein complex; GO:0044424 intracellular part; GO:0005623 cell; GO:0044455 mitochondrial membrane part; GO:0044422 organelle part; GO:0005740 mitochondrial envelope; GO:0…	GO:0015075 ion transmembrane transporter activity; GO:0022892 substrate-specific transporter activity; GO:0015077 monovalent inorganic cation transmembrane transporter activity; GO:0022890 inorganic cation transmembrane transporter activity; GO:0015078 hydrogen ion transmembrane transporter activity; GO:0008324 cation transmembrane transporter activity; GO:0022891 substrate-specific transmembrane…	mgr01100 Metabolic pathways - Magnaporthe oryzae; mgr00190 Oxidative phosphorylation - Magnaporthe oryzae;
MGG_02489	Branched-chain-amino-acid aminotransferase		4	yes	mitochondria	GO:0044281 small molecule metabolic process; GO:0044763 single-organism cellular process; GO:0006807 nitrogen compound metabolic process; GO:0044699 single-organism process; GO:0044238 primary metabolic process; GO:0044237 cellular metabolic process; GO:0071704 organic substance metabolic process; GO:0008152 metabolic process; GO:0006520 cellular amino acid metabolic process; GO:0044710 single-or…	-	GO:0004084 branched-chain-amino-acid transaminase activity; GO:0016769 transferase activity, transferring nitrogenous groups; GO:0008483 transaminase activity; GO:0003824 catalytic activity; GO:0016740 transferase activity;	mgr01210 2-Oxocarboxylic acid metabolism - Magnaporthe oryzae; mgr01230 Biosynthesis of amino acids - Magnaporthe oryzae; mgr01100 Metabolic pathways - Magnaporthe oryzae; mgr01110 Biosynthesis of secondary metabolites - Magnaporthe oryzae; mgr00280 Valine, leucine and isoleucine degradation - Magnaporthe oryzae; mgr00770 Pantothenate and CoA biosynthesis - Magnaporthe oryzae; mgr01130 Biosynthes…
MGG_01159	Histone H3		5.5	yes	nucleus	-	GO:0043229 intracellular organelle; GO:0043232 intracellular non-membrane-bounded organelle; GO:0044446 intracellular organelle part; GO:0032991 macromolecular complex; GO:0044424 intracellular part; GO:0005623 cell; GO:0044422 organelle part; GO:0044427 chromosomal part; GO:0043228 non-membrane-bounded organelle; GO:0000786 nucleosome; GO:0043226 organelle; GO:0000785 chromatin; GO:0044464 cell …	GO:0097159 organic cyclic compound binding; GO:1901363 heterocyclic compound binding; GO:0003677 DNA binding; GO:0046982 protein heterodimerization activity; GO:0005488 binding; GO:0046983 protein dimerization activity; GO:0003676 nucleic acid binding; GO:0005515 protein binding;	-
MGG_01622	Uroporphyrinogen decarboxylase		2	yes	cytoplasm	GO:0051188 cofactor biosynthetic process; GO:0018130 heterocycle biosynthetic process; GO:0006725 cellular aromatic compound metabolic process; GO:0006779 porphyrin-containing compound biosynthetic process; GO:0006807 nitrogen compound metabolic process; GO:1901360 organic cyclic compound metabolic process; GO:0009058 biosynthetic process; GO:1901566 organonitrogen compound biosynthetic process; …	-	GO:0016831 carboxy-lyase activity; GO:0016829 lyase activity; GO:0004853 uroporphyrinogen decarboxylase activity; GO:0003824 catalytic activity; GO:0016830 carbon-carbon lyase activity;	mgr01100 Metabolic pathways - Magnaporthe oryzae; mgr01110 Biosynthesis of secondary metabolites - Magnaporthe oryzae; mgr00860 Porphyrin and chlorophyll metabolism - Magnaporthe oryzae;
MGG_01061	Coproporphyrinogen III oxidase		0.666667	yes	mitochondria	GO:0051188 cofactor biosynthetic process; GO:0018130 heterocycle biosynthetic process; GO:0006725 cellular aromatic compound metabolic process; GO:0055114 oxidation-reduction process; GO:0006779 porphyrin-containing compound biosynthetic process; GO:1901360 organic cyclic compound metabolic process; GO:0044699 single-organism process; GO:0006807 nitrogen compound metabolic process; GO:0009058 bio…	-	GO:0016627 oxidoreductase activity, acting on the CH-CH group of donors; GO:0016634 oxidoreductase activity, acting on the CH-CH group of donors, oxygen as acceptor; GO:0004109 coproporphyrinogen oxidase activity; GO:0003824 catalytic activity; GO:0016491 oxidoreductase activity;	mgr01100 Metabolic pathways - Magnaporthe oryzae; mgr01110 Biosynthesis of secondary metabolites - Magnaporthe oryzae; mgr00860 Porphyrin and chlorophyll metabolism - Magnaporthe oryzae;
MGG_06445	Histone H3-like centromeric protein cse-4		5.5	yes	-	-	-	-	-
MGG_07216	Versicolorin reductase		3	yes	cytoplasm	-	-	GO:0003824 catalytic activity; GO:0016491 oxidoreductase activity;	mgr01100 Metabolic pathways - Magnaporthe oryzae; mgr01040 Biosynthesis of unsaturated fatty acids - Magnaporthe oryzae; mgr00780 Biotin metabolism - Magnaporthe oryzae; mgr01212 Fatty acid metabolism - Magnaporthe oryzae; mgr00061 Fatty acid biosynthesis - Magnaporthe oryzae;
MGG_10969	Kynureninase		0.5	yes	cytoplasm	GO:0051188 cofactor biosynthetic process; GO:1901606 alpha-amino acid catabolic process; GO:0019362 pyridine nucleotide metabolic process; GO:0009117 nucleotide metabolic process; GO:0044699 single-organism process; GO:0009058 biosynthetic process; GO:0019363 pyridine nucleotide biosynthetic process; GO:0072524 pyridine-containing compound metabolic process; GO:0044237 cellular metabolic process;…	GO:0044424 intracellular part; GO:0005623 cell; GO:0044464 cell part; GO:0005622 intracellular; GO:0005737 cytoplasm;	GO:0097159 organic cyclic compound binding; GO:1901363 heterocyclic compound binding; GO:0030429 kynureninase activity; GO:0003824 catalytic activity; GO:0016822 hydrolase activity, acting on acid carbon-carbon bonds; GO:0005488 binding; GO:0043167 ion binding; GO:0043168 anion binding; GO:0016823 hydrolase activity, acting on acid carbon-carbon bonds, in ketonic substances; GO:0016787 hydrolase …	mgr00380 Tryptophan metabolism - Magnaporthe oryzae; mgr01100 Metabolic pathways - Magnaporthe oryzae;
BNA4	Kynurenine 3-monooxygenase		0	no	-	-	-	-	-
MGG_08104	Peptidyl-prolyl cis-trans isomerase		4.7619	yes	cytoplasm	GO:0044267 cellular protein metabolic process; GO:0044238 primary metabolic process; GO:0018208 peptidyl-proline modification; GO:0000413 protein peptidyl-prolyl isomerization; GO:0044237 cellular metabolic process; GO:0071704 organic substance metabolic process; GO:0006457 protein folding; GO:0018193 peptidyl-amino acid modification; GO:0008152 metabolic process; GO:0044260 cellular macromolecul…	-	GO:0003755 peptidyl-prolyl cis-trans isomerase activity; GO:0005515 protein binding; GO:0016853 isomerase activity; GO:0003824 catalytic activity; GO:0016859 cis-trans isomerase activity; GO:0005488 binding;	-
MGG_06547	Tartrate dehydrogenase/decarboxylase ttuC		4.02778	yes	-	-	-	-	-
MGG_12634	Dihydroorotase		0	yes	cytoplasm	GO:0018130 heterocycle biosynthetic process; GO:0044711 single-organism biosynthetic process; GO:0006725 cellular aromatic compound metabolic process; GO:0044281 small molecule metabolic process; GO:0044763 single-organism cellular process; GO:1901360 organic cyclic compound metabolic process; GO:0006807 nitrogen compound metabolic process; GO:0044699 single-organism process; GO:0009058 biosynthe…	-	GO:0016812 hydrolase activity, acting on carbon-nitrogen (but not peptide) bonds, in cyclic amides; GO:0016787 hydrolase activity; GO:0004151 dihydroorotase activity; GO:0003824 catalytic activity; GO:0016810 hydrolase activity, acting on carbon-nitrogen (but not peptide) bonds;	mgr00240 Pyrimidine metabolism - Magnaporthe oryzae; mgr01100 Metabolic pathways - Magnaporthe oryzae;
MGG_09766	3-deoxy-7-phosphoheptulonate synthase		0	yes	-	-	-	-	-
MGG_01710	Chorismate mutase		4	yes	mitochondria	GO:0043648 dicarboxylic acid metabolic process; GO:0016053 organic acid biosynthetic process; GO:0006725 cellular aromatic compound metabolic process; GO:0044699 single-organism process; GO:0009058 biosynthetic process; GO:1901566 organonitrogen compound biosynthetic process; GO:0044237 cellular metabolic process; GO:0071704 organic substance metabolic process; GO:0008152 metabolic process; GO:00…	-	GO:0004106 chorismate mutase activity; GO:0016853 isomerase activity; GO:0003824 catalytic activity; GO:0016866 intramolecular transferase activity;	mgr01100 Metabolic pathways - Magnaporthe oryzae; mgr01110 Biosynthesis of secondary metabolites - Magnaporthe oryzae; mgr01130 Biosynthesis of antibiotics - Magnaporthe oryzae; mgr00400 Phenylalanine, tyrosine and tryptophan biosynthesis - Magnaporthe oryzae; mgr01230 Biosynthesis of amino acids - Magnaporthe oryzae;
MGG_05207	Protein phosphatase 2C		3	yes	-	-	-	-	-
MGG_06482	STE/STE7 protein kinase		3.2381	yes	-	-	-	-	-
MGG_00657	Adenine phosphoribosyltransferase		3.42857	no	-	-	-	-	-
MGG_00901	2,3-bisphosphoglycerate-independent phosphoglycerate mutase		3.73333	yes	cytoplasm	GO:0046365 monosaccharide catabolic process; GO:0044724 single-organism carbohydrate catabolic process; GO:0044712 single-organism catabolic process; GO:0044281 small molecule metabolic process; GO:0044699 single-organism process; GO:0044282 small molecule catabolic process; GO:0044238 primary metabolic process; GO:0005975 carbohydrate metabolic process; GO:0071704 organic substance metabolic pro…	GO:0044424 intracellular part; GO:0005623 cell; GO:0044464 cell part; GO:0005622 intracellular; GO:0005737 cytoplasm;	GO:0016853 isomerase activity; GO:0046914 transition metal ion binding; GO:0003824 catalytic activity; GO:0005488 binding; GO:0016868 intramolecular transferase activity, phosphotransferases; GO:0043167 ion binding; GO:0043169 cation binding; GO:0046872 metal ion binding; GO:0004619 phosphoglycerate mutase activity; GO:0016866 intramolecular transferase activity; GO:0030145 manganese ion binding;	mgr00260 Glycine, serine and threonine metabolism - Magnaporthe oryzae; mgr01230 Biosynthesis of amino acids - Magnaporthe oryzae; mgr00010 Glycolysis / Gluconeogenesis - Magnaporthe oryzae; mgr01100 Metabolic pathways - Magnaporthe oryzae; mgr01110 Biosynthesis of secondary metabolites - Magnaporthe oryzae; mgr01130 Biosynthesis of antibiotics - Magnaporthe oryzae; mgr01200 Carbon metabolism - M…
MGG_07135	Orotate phosphoribosyltransferase		3	yes	cytoplasm	GO:0009116 nucleoside metabolic process; GO:0009165 nucleotide biosynthetic process; GO:0006725 cellular aromatic compound metabolic process; GO:0009117 nucleotide metabolic process; GO:0044699 single-organism process; GO:0009058 biosynthetic process; GO:0006221 pyrimidine nucleotide biosynthetic process; GO:1901566 organonitrogen compound biosynthetic process; GO:0044237 cellular metabolic proce…	-	GO:0016763 transferase activity, transferring pentosyl groups; GO:0016757 transferase activity, transferring glycosyl groups; GO:0003824 catalytic activity; GO:0016740 transferase activity; GO:0004588 orotate phosphoribosyltransferase activity;	mgr00240 Pyrimidine metabolism - Magnaporthe oryzae; mgr01100 Metabolic pathways - Magnaporthe oryzae;
MGG_07268	Isocitrate dehydrogenase		4.2549	yes	mitochondria	GO:0072350 tricarboxylic acid metabolic process; GO:0008152 metabolic process; GO:0055114 oxidation-reduction process; GO:0044710 single-organism metabolic process; GO:0044281 small molecule metabolic process; GO:0044763 single-organism cellular process; GO:0019752 carboxylic acid metabolic process; GO:0044699 single-organism process; GO:0006102 isocitrate metabolic process; GO:0006082 organic ac…	-	GO:0000287 magnesium ion binding; GO:1901265 nucleoside phosphate binding; GO:0043167 ion binding; GO:0004448 isocitrate dehydrogenase activity; GO:0000166 nucleotide binding; GO:0048037 cofactor binding; GO:0016491 oxidoreductase activity; GO:0016614 oxidoreductase activity, acting on CH-OH group of donors; GO:1901363 heterocyclic compound binding; GO:0097159 organic cyclic compound binding; GO:…	mgr01210 2-Oxocarboxylic acid metabolism - Magnaporthe oryzae; mgr01230 Biosynthesis of amino acids - Magnaporthe oryzae; mgr00480 Glutathione metabolism - Magnaporthe oryzae; mgr01100 Metabolic pathways - Magnaporthe oryzae; mgr01110 Biosynthesis of secondary metabolites - Magnaporthe oryzae; mgr04146 Peroxisome - Magnaporthe oryzae; mgr00020 Citrate cycle (TCA cycle) - Magnaporthe oryzae; mgr01…
MGG_04772	ATP synthase subunit E		0	yes	mitochondria	GO:0009116 nucleoside metabolic process; GO:0042278 purine nucleoside metabolic process; GO:0009167 purine ribonucleoside monophosphate metabolic process; GO:0009117 nucleotide metabolic process; GO:0044699 single-organism process; GO:0046129 purine ribonucleoside biosynthetic process; GO:0009163 nucleoside biosynthetic process; GO:0009058 biosynthetic process; GO:0009156 ribonucleoside monophosp…	GO:0016020 membrane; GO:0098800 inner mitochondrial membrane protein complex; GO:0031090 organelle membrane; GO:0098796 membrane protein complex; GO:0005737 cytoplasm; GO:0032991 macromolecular complex; GO:0098798 mitochondrial protein complex; GO:0044424 intracellular part; GO:0005623 cell; GO:0044455 mitochondrial membrane part; GO:0044422 organelle part; GO:0005740 mitochondrial envelope; GO:0…	GO:0015075 ion transmembrane transporter activity; GO:0022892 substrate-specific transporter activity; GO:0015077 monovalent inorganic cation transmembrane transporter activity; GO:0022890 inorganic cation transmembrane transporter activity; GO:0015078 hydrogen ion transmembrane transporter activity; GO:0008324 cation transmembrane transporter activity; GO:0022891 substrate-specific transmembrane…	mgr00190 Oxidative phosphorylation - Magnaporthe oryzae;
MGG_06764	Guanylate kinase		1.06667	yes	mitochondria	GO:0006725 cellular aromatic compound metabolic process; GO:0009117 nucleotide metabolic process; GO:0044281 small molecule metabolic process; GO:0044763 single-organism cellular process; GO:0072521 purine-containing compound metabolic process; GO:0044699 single-organism process; GO:1901360 organic cyclic compound metabolic process; GO:0006807 nitrogen compound metabolic process; GO:0044238 prima…	-	GO:0016301 kinase activity; GO:0003824 catalytic activity; GO:0004385 guanylate kinase activity; GO:0019205 nucleobase-containing compound kinase activity; GO:0019201 nucleotide kinase activity; GO:0016740 transferase activity; GO:0016776 phosphotransferase activity, phosphate group as acceptor; GO:0016772 transferase activity, transferring phosphorus-containing groups;	mgr01100 Metabolic pathways - Magnaporthe oryzae; mgr00230 Purine metabolism - Magnaporthe oryzae;
MGG_06496	RNA binding effector protein Scp160		0	yes	cytoplasm	-	-	GO:0097159 organic cyclic compound binding; GO:1901363 heterocyclic compound binding; GO:0003723 RNA binding; GO:0005488 binding; GO:0003676 nucleic acid binding;	-
MGG_07137	Rab GDP-dissociation inhibitor		1.71429	yes	cytoplasm	GO:0050794 regulation of cellular process; GO:0044700 single organism signaling; GO:0051716 cellular response to stimulus; GO:0035556 intracellular signal transduction; GO:0055114 oxidation-reduction process; GO:0044699 single-organism process; GO:0071702 organic substance transport; GO:0007264 small GTPase mediated signal transduction; GO:0023052 signaling; GO:0050896 response to stimulus; GO:00…	-	GO:0030234 enzyme regulator activity; GO:0003824 catalytic activity; GO:0005093 Rab GDP-dissociation inhibitor activity; GO:0005092 GDP-dissociation inhibitor activity; GO:0060589 nucleoside-triphosphatase regulator activity; GO:0030695 GTPase regulator activity; GO:0098772 molecular function regulator; GO:0016491 oxidoreductase activity;	-
MGG_06135	GTP-binding protein ypt2		2.7	yes	cytoplasm	GO:0050794 regulation of cellular process; GO:0044700 single organism signaling; GO:0051716 cellular response to stimulus; GO:0007165 signal transduction; GO:0050789 regulation of biological process; GO:0007154 cell communication; GO:0035556 intracellular signal transduction; GO:0044699 single-organism process; GO:0007264 small GTPase mediated signal transduction; GO:0023052 signaling; GO:0050896…	-	GO:1901265 nucleoside phosphate binding; GO:0001882 nucleoside binding; GO:0043167 ion binding; GO:0000166 nucleotide binding; GO:0097159 organic cyclic compound binding; GO:1901363 heterocyclic compound binding; GO:0032549 ribonucleoside binding; GO:0097367 carbohydrate derivative binding; GO:0032553 ribonucleotide binding; GO:0005488 binding; GO:0032550 purine ribonucleoside binding; GO:0043168…	mgr04144 Endocytosis - Magnaporthe oryzae;
MGG_01743	Carbamoyl-phosphate synthase subunit arginine-specific small		4.10714	yes	-	-	-	-	-
MGG_02572	Prion formation protein 1		1.84615	yes	cytoplasm	-	-	GO:0005524 ATP binding; GO:1901265 nucleoside phosphate binding; GO:0001882 nucleoside binding; GO:0043167 ion binding; GO:0016817 hydrolase activity, acting on acid anhydrides; GO:0016787 hydrolase activity; GO:0000166 nucleotide binding; GO:0017111 nucleoside-triphosphatase activity; GO:0016887 ATPase activity; GO:0097159 organic cyclic compound binding; GO:1901363 heterocyclic compound binding…	-
MGG_07060	Importin subunit alpha-1		4	no	-	-	-	-	-
MGG_03196	RCM-1		2	yes	nucleus	-	-	GO:0005515 protein binding; GO:0005488 binding;	-
MGG_00472	Transcriptional activator hap5		2.7	yes	-	-	-	-	-
MGG_00354	Nuclear transcription factor Y subunit A-7		2.7	yes	-	-	-	-	-
MGG_01409	Ubiquitin-activating enzyme E1 1		5.2	yes	cytoplasm	GO:0008152 metabolic process; GO:0044260 cellular macromolecule metabolic process; GO:0044267 cellular protein metabolic process; GO:0006464 cellular protein modification process; GO:0043170 macromolecule metabolic process; GO:0019538 protein metabolic process; GO:0044238 primary metabolic process; GO:0043412 macromolecule modification; GO:0036211 protein modification process; GO:0044237 cellular…	-	GO:0008641 small protein activating enzyme activity; GO:0016877 ligase activity, forming carbon-sulfur bonds; GO:0003824 catalytic activity; GO:0016874 ligase activity;	mgr04120 Ubiquitin mediated proteolysis - Magnaporthe oryzae;
MGG_12122	CMGC/GSK protein kinase		3	yes	nucleus	GO:0016310 phosphorylation; GO:0044267 cellular protein metabolic process; GO:0044238 primary metabolic process; GO:0044237 cellular metabolic process; GO:0006796 phosphate-containing compound metabolic process; GO:0071704 organic substance metabolic process; GO:0008152 metabolic process; GO:0006468 protein phosphorylation; GO:0006793 phosphorus metabolic process; GO:0044260 cellular macromolecul…	-	GO:0005524 ATP binding; GO:1901265 nucleoside phosphate binding; GO:0016773 phosphotransferase activity, alcohol group as acceptor; GO:0001882 nucleoside binding; GO:0043167 ion binding; GO:0004672 protein kinase activity; GO:0000166 nucleotide binding; GO:0097159 organic cyclic compound binding; GO:1901363 heterocyclic compound binding; GO:0032549 ribonucleoside binding; GO:0097367 carbohydrate …	-
MGG_01689	Rho GDP dissociation inhibitor		3	yes	nucleus	-	GO:0044424 intracellular part; GO:0005623 cell; GO:0044464 cell part; GO:0005622 intracellular; GO:0005737 cytoplasm;	GO:0005094 Rho GDP-dissociation inhibitor activity; GO:0098772 molecular function regulator; GO:0030234 enzyme regulator activity; GO:0060589 nucleoside-triphosphatase regulator activity; GO:0005092 GDP-dissociation inhibitor activity; GO:0030695 GTPase regulator activity;	-
MGG_08011	D-amino-acid oxidase		2	yes	extracellular	GO:0046416 D-amino acid metabolic process; GO:0055114 oxidation-reduction process; GO:0044281 small molecule metabolic process; GO:0044763 single-organism cellular process; GO:0006807 nitrogen compound metabolic process; GO:0044699 single-organism process; GO:0044238 primary metabolic process; GO:1901605 alpha-amino acid metabolic process; GO:0044237 cellular metabolic process; GO:0071704 organic…	-	GO:1901265 nucleoside phosphate binding; GO:0050660 flavin adenine dinucleotide binding; GO:0043167 ion binding; GO:0000166 nucleotide binding; GO:0048037 cofactor binding; GO:0071949 FAD binding; GO:0016491 oxidoreductase activity; GO:1901363 heterocyclic compound binding; GO:0097159 organic cyclic compound binding; GO:0003824 catalytic activity; GO:0005488 binding; GO:0043168 anion binding; GO:…	mgr00260 Glycine, serine and threonine metabolism - Magnaporthe oryzae; mgr01100 Metabolic pathways - Magnaporthe oryzae; mgr00330 Arginine and proline metabolism - Magnaporthe oryzae; mgr04146 Peroxisome - Magnaporthe oryzae; mgr01130 Biosynthesis of antibiotics - Magnaporthe oryzae; mgr00472 D-Arginine and D-ornithine metabolism - Magnaporthe oryzae;
MGG_09750	Diphosphomevalonate decarboxylase		0.666667	yes	mitochondria	GO:0006790 sulfur compound metabolic process; GO:0019287 isopentenyl diphosphate biosynthetic process, mevalonate pathway; GO:0006720 isoprenoid metabolic process; GO:0044711 single-organism biosynthetic process; GO:0035383 thioester metabolic process; GO:0008654 phospholipid biosynthetic process; GO:0044763 single-organism cellular process; GO:0044699 single-organism process; GO:0006732 coenzyme…	GO:0044464 cell part; GO:0005622 intracellular; GO:0005737 cytoplasm; GO:0044424 intracellular part; GO:0005829 cytosol; GO:0005623 cell; GO:0044444 cytoplasmic part;	GO:0005524 ATP binding; GO:1901265 nucleoside phosphate binding; GO:0001882 nucleoside binding; GO:0043167 ion binding; GO:0016829 lyase activity; GO:0000166 nucleotide binding; GO:0097159 organic cyclic compound binding; GO:1901363 heterocyclic compound binding; GO:0032549 ribonucleoside binding; GO:0097367 carbohydrate derivative binding; GO:0003824 catalytic activity; GO:0032553 ribonucleotide…	mgr01100 Metabolic pathways - Magnaporthe oryzae; mgr01110 Biosynthesis of secondary metabolites - Magnaporthe oryzae; mgr00900 Terpenoid backbone biosynthesis - Magnaporthe oryzae; mgr01130 Biosynthesis of antibiotics - Magnaporthe oryzae;
MGG_07125	Isopentenyl-diphosphate Delta-isomerase		2	yes	cytoplasm	GO:0006720 isoprenoid metabolic process; GO:0044711 single-organism biosynthetic process; GO:0044763 single-organism cellular process; GO:0044699 single-organism process; GO:0009058 biosynthetic process; GO:0044255 cellular lipid metabolic process; GO:0044238 primary metabolic process; GO:1901576 organic substance biosynthetic process; GO:0044237 cellular metabolic process; GO:0044249 cellular bi…	-	GO:0016787 hydrolase activity; GO:0004452 isopentenyl-diphosphate delta-isomerase activity; GO:0016853 isomerase activity; GO:0016860 intramolecular oxidoreductase activity; GO:0003824 catalytic activity; GO:0016863 intramolecular oxidoreductase activity, transposing C=C bonds;	mgr01100 Metabolic pathways - Magnaporthe oryzae; mgr01110 Biosynthesis of secondary metabolites - Magnaporthe oryzae; mgr00900 Terpenoid backbone biosynthesis - Magnaporthe oryzae; mgr01130 Biosynthesis of antibiotics - Magnaporthe oryzae;
MGG_06249	Translationally controlled tumor protein		42.8338	yes	cytoplasm,nucleus	-	-	-	-
MGG_02418	Vesicular-fusion protein SEC18		12.8762	yes	nucleus	-	-	GO:0005524 ATP binding; GO:1901265 nucleoside phosphate binding; GO:0001882 nucleoside binding; GO:0043167 ion binding; GO:0000166 nucleotide binding; GO:0097159 organic cyclic compound binding; GO:1901363 heterocyclic compound binding; GO:0032549 ribonucleoside binding; GO:0097367 carbohydrate derivative binding; GO:0032553 ribonucleotide binding; GO:0005488 binding; GO:0032550 purine ribonucleo…	-
MGG_10195	Serine/threonine-protein phosphatase PP1		1.4	yes	nucleus	-	-	GO:0016787 hydrolase activity; GO:0003824 catalytic activity;	mgr03015 mRNA surveillance pathway - Magnaporthe oryzae; mgr04113 Meiosis - yeast - Magnaporthe oryzae;
MGG_00680	mRNA 3'-end-processing protein yth-1		2	yes	mitochondria	-	-	GO:0046872 metal ion binding; GO:0043169 cation binding; GO:0005488 binding; GO:0043167 ion binding;	mgr03015 mRNA surveillance pathway - Magnaporthe oryzae;
MGG_08162	Elongation factor Tu		37.4641	yes	mitochondria	GO:0006518 peptide metabolic process; GO:0006414 translational elongation; GO:0043043 peptide biosynthetic process; GO:0044267 cellular protein metabolic process; GO:0006807 nitrogen compound metabolic process; GO:0009058 biosynthetic process; GO:0043603 cellular amide metabolic process; GO:0044238 primary metabolic process; GO:1901566 organonitrogen compound biosynthetic process; GO:1901576 orga…	GO:0005623 cell; GO:0005622 intracellular; GO:0044464 cell part;	GO:0003723 RNA binding; GO:1901265 nucleoside phosphate binding; GO:0003746 translation elongation factor activity; GO:0001882 nucleoside binding; GO:0043167 ion binding; GO:0016817 hydrolase activity, acting on acid anhydrides; GO:0016787 hydrolase activity; GO:0000166 nucleotide binding; GO:0017111 nucleoside-triphosphatase activity; GO:1901363 heterocyclic compound binding; GO:0097159 organic …	-
MGG_09300	DNA replication licensing factor mcm7		1.4	yes	cytoplasm	GO:0006260 DNA replication; GO:0006725 cellular aromatic compound metabolic process; GO:0006259 DNA metabolic process; GO:1901360 organic cyclic compound metabolic process; GO:0006807 nitrogen compound metabolic process; GO:0009058 biosynthetic process; GO:0044238 primary metabolic process; GO:1901576 organic substance biosynthetic process; GO:0044237 cellular metabolic process; GO:0044249 cellul…	GO:0043226 organelle; GO:0043231 intracellular membrane-bounded organelle; GO:0043229 intracellular organelle; GO:0005634 nucleus; GO:0044464 cell part; GO:0005622 intracellular; GO:0032991 macromolecular complex; GO:0044424 intracellular part; GO:0042555 MCM complex; GO:0043234 protein complex; GO:0043227 membrane-bounded organelle; GO:0005623 cell;	GO:0003677 DNA binding; GO:0005524 ATP binding; GO:1901265 nucleoside phosphate binding; GO:0004386 helicase activity; GO:0001882 nucleoside binding; GO:0043167 ion binding; GO:0016817 hydrolase activity, acting on acid anhydrides; GO:0016787 hydrolase activity; GO:0000166 nucleotide binding; GO:0017111 nucleoside-triphosphatase activity; GO:1901363 heterocyclic compound binding; GO:0097159 organ…	mgr04111 Cell cycle - yeast - Magnaporthe oryzae; mgr03030 DNA replication - Magnaporthe oryzae; mgr04113 Meiosis - yeast - Magnaporthe oryzae;
MGG_00685	Replication factor-A protein 1		1.66667	yes	cytoplasm,nucleus	GO:0033554 cellular response to stress; GO:0051716 cellular response to stimulus; GO:0006260 DNA replication; GO:0006725 cellular aromatic compound metabolic process; GO:0006950 response to stress; GO:0006259 DNA metabolic process; GO:1901360 organic cyclic compound metabolic process; GO:0006807 nitrogen compound metabolic process; GO:0009058 biosynthetic process; GO:0044238 primary metabolic pro…	GO:0043226 organelle; GO:0043231 intracellular membrane-bounded organelle; GO:0043229 intracellular organelle; GO:0005634 nucleus; GO:0044464 cell part; GO:0005622 intracellular; GO:0044424 intracellular part; GO:0043227 membrane-bounded organelle; GO:0005623 cell;	GO:0097159 organic cyclic compound binding; GO:1901363 heterocyclic compound binding; GO:0003677 DNA binding; GO:0005488 binding; GO:0003676 nucleic acid binding;	mgr03430 Mismatch repair - Magnaporthe oryzae; mgr03440 Homologous recombination - Magnaporthe oryzae; mgr03030 DNA replication - Magnaporthe oryzae; mgr03420 Nucleotide excision repair - Magnaporthe oryzae;
MGG_01111	Cytochrome c oxidase subunit 6B		3.73333	yes	nucleus	-	GO:0043226 organelle; GO:0043231 intracellular membrane-bounded organelle; GO:0043229 intracellular organelle; GO:0044464 cell part; GO:0005622 intracellular; GO:0005737 cytoplasm; GO:0044424 intracellular part; GO:0043227 membrane-bounded organelle; GO:0005623 cell; GO:0005739 mitochondrion; GO:0044444 cytoplasmic part;	GO:0015075 ion transmembrane transporter activity; GO:0022892 substrate-specific transporter activity; GO:0015077 monovalent inorganic cation transmembrane transporter activity; GO:0016676 oxidoreductase activity, acting on a heme group of donors, oxygen as acceptor; GO:0016675 oxidoreductase activity, acting on a heme group of donors; GO:0015078 hydrogen ion transmembrane transporter activity; G…	mgr01100 Metabolic pathways - Magnaporthe oryzae; mgr00190 Oxidative phosphorylation - Magnaporthe oryzae;
MGG_08885	Mitochondrial import inner membrane translocase subunit tim23		3	yes	plasma membrane	-	-	-	-
MGG_04228	Mitochondrial import inner membrane translocase subunit tim-17		3	yes	plasma membrane	-	-	-	-
MGG_09924	Protoporphyrinogen oxidase		0	yes	mitochondria	GO:0051188 cofactor biosynthetic process; GO:0018130 heterocycle biosynthetic process; GO:0006725 cellular aromatic compound metabolic process; GO:0055114 oxidation-reduction process; GO:0006779 porphyrin-containing compound biosynthetic process; GO:1901360 organic cyclic compound metabolic process; GO:0044699 single-organism process; GO:0006807 nitrogen compound metabolic process; GO:0009058 bio…	-	GO:0016627 oxidoreductase activity, acting on the CH-CH group of donors; GO:0016634 oxidoreductase activity, acting on the CH-CH group of donors, oxygen as acceptor; GO:0003824 catalytic activity; GO:0070818 protoporphyrinogen oxidase activity; GO:0004729 oxygen-dependent protoporphyrinogen oxidase activity; GO:0016491 oxidoreductase activity;	mgr01100 Metabolic pathways - Magnaporthe oryzae; mgr01110 Biosynthesis of secondary metabolites - Magnaporthe oryzae; mgr00860 Porphyrin and chlorophyll metabolism - Magnaporthe oryzae;
MGG_13511	Transcription elongation factor S-II		3.73333	yes	nucleus	GO:0050794 regulation of cellular process; GO:0006725 cellular aromatic compound metabolic process; GO:0097659 nucleic acid-templated transcription; GO:0060255 regulation of macromolecule metabolic process; GO:0019219 regulation of nucleobase-containing compound metabolic process; GO:0009058 biosynthetic process; GO:0044237 cellular metabolic process; GO:0071704 organic substance metabolic proces…	GO:0043226 organelle; GO:0043231 intracellular membrane-bounded organelle; GO:0043229 intracellular organelle; GO:0005634 nucleus; GO:0044464 cell part; GO:0005622 intracellular; GO:0044424 intracellular part; GO:0043227 membrane-bounded organelle; GO:0005623 cell;	GO:0097159 organic cyclic compound binding; GO:1901363 heterocyclic compound binding; GO:0046914 transition metal ion binding; GO:0005488 binding; GO:0003676 nucleic acid binding; GO:0043167 ion binding; GO:0046872 metal ion binding; GO:0043169 cation binding; GO:0008270 zinc ion binding;	-
MGG_06019	Eukaryotic translation initiation factor 5A		12.5048	no	-	-	-	-	-
MGG_01320	Putative uncharacterized protein		0.5	no	-	-	-	-	-
MGG_11383	Phosphoacetylglucosamine mutase		1.66667	yes	mitochondria	GO:0008152 metabolic process; GO:0005975 carbohydrate metabolic process; GO:0044238 primary metabolic process; GO:0071704 organic substance metabolic process;	-	GO:0000287 magnesium ion binding; GO:0016853 isomerase activity; GO:0004610 phosphoacetylglucosamine mutase activity; GO:0003824 catalytic activity; GO:0005488 binding; GO:0016868 intramolecular transferase activity, phosphotransferases; GO:0043167 ion binding; GO:0046872 metal ion binding; GO:0043169 cation binding; GO:0016866 intramolecular transferase activity;	mgr01100 Metabolic pathways - Magnaporthe oryzae; mgr01130 Biosynthesis of antibiotics - Magnaporthe oryzae; mgr00520 Amino sugar and nucleotide sugar metabolism - Magnaporthe oryzae;
MGG_01241	Actl6a protein		1.46667	no	-	-	-	-	-
MGG_08564	Saccharopine dehydrogenase		0.5	no	-	-	-	-	-
MGG_01359	Saccharopine dehydrogenase		0	yes	cytoplasm	GO:0009067 aspartate family amino acid biosynthetic process; GO:0008652 cellular amino acid biosynthetic process; GO:0016053 organic acid biosynthetic process; GO:0044711 single-organism biosynthetic process; GO:0044281 small molecule metabolic process; GO:0044763 single-organism cellular process; GO:0006553 lysine metabolic process; GO:0009066 aspartate family amino acid metabolic process; GO:00…	-	GO:0004754 saccharopine dehydrogenase (NAD+, L-lysine-forming) activity; GO:0016645 oxidoreductase activity, acting on the CH-NH group of donors; GO:0016646 oxidoreductase activity, acting on the CH-NH group of donors, NAD or NADP as acceptor; GO:0003824 catalytic activity; GO:0016491 oxidoreductase activity; GO:0004753 saccharopine dehydrogenase activity;	mgr01100 Metabolic pathways - Magnaporthe oryzae; mgr01110 Biosynthesis of secondary metabolites - Magnaporthe oryzae; mgr00310 Lysine degradation - Magnaporthe oryzae; mgr01130 Biosynthesis of antibiotics - Magnaporthe oryzae; mgr00300 Lysine biosynthesis - Magnaporthe oryzae; mgr01230 Biosynthesis of amino acids - Magnaporthe oryzae;
MGG_13986	Delta(14)-sterol reductase		1.4	yes	plasma membrane	GO:0044699 single-organism process; GO:0008152 metabolic process; GO:0055114 oxidation-reduction process; GO:0044710 single-organism metabolic process;	GO:0016020 membrane;	GO:0016627 oxidoreductase activity, acting on the CH-CH group of donors; GO:0016628 oxidoreductase activity, acting on the CH-CH group of donors, NAD or NADP as acceptor; GO:0003824 catalytic activity; GO:0016491 oxidoreductase activity;	mgr01100 Metabolic pathways - Magnaporthe oryzae; mgr00100 Steroid biosynthesis - Magnaporthe oryzae; mgr01110 Biosynthesis of secondary metabolites - Magnaporthe oryzae; mgr01130 Biosynthesis of antibiotics - Magnaporthe oryzae;
MGG_00767	Putative uncharacterized protein		2	no	-	-	-	-	-
MGG_13487	LYR motif-containing protein 4		2	yes	mitochondria	-	-	-	-
MGG_09253	H/ACA ribonucleoprotein complex subunit 3		4	yes	nucleus	GO:0044085 cellular component biogenesis; GO:0022613 ribonucleoprotein complex biogenesis; GO:0006725 cellular aromatic compound metabolic process; GO:0001522 pseudouridine synthesis; GO:0006807 nitrogen compound metabolic process; GO:0042254 ribosome biogenesis; GO:1901360 organic cyclic compound metabolic process; GO:0044238 primary metabolic process; GO:0044237 cellular metabolic process; GO:0…	-	GO:0030515 snoRNA binding; GO:0097159 organic cyclic compound binding; GO:1901363 heterocyclic compound binding; GO:0003723 RNA binding; GO:0005488 binding; GO:0003676 nucleic acid binding;	mgr03008 Ribosome biogenesis in eukaryotes - Magnaporthe oryzae;
MGG_01551	Long-chain-fatty-acid-CoA ligase 1		2.7	yes	-	-	-	-	-
MGG_05213	YjeF_N domain-containing protein		0	yes	mitochondria	-	-	-	mgr03018 RNA degradation - Magnaporthe oryzae;
MGG_03388	ATP-dependent RNA helicase DHH1		1.66667	yes	nucleus	-	-	GO:0005524 ATP binding; GO:1901265 nucleoside phosphate binding; GO:0001882 nucleoside binding; GO:0043167 ion binding; GO:0000166 nucleotide binding; GO:0097159 organic cyclic compound binding; GO:1901363 heterocyclic compound binding; GO:0032549 ribonucleoside binding; GO:0097367 carbohydrate derivative binding; GO:0032553 ribonucleotide binding; GO:0005488 binding; GO:0003676 nucleic acid bind…	mgr03018 RNA degradation - Magnaporthe oryzae;
MGG_10633	AP-1 complex subunit mu-1		2.4	yes	cytoskeleton	GO:0045184 establishment of protein localization; GO:0006810 transport; GO:0046907 intracellular transport; GO:0070727 cellular macromolecule localization; GO:0051649 establishment of localization in cell; GO:0016192 vesicle-mediated transport; GO:0006886 intracellular protein transport; GO:0071702 organic substance transport; GO:0008104 protein localization; GO:0033036 macromolecule localization…	GO:0016020 membrane; GO:0030119 AP-type membrane coat adaptor complex; GO:0098796 membrane protein complex; GO:0048475 coated membrane; GO:0005737 cytoplasm; GO:0032991 macromolecular complex; GO:0044424 intracellular part; GO:0005623 cell; GO:0044464 cell part; GO:0005622 intracellular; GO:0044425 membrane part; GO:0030131 clathrin adaptor complex; GO:0030118 clathrin coat; GO:0030117 membrane c…	-	-
MGG_03320	AP-1 complex subunit beta-1		1.85714	yes	cytoplasm	GO:0045184 establishment of protein localization; GO:0006810 transport; GO:0046907 intracellular transport; GO:0070727 cellular macromolecule localization; GO:0051649 establishment of localization in cell; GO:0016192 vesicle-mediated transport; GO:0006886 intracellular protein transport; GO:0071702 organic substance transport; GO:0008104 protein localization; GO:0033036 macromolecule localization…	GO:0016020 membrane; GO:0044464 cell part; GO:0005622 intracellular; GO:0098796 membrane protein complex; GO:0044425 membrane part; GO:0048475 coated membrane; GO:0005737 cytoplasm; GO:0032991 macromolecular complex; GO:0044424 intracellular part; GO:0030117 membrane coat; GO:0005623 cell; GO:0043234 protein complex; GO:0044444 cytoplasmic part;	GO:0022892 substrate-specific transporter activity; GO:0008565 protein transporter activity; GO:0005488 binding; GO:0005215 transporter activity;	-
MGG_00365	Guanine nucleotide-binding protein subunit alpha		2.2	yes	-	-	-	-	-
MGG_07000	Ribonucleoside-diphosphate reductase large subunit		0.857143	yes	mitochondria	GO:0006260 DNA replication; GO:0006725 cellular aromatic compound metabolic process; GO:0055114 oxidation-reduction process; GO:0006259 DNA metabolic process; GO:0044699 single-organism process; GO:1901360 organic cyclic compound metabolic process; GO:0006807 nitrogen compound metabolic process; GO:0009058 biosynthetic process; GO:0044238 primary metabolic process; GO:1901576 organic substance bi…	-	GO:0005524 ATP binding; GO:0016725 oxidoreductase activity, acting on CH or CH2 groups; GO:1901265 nucleoside phosphate binding; GO:0001882 nucleoside binding; GO:0043167 ion binding; GO:0061731 ribonucleoside-diphosphate reductase activity; GO:0004748 ribonucleoside-diphosphate reductase activity, thioredoxin disulfide as acceptor; GO:0000166 nucleotide binding; GO:0016491 oxidoreductase activit…	mgr00240 Pyrimidine metabolism - Magnaporthe oryzae; mgr01100 Metabolic pathways - Magnaporthe oryzae; mgr00230 Purine metabolism - Magnaporthe oryzae; mgr00480 Glutathione metabolism - Magnaporthe oryzae;
MGG_04204	Guanine nucleotide-binding protein alpha-2 subunit		2	yes	cytoplasm	GO:0007186 G-protein coupled receptor signaling pathway; GO:0050794 regulation of cellular process; GO:0044700 single organism signaling; GO:0051716 cellular response to stimulus; GO:0007165 signal transduction; GO:0050789 regulation of biological process; GO:0007154 cell communication; GO:0044699 single-organism process; GO:0023052 signaling; GO:0050896 response to stimulus; GO:0009987 cellular …	GO:0016020 membrane; GO:1905360 GTPase complex; GO:0019898 extrinsic component of membrane; GO:0071944 cell periphery; GO:0098796 membrane protein complex; GO:0098797 plasma membrane protein complex; GO:0019897 extrinsic component of plasma membrane; GO:0032991 macromolecular complex; GO:0044424 intracellular part; GO:0005623 cell; GO:0031234 extrinsic component of cytoplasmic side of plasma memb…	GO:1901265 nucleoside phosphate binding; GO:0005102 receptor binding; GO:0031683 G-protein beta/gamma-subunit complex binding; GO:0016817 hydrolase activity, acting on acid anhydrides; GO:0005515 protein binding; GO:0016787 hydrolase activity; GO:0004871 signal transducer activity; GO:1901363 heterocyclic compound binding; GO:0097159 organic cyclic compound binding; GO:0016462 pyrophosphatase act…	-
MGG_14748	Putative uncharacterized protein		8.45455	yes	nucleus	-	GO:0044464 cell part; GO:0005622 intracellular; GO:0032991 macromolecular complex; GO:0044424 intracellular part; GO:1990904 ribonucleoprotein complex; GO:0032040 small-subunit processome; GO:0030529 intracellular ribonucleoprotein complex; GO:0005623 cell; GO:0030684 preribosome;	-	-
MGG_05630	AMP deaminase 2		4	yes	nucleus	GO:0043173 nucleotide salvage; GO:0009165 nucleotide biosynthetic process; GO:0006725 cellular aromatic compound metabolic process; GO:0009167 purine ribonucleoside monophosphate metabolic process; GO:0009259 ribonucleotide metabolic process; GO:0009117 nucleotide metabolic process; GO:0044699 single-organism process; GO:0009058 biosynthetic process; GO:1901566 organonitrogen compound biosyntheti…	-	GO:0047623 adenosine-phosphate deaminase activity; GO:0019239 deaminase activity; GO:0016787 hydrolase activity; GO:0016814 hydrolase activity, acting on carbon-nitrogen (but not peptide) bonds, in cyclic amidines; GO:0003876 AMP deaminase activity; GO:0003824 catalytic activity; GO:0016810 hydrolase activity, acting on carbon-nitrogen (but not peptide) bonds;	mgr01100 Metabolic pathways - Magnaporthe oryzae; mgr01110 Biosynthesis of secondary metabolites - Magnaporthe oryzae; mgr01130 Biosynthesis of antibiotics - Magnaporthe oryzae; mgr00230 Purine metabolism - Magnaporthe oryzae;
MGG_12300	Hydroxyacylglutathione hydrolase		0	yes	cytoplasm	-	-	-	mgr00620 Pyruvate metabolism - Magnaporthe oryzae;
MGG_11543	Lactoylglutathione lyase		1.4	yes	-	-	-	-	-
MGG_04142	Putative uncharacterized protein		8.50909	yes	nucleus	-	-	-	-
MGG_11227	AP-1 complex subunit sigma-1		2.7	yes	mitochondria	GO:0045184 establishment of protein localization; GO:0006810 transport; GO:0071702 organic substance transport; GO:0051179 localization; GO:0033036 macromolecule localization; GO:0008104 protein localization; GO:0015031 protein transport; GO:0051234 establishment of localization;	-	GO:0022892 substrate-specific transporter activity; GO:0008565 protein transporter activity; GO:0005215 transporter activity;	-
MGG_06066	Eukaryotic translation initiation factor 5B		24.6693	yes	nucleus	-	-	GO:1901265 nucleoside phosphate binding; GO:0001882 nucleoside binding; GO:0043167 ion binding; GO:0016817 hydrolase activity, acting on acid anhydrides; GO:0016787 hydrolase activity; GO:0000166 nucleotide binding; GO:0017111 nucleoside-triphosphatase activity; GO:0097159 organic cyclic compound binding; GO:1901363 heterocyclic compound binding; GO:0032549 ribonucleoside binding; GO:0097367 carb…	mgr03013 RNA transport - Magnaporthe oryzae;
MGG_04034	Formate dehydrogenase		3.73333	yes	-	-	-	-	-
MGG_01637	Phosphomannomutase		4	yes	cytoplasm	GO:0009226 nucleotide-sugar biosynthetic process; GO:0018130 heterocycle biosynthetic process; GO:0006725 cellular aromatic compound metabolic process; GO:0034654 nucleobase-containing compound biosynthetic process; GO:1901360 organic cyclic compound metabolic process; GO:0006807 nitrogen compound metabolic process; GO:0009058 biosynthetic process; GO:0044238 primary metabolic process; GO:0044237…	GO:0044424 intracellular part; GO:0005623 cell; GO:0044464 cell part; GO:0005622 intracellular; GO:0005737 cytoplasm;	GO:0004615 phosphomannomutase activity; GO:0016853 isomerase activity; GO:0003824 catalytic activity; GO:0016866 intramolecular transferase activity; GO:0016868 intramolecular transferase activity, phosphotransferases;	mgr01100 Metabolic pathways - Magnaporthe oryzae; mgr00051 Fructose and mannose metabolism - Magnaporthe oryzae; mgr01110 Biosynthesis of secondary metabolites - Magnaporthe oryzae; mgr01130 Biosynthesis of antibiotics - Magnaporthe oryzae; mgr00520 Amino sugar and nucleotide sugar metabolism - Magnaporthe oryzae;
MGG_01288	Mannose-1-phosphate guanyltransferase		0.4	yes	cytoplasm	GO:0009058 biosynthetic process; GO:0008152 metabolic process;	-	GO:0016779 nucleotidyltransferase activity; GO:0003824 catalytic activity; GO:0016740 transferase activity; GO:0016772 transferase activity, transferring phosphorus-containing groups;	mgr01100 Metabolic pathways - Magnaporthe oryzae; mgr00051 Fructose and mannose metabolism - Magnaporthe oryzae; mgr01110 Biosynthesis of secondary metabolites - Magnaporthe oryzae; mgr00520 Amino sugar and nucleotide sugar metabolism - Magnaporthe oryzae;
MGG_07803	D-alanine-poly(Phosphoribitol) ligase subunit 1		3.42857	yes	mitochondria	GO:0008152 metabolic process;	-	GO:0003824 catalytic activity;	-
MGG_01217	Multiple RNA-binding domain-containing protein 1		9.69697	yes	nucleus	-	-	GO:0097159 organic cyclic compound binding; GO:1901363 heterocyclic compound binding; GO:1901265 nucleoside phosphate binding; GO:0005488 binding; GO:0003676 nucleic acid binding; GO:0000166 nucleotide binding; GO:0036094 small molecule binding;	-
MGG_12455	Polyketide synthase		3.42857	no	-	-	-	-	-
MGG_12451	Polyketide synthase		3.42857	no	-	-	-	-	-
MGG_03893	Pre-mRNA-splicing factor ATP-dependent RNA helicase prp43		4	yes	nucleus	-	-	GO:1901265 nucleoside phosphate binding; GO:0008026 ATP-dependent helicase activity; GO:0016817 hydrolase activity, acting on acid anhydrides; GO:0016787 hydrolase activity; GO:0016887 ATPase activity; GO:0097159 organic cyclic compound binding; GO:1901363 heterocyclic compound binding; GO:0016462 pyrophosphatase activity; GO:0003824 catalytic activity; GO:0032553 ribonucleotide binding; GO:00054…	mgr03040 Spliceosome - Magnaporthe oryzae;
MGG_08012	UDP-glucose 4-epimerase		0	yes	cytoplasm	GO:0044723 single-organism carbohydrate metabolic process; GO:0008152 metabolic process; GO:0044710 single-organism metabolic process; GO:0044281 small molecule metabolic process; GO:0005996 monosaccharide metabolic process; GO:0044699 single-organism process; GO:0044238 primary metabolic process; GO:0005975 carbohydrate metabolic process; GO:0006012 galactose metabolic process; GO:0019318 hexose…	-	GO:0016853 isomerase activity; GO:0003824 catalytic activity; GO:0016854 racemase and epimerase activity; GO:0016857 racemase and epimerase activity, acting on carbohydrates and derivatives; GO:0003978 UDP-glucose 4-epimerase activity;	mgr01100 Metabolic pathways - Magnaporthe oryzae; mgr00520 Amino sugar and nucleotide sugar metabolism - Magnaporthe oryzae; mgr00052 Galactose metabolism - Magnaporthe oryzae;
MGG_01404	NAD(P)H-dependent D-xylose reductase		0	yes	cytoplasm	GO:0044699 single-organism process; GO:0008152 metabolic process; GO:0055114 oxidation-reduction process; GO:0044710 single-organism metabolic process;	-	GO:0003824 catalytic activity; GO:0016491 oxidoreductase activity;	mgr01100 Metabolic pathways - Magnaporthe oryzae; mgr00040 Pentose and glucuronate interconversions - Magnaporthe oryzae;
MGG_01176	D-xylulose reductase A		0.666667	yes	cytoplasm	GO:0044699 single-organism process; GO:0008152 metabolic process; GO:0055114 oxidation-reduction process; GO:0044710 single-organism metabolic process;	-	GO:0046914 transition metal ion binding; GO:0003824 catalytic activity; GO:0005488 binding; GO:0043167 ion binding; GO:0046872 metal ion binding; GO:0043169 cation binding; GO:0008270 zinc ion binding; GO:0016491 oxidoreductase activity;	mgr01100 Metabolic pathways - Magnaporthe oryzae; mgr00040 Pentose and glucuronate interconversions - Magnaporthe oryzae;
MGG_12159	Uridine kinase		1.06667	yes	cytoskeleton	GO:0009116 nucleoside metabolic process; GO:0006725 cellular aromatic compound metabolic process; GO:0044281 small molecule metabolic process; GO:0044763 single-organism cellular process; GO:0044699 single-organism process; GO:1901360 organic cyclic compound metabolic process; GO:0006807 nitrogen compound metabolic process; GO:0044238 primary metabolic process; GO:0044237 cellular metabolic proce…	-	GO:0005524 ATP binding; GO:1901265 nucleoside phosphate binding; GO:0001882 nucleoside binding; GO:0043167 ion binding; GO:0000166 nucleotide binding; GO:0097159 organic cyclic compound binding; GO:1901363 heterocyclic compound binding; GO:0032549 ribonucleoside binding; GO:0097367 carbohydrate derivative binding; GO:0016301 kinase activity; GO:0003824 catalytic activity; GO:0032553 ribonucleotid…	mgr00240 Pyrimidine metabolism - Magnaporthe oryzae; mgr01100 Metabolic pathways - Magnaporthe oryzae;
MGG_10196	Bromodomain containing 1		0.5	yes	mitochondria	-	-	GO:0043169 cation binding; GO:0046872 metal ion binding; GO:0005515 protein binding; GO:0008270 zinc ion binding; GO:0046914 transition metal ion binding; GO:0005488 binding; GO:0043167 ion binding;	-
MGG_01079	Ras-like protein Rab-11A		1.53333	yes	cytoplasm,nucleus	GO:0050794 regulation of cellular process; GO:0044700 single organism signaling; GO:0051716 cellular response to stimulus; GO:0007165 signal transduction; GO:0050789 regulation of biological process; GO:0007154 cell communication; GO:0035556 intracellular signal transduction; GO:0044699 single-organism process; GO:0007264 small GTPase mediated signal transduction; GO:0023052 signaling; GO:0050896…	-	GO:1901265 nucleoside phosphate binding; GO:0001882 nucleoside binding; GO:0043167 ion binding; GO:0000166 nucleotide binding; GO:0097159 organic cyclic compound binding; GO:1901363 heterocyclic compound binding; GO:0032549 ribonucleoside binding; GO:0097367 carbohydrate derivative binding; GO:0032553 ribonucleotide binding; GO:0005488 binding; GO:0032550 purine ribonucleoside binding; GO:0043168…	mgr04144 Endocytosis - Magnaporthe oryzae;
MGG_08590	Nucleoporin NIC96		2.7	yes	extracellular	GO:0006810 transport; GO:0051179 localization; GO:0051234 establishment of localization;	GO:0043229 intracellular organelle; GO:0005643 nuclear pore; GO:0005635 nuclear envelope; GO:0044446 intracellular organelle part; GO:0031967 organelle envelope; GO:0012505 endomembrane system; GO:0032991 macromolecular complex; GO:0044424 intracellular part; GO:0005623 cell; GO:0044422 organelle part; GO:0043226 organelle; GO:0043231 intracellular membrane-bounded organelle; GO:0005634 nucleus; …	-	mgr03013 RNA transport - Magnaporthe oryzae;
MGG_00946	Poly(A)+ RNA export protein		2	yes	cytoplasm,nucleus	-	-	GO:0005515 protein binding; GO:0005488 binding;	mgr03013 RNA transport - Magnaporthe oryzae;
MGG_01204	MADS-box MEF2 type transcription factor		2	yes	nucleus	GO:0044700 single organism signaling; GO:0009891 positive regulation of biosynthetic process; GO:0044699 single-organism process; GO:0044237 cellular metabolic process; GO:0006796 phosphate-containing compound metabolic process; GO:2001141 regulation of RNA biosynthetic process; GO:0008152 metabolic process; GO:0007165 signal transduction; GO:0007154 cell communication; GO:0009893 positive regula…	-	GO:0003677 DNA binding; GO:0000976 transcription regulatory region sequence-specific DNA binding; GO:0003690 double-stranded DNA binding; GO:0046983 protein dimerization activity; GO:1990837 sequence-specific double-stranded DNA binding; GO:0001012 RNA polymerase II regulatory region DNA binding; GO:0005515 protein binding; GO:0043565 sequence-specific DNA binding; GO:1901363 heterocyclic compoun…	mgr04011 MAPK signaling pathway - yeast - Magnaporthe oryzae;
MGG_07271	Mitochondrial ribosomal small subunit component		12.5048	yes	mitochondria	-	-	-	-
MGG_06139	Squalene monooxygenase		2.7	yes	plasma membrane	GO:0044699 single-organism process; GO:0008152 metabolic process; GO:0055114 oxidation-reduction process; GO:0044710 single-organism metabolic process;	GO:0031224 intrinsic component of membrane; GO:0016020 membrane; GO:0016021 integral component of membrane; GO:0044425 membrane part;	GO:0016709 oxidoreductase activity, acting on paired donors, with incorporation or reduction of molecular oxygen, NAD(P)H as one donor, and incorporation of one atom of oxygen; GO:1901265 nucleoside phosphate binding; GO:0050660 flavin adenine dinucleotide binding; GO:0043167 ion binding; GO:0016705 oxidoreductase activity, acting on paired donors, with incorporation or reduction of molecular oxy…	mgr01100 Metabolic pathways - Magnaporthe oryzae; mgr00100 Steroid biosynthesis - Magnaporthe oryzae; mgr01110 Biosynthesis of secondary metabolites - Magnaporthe oryzae; mgr01130 Biosynthesis of antibiotics - Magnaporthe oryzae; mgr00909 Sesquiterpenoid and triterpenoid biosynthesis - Magnaporthe oryzae;
MGG_08880	electron transfer flavoprotein-ubiquinone oxidoreductase		2	yes	mitochondria	GO:0044699 single-organism process; GO:0008152 metabolic process; GO:0055114 oxidation-reduction process; GO:0044710 single-organism metabolic process;	-	GO:0003824 catalytic activity; GO:0016491 oxidoreductase activity;	-
MGG_04438	ADP-ribosylation factor		1.5	yes	-	-	-	-	-
MGG_01745	Zinc finger protein gcs1		0.666667	yes	nucleus	-	-	GO:0098772 molecular function regulator; GO:0030234 enzyme regulator activity; GO:0008047 enzyme activator activity; GO:0060589 nucleoside-triphosphatase regulator activity; GO:0005096 GTPase activator activity; GO:0030695 GTPase regulator activity;	mgr04144 Endocytosis - Magnaporthe oryzae;
MGG_05196	Acetoacetate-CoA ligase		5.57143	yes	cytoplasm	GO:0044699 single-organism process; GO:0008152 metabolic process; GO:0044238 primary metabolic process; GO:0044710 single-organism metabolic process; GO:0006629 lipid metabolic process; GO:0071704 organic substance metabolic process;	-	GO:0030729 acetoacetate-CoA ligase activity; GO:0016877 ligase activity, forming carbon-sulfur bonds; GO:0003824 catalytic activity; GO:0016874 ligase activity; GO:0016878 acid-thiol ligase activity;	mgr00280 Valine, leucine and isoleucine degradation - Magnaporthe oryzae; mgr00650 Butanoate metabolism - Magnaporthe oryzae;
MGG_02834	Glucosamine 6-phosphate acetyltransferase		3	yes	cytoplasm	-	-	GO:0016746 transferase activity, transferring acyl groups; GO:0008080 N-acetyltransferase activity; GO:0003824 catalytic activity; GO:0016740 transferase activity; GO:0016747 transferase activity, transferring acyl groups other than amino-acyl groups; GO:0016407 acetyltransferase activity; GO:0016410 N-acyltransferase activity;	mgr00520 Amino sugar and nucleotide sugar metabolism - Magnaporthe oryzae;
MGG_05438	Hsc70 cochaperone		1.66667	yes	extracellular	-	-	GO:0005515 protein binding; GO:0005488 binding;	-
MGG_00969	Asparagine synthetase		4	yes	mitochondria	GO:0016053 organic acid biosynthetic process; GO:0009066 aspartate family amino acid metabolic process; GO:0044699 single-organism process; GO:0009058 biosynthetic process; GO:1901566 organonitrogen compound biosynthetic process; GO:0044237 cellular metabolic process; GO:0071704 organic substance metabolic process; GO:0008152 metabolic process; GO:0006520 cellular amino acid metabolic process; GO…	-	GO:0016879 ligase activity, forming carbon-nitrogen bonds; GO:0016884 carbon-nitrogen ligase activity, with glutamine as amido-N-donor; GO:0003824 catalytic activity; GO:0004066 asparagine synthase (glutamine-hydrolyzing) activity; GO:0016874 ligase activity;	mgr00250 Alanine, aspartate and glutamate metabolism - Magnaporthe oryzae; mgr01100 Metabolic pathways - Magnaporthe oryzae; mgr01110 Biosynthesis of secondary metabolites - Magnaporthe oryzae;
MGG_04227	WD repeat-containing protein		2	yes	nucleus	GO:0006508 proteolysis; GO:0008152 metabolic process; GO:0043170 macromolecule metabolic process; GO:0019538 protein metabolic process; GO:0044238 primary metabolic process; GO:0071704 organic substance metabolic process;	-	GO:0070011 peptidase activity, acting on L-amino acid peptides; GO:0005515 protein binding; GO:0008237 metallopeptidase activity; GO:0016787 hydrolase activity; GO:0008233 peptidase activity; GO:0003824 catalytic activity; GO:0005488 binding;	-
MGG_05024	N-carbamoyl-L-amino acid hydrolase		2	yes	-	-	-	-	-
MGG_13532	Chromatin structure-remodeling complex protein rsc1		3	yes	mitochondria	-	-	GO:0005515 protein binding; GO:0003682 chromatin binding; GO:0005488 binding;	-
MGG_04895	Isocitrate lyase		0.666667	yes	peroxisome	GO:0008152 metabolic process; GO:0044710 single-organism metabolic process; GO:0044281 small molecule metabolic process; GO:0044763 single-organism cellular process; GO:0019752 carboxylic acid metabolic process; GO:0044699 single-organism process; GO:0006082 organic acid metabolic process; GO:0044237 cellular metabolic process; GO:0009987 cellular process; GO:0043436 oxoacid metabolic process; GO…	-	GO:0016829 lyase activity; GO:0016833 oxo-acid-lyase activity; GO:0003824 catalytic activity; GO:0004451 isocitrate lyase activity; GO:0016830 carbon-carbon lyase activity;	mgr01100 Metabolic pathways - Magnaporthe oryzae; mgr01110 Biosynthesis of secondary metabolites - Magnaporthe oryzae; mgr00630 Glyoxylate and dicarboxylate metabolism - Magnaporthe oryzae; mgr01200 Carbon metabolism - Magnaporthe oryzae;
MGG_12996	Glutamate-5-semialdehyde dehydrogenase		5	yes	cytoplasm	GO:0016053 organic acid biosynthetic process; GO:0044699 single-organism process; GO:0009058 biosynthetic process; GO:1901566 organonitrogen compound biosynthetic process; GO:0044237 cellular metabolic process; GO:0009084 glutamine family amino acid biosynthetic process; GO:0071704 organic substance metabolic process; GO:0008152 metabolic process; GO:0006520 cellular amino acid metabolic process;…	-	GO:0016620 oxidoreductase activity, acting on the aldehyde or oxo group of donors, NAD or NADP as acceptor; GO:0097159 organic cyclic compound binding; GO:1901363 heterocyclic compound binding; GO:0004350 glutamate-5-semialdehyde dehydrogenase activity; GO:1901265 nucleoside phosphate binding; GO:0003824 catalytic activity; GO:0005488 binding; GO:0016903 oxidoreductase activity, acting on the ald…	mgr01100 Metabolic pathways - Magnaporthe oryzae; mgr00330 Arginine and proline metabolism - Magnaporthe oryzae; mgr01110 Biosynthesis of secondary metabolites - Magnaporthe oryzae; mgr00332 Carbapenem biosynthesis - Magnaporthe oryzae; mgr01130 Biosynthesis of antibiotics - Magnaporthe oryzae; mgr01230 Biosynthesis of amino acids - Magnaporthe oryzae;
MGG_06498	5'-methylthioadenosine phosphorylase		0.666667	yes	mitochondria	GO:0009116 nucleoside metabolic process; GO:0006725 cellular aromatic compound metabolic process; GO:0044281 small molecule metabolic process; GO:0044763 single-organism cellular process; GO:0044699 single-organism process; GO:1901360 organic cyclic compound metabolic process; GO:0006807 nitrogen compound metabolic process; GO:0044238 primary metabolic process; GO:0044237 cellular metabolic proce…	-	GO:0004731 purine-nucleoside phosphorylase activity; GO:0016763 transferase activity, transferring pentosyl groups; GO:0017061 S-methyl-5-thioadenosine phosphorylase activity; GO:0016757 transferase activity, transferring glycosyl groups; GO:0003824 catalytic activity; GO:0016740 transferase activity;	mgr01100 Metabolic pathways - Magnaporthe oryzae; mgr00270 Cysteine and methionine metabolism - Magnaporthe oryzae;
MGG_00847	Eukaryotic translation initiation factor 2A		8	yes	cytoplasm	-	-	GO:0005515 protein binding; GO:0005488 binding;	-
MGG_06786	Disulfide-isomerase A6 precurso		2.7	yes	cytoplasm	GO:0050794 regulation of cellular process; GO:0042592 homeostatic process; GO:0065008 regulation of biological quality; GO:0050789 regulation of biological process; GO:0045454 cell redox homeostasis; GO:0044763 single-organism cellular process; GO:0019725 cellular homeostasis; GO:0044699 single-organism process; GO:0009987 cellular process; GO:0065007 biological regulation;	-	-	mgr04141 Protein processing in endoplasmic reticulum - Magnaporthe oryzae;
MGG_05077	Putative uncharacterized protein		0.666667	no	-	-	-	-	-
MGG_06137	Dolichyl-phosphate beta-glucosyltransferase		0	yes	cytoplasm	-	-	-	mgr01100 Metabolic pathways - Magnaporthe oryzae; mgr00510 N-Glycan biosynthesis - Magnaporthe oryzae;
MGG_08164	Protein disulfide-isomerase erp38		2.7	yes	extracellular	GO:0050794 regulation of cellular process; GO:0042592 homeostatic process; GO:0065008 regulation of biological quality; GO:0050789 regulation of biological process; GO:0045454 cell redox homeostasis; GO:0044763 single-organism cellular process; GO:0019725 cellular homeostasis; GO:0044699 single-organism process; GO:0009987 cellular process; GO:0065007 biological regulation;	GO:0043226 organelle; GO:0043231 intracellular membrane-bounded organelle; GO:0043229 intracellular organelle; GO:0005783 endoplasmic reticulum; GO:0044464 cell part; GO:0005622 intracellular; GO:0005737 cytoplasm; GO:0012505 endomembrane system; GO:0044424 intracellular part; GO:0043227 membrane-bounded organelle; GO:0005623 cell; GO:0044444 cytoplasmic part;	GO:0016853 isomerase activity; GO:0003824 catalytic activity;	mgr04141 Protein processing in endoplasmic reticulum - Magnaporthe oryzae;
MGG_03173	RuvB-like helicase 2		2.4	yes	cytoskeleton	-	-	GO:0005524 ATP binding; GO:1901265 nucleoside phosphate binding; GO:0004386 helicase activity; GO:0001882 nucleoside binding; GO:0043167 ion binding; GO:0016817 hydrolase activity, acting on acid anhydrides; GO:0016787 hydrolase activity; GO:0000166 nucleotide binding; GO:0017111 nucleoside-triphosphatase activity; GO:0097159 organic cyclic compound binding; GO:1901363 heterocyclic compound bindi…	-
MGG_05753	Protein disulfide-isomerase		1.5	yes	cytoplasm	GO:0050794 regulation of cellular process; GO:0042592 homeostatic process; GO:0065008 regulation of biological quality; GO:0050789 regulation of biological process; GO:0045454 cell redox homeostasis; GO:0044763 single-organism cellular process; GO:0019725 cellular homeostasis; GO:0044699 single-organism process; GO:0009987 cellular process; GO:0065007 biological regulation;	GO:0043226 organelle; GO:0043231 intracellular membrane-bounded organelle; GO:0043229 intracellular organelle; GO:0005783 endoplasmic reticulum; GO:0044464 cell part; GO:0005622 intracellular; GO:0005737 cytoplasm; GO:0012505 endomembrane system; GO:0044424 intracellular part; GO:0043227 membrane-bounded organelle; GO:0005623 cell; GO:0044444 cytoplasmic part;	GO:0016853 isomerase activity; GO:0003824 catalytic activity;	mgr04141 Protein processing in endoplasmic reticulum - Magnaporthe oryzae;
MGG_03982	Actin		1.97802	yes	-	-	-	-	-
MGG_00800	STE/STE7/MEK1 protein kinase		3.2381	yes	-	-	-	-	-
MGG_09457	Thymidylate kinase		0	yes	cytoskeleton	GO:0009165 nucleotide biosynthetic process; GO:0006725 cellular aromatic compound metabolic process; GO:0009139 pyrimidine nucleoside diphosphate biosynthetic process; GO:0009117 nucleotide metabolic process; GO:0044699 single-organism process; GO:0006221 pyrimidine nucleotide biosynthetic process; GO:0009058 biosynthetic process; GO:0009138 pyrimidine nucleoside diphosphate metabolic process; GO…	-	GO:0005524 ATP binding; GO:1901265 nucleoside phosphate binding; GO:0001882 nucleoside binding; GO:0043167 ion binding; GO:0019205 nucleobase-containing compound kinase activity; GO:0000166 nucleotide binding; GO:0019201 nucleotide kinase activity; GO:0016776 phosphotransferase activity, phosphate group as acceptor; GO:0004798 thymidylate kinase activity; GO:0097159 organic cyclic compound bindin…	mgr00240 Pyrimidine metabolism - Magnaporthe oryzae; mgr01100 Metabolic pathways - Magnaporthe oryzae;
MGG_08262	Putidaredoxin reductase		1.66667	yes	cytoplasm	GO:0050794 regulation of cellular process; GO:0042592 homeostatic process; GO:0065008 regulation of biological quality; GO:0008152 metabolic process; GO:0050789 regulation of biological process; GO:0055114 oxidation-reduction process; GO:0044710 single-organism metabolic process; GO:0045454 cell redox homeostasis; GO:0044763 single-organism cellular process; GO:0019725 cellular homeostasis; GO:00…	-	GO:0051537 2 iron, 2 sulfur cluster binding; GO:1901265 nucleoside phosphate binding; GO:0050660 flavin adenine dinucleotide binding; GO:0043167 ion binding; GO:0000166 nucleotide binding; GO:0048037 cofactor binding; GO:0016491 oxidoreductase activity; GO:1901363 heterocyclic compound binding; GO:0097159 organic cyclic compound binding; GO:0003824 catalytic activity; GO:0051536 iron-sulfur clust…	-
MGG_01598	Inorganic pyrophosphatase		7	no	-	-	-	-	-
MGG_06426	Nup188p-like protein		2	yes	plasma membrane	-	-	-	mgr03013 RNA transport - Magnaporthe oryzae;
MGG_00778	Methionyl-tRNA transformylase		0.666667	yes	mitochondria	GO:0009058 biosynthetic process; GO:0008152 metabolic process;	-	GO:0016741 transferase activity, transferring one-carbon groups; GO:0016742 hydroxymethyl-, formyl- and related transferase activity; GO:0003824 catalytic activity; GO:0016740 transferase activity;	mgr00970 Aminoacyl-tRNA biosynthesis - Magnaporthe oryzae; mgr00670 One carbon pool by folate - Magnaporthe oryzae;
MGG_04616	Epsin-1		3	yes	nucleus	-	-	-	mgr04144 Endocytosis - Magnaporthe oryzae;
MGG_06951	CAAX prenyl protease 1		0.4	yes	plasma membrane	GO:0006508 proteolysis; GO:0008152 metabolic process; GO:0043170 macromolecule metabolic process; GO:0019538 protein metabolic process; GO:0044238 primary metabolic process; GO:0071704 organic substance metabolic process;	-	GO:0004175 endopeptidase activity; GO:0004222 metalloendopeptidase activity; GO:0008233 peptidase activity; GO:0003824 catalytic activity; GO:0070011 peptidase activity, acting on L-amino acid peptides; GO:0016787 hydrolase activity; GO:0008237 metallopeptidase activity;	mgr00900 Terpenoid backbone biosynthesis - Magnaporthe oryzae; mgr01130 Biosynthesis of antibiotics - Magnaporthe oryzae;
MGG_01287	Farnesyltransferase subunit beta		0.5	yes	mitochondria	GO:0050794 regulation of cellular process; GO:0042127 regulation of cell proliferation; GO:0044267 cellular protein metabolic process; GO:0044238 primary metabolic process; GO:0044237 cellular metabolic process; GO:0097354 prenylation; GO:0071704 organic substance metabolic process; GO:0008152 metabolic process; GO:0018342 protein prenylation; GO:0050789 regulation of biological process; GO:00183…	GO:1902494 catalytic complex; GO:0005965 protein farnesyltransferase complex; GO:0044464 cell part; GO:0005622 intracellular; GO:0005737 cytoplasm; GO:0032991 macromolecular complex; GO:0044424 intracellular part; GO:1990234 transferase complex; GO:0005623 cell; GO:0044444 cytoplasmic part;	GO:0003824 catalytic activity;	mgr00900 Terpenoid backbone biosynthesis - Magnaporthe oryzae; mgr01130 Biosynthesis of antibiotics - Magnaporthe oryzae;
MGG_04143	Ras-like protein Rab-6A		3	yes	-	-	-	-	-
MGG_06962	GTP-binding protein ypt1		2.4	yes	cytoplasm,nucleus	GO:0050794 regulation of cellular process; GO:0044700 single organism signaling; GO:0051716 cellular response to stimulus; GO:0007165 signal transduction; GO:0050789 regulation of biological process; GO:0007154 cell communication; GO:0035556 intracellular signal transduction; GO:0044699 single-organism process; GO:0007264 small GTPase mediated signal transduction; GO:0023052 signaling; GO:0050896…	-	GO:1901265 nucleoside phosphate binding; GO:0001882 nucleoside binding; GO:0043167 ion binding; GO:0000166 nucleotide binding; GO:0097159 organic cyclic compound binding; GO:1901363 heterocyclic compound binding; GO:0032549 ribonucleoside binding; GO:0097367 carbohydrate derivative binding; GO:0032553 ribonucleotide binding; GO:0005488 binding; GO:0032550 purine ribonucleoside binding; GO:0043168…	-
MGG_05427	Microtubule-associated protein RP/EB family member 1		2.7	yes	cytoplasm	-	-	GO:0015631 tubulin binding; GO:0005515 protein binding; GO:0008092 cytoskeletal protein binding; GO:0008017 microtubule binding; GO:0005488 binding;	-
MGG_10268	STE/STE7 protein kinase		3.2381	yes	nucleus	GO:0016310 phosphorylation; GO:0044267 cellular protein metabolic process; GO:0044238 primary metabolic process; GO:0044237 cellular metabolic process; GO:0006796 phosphate-containing compound metabolic process; GO:0071704 organic substance metabolic process; GO:0008152 metabolic process; GO:0006468 protein phosphorylation; GO:0006793 phosphorus metabolic process; GO:0044260 cellular macromolecul…	-	GO:0005524 ATP binding; GO:1901265 nucleoside phosphate binding; GO:0016773 phosphotransferase activity, alcohol group as acceptor; GO:0001882 nucleoside binding; GO:0043167 ion binding; GO:0004672 protein kinase activity; GO:0000166 nucleotide binding; GO:0097159 organic cyclic compound binding; GO:1901363 heterocyclic compound binding; GO:0032549 ribonucleoside binding; GO:0097367 carbohydrate …	mgr04011 MAPK signaling pathway - yeast - Magnaporthe oryzae; mgr04139 Mitophagy - yeast - Magnaporthe oryzae;
MGG_06668	protein mlo3-like protein		1.06667	yes	nucleus	-	-	GO:0097159 organic cyclic compound binding; GO:1901363 heterocyclic compound binding; GO:1901265 nucleoside phosphate binding; GO:0005488 binding; GO:0003676 nucleic acid binding; GO:0000166 nucleotide binding; GO:0036094 small molecule binding;	mgr03013 RNA transport - Magnaporthe oryzae; mgr03040 Spliceosome - Magnaporthe oryzae; mgr03015 mRNA surveillance pathway - Magnaporthe oryzae;
MGG_03880	Alcohol dehydrogenase 1		0.666667	yes	cytoplasm	GO:0044699 single-organism process; GO:0008152 metabolic process; GO:0055114 oxidation-reduction process; GO:0044710 single-organism metabolic process;	-	GO:0046914 transition metal ion binding; GO:0003824 catalytic activity; GO:0005488 binding; GO:0043167 ion binding; GO:0046872 metal ion binding; GO:0043169 cation binding; GO:0008270 zinc ion binding; GO:0016491 oxidoreductase activity;	mgr01100 Metabolic pathways - Magnaporthe oryzae; mgr01110 Biosynthesis of secondary metabolites - Magnaporthe oryzae; mgr01130 Biosynthesis of antibiotics - Magnaporthe oryzae; mgr00071 Fatty acid degradation - Magnaporthe oryzae; mgr00350 Tyrosine metabolism - Magnaporthe oryzae; mgr00010 Glycolysis / Gluconeogenesis - Magnaporthe oryzae;
MGG_06627	Defective in cullin neddylation protein 1		0	yes	mitochondria	-	-	GO:0005515 protein binding; GO:0005488 binding;	-
MGG_03147	Glycerol-3-phosphate dehydrogenase		0	yes	mitochondria	GO:0008152 metabolic process; GO:0006793 phosphorus metabolic process; GO:0055114 oxidation-reduction process; GO:0044710 single-organism metabolic process; GO:0052646 alditol phosphate metabolic process; GO:0044699 single-organism process; GO:1901135 carbohydrate derivative metabolic process; GO:0019637 organophosphate metabolic process; GO:0006072 glycerol-3-phosphate metabolic process; GO:0044…	GO:1902494 catalytic complex; GO:0044464 cell part; GO:0005622 intracellular; GO:1990204 oxidoreductase complex; GO:0005737 cytoplasm; GO:0032991 macromolecular complex; GO:0044424 intracellular part; GO:0009331 glycerol-3-phosphate dehydrogenase complex; GO:0005623 cell; GO:0044444 cytoplasmic part;	GO:0016614 oxidoreductase activity, acting on CH-OH group of donors; GO:0016901 oxidoreductase activity, acting on the CH-OH group of donors, quinone or similar compound as acceptor; GO:0003824 catalytic activity; GO:0004368 glycerol-3-phosphate dehydrogenase activity; GO:0016491 oxidoreductase activity;	mgr01110 Biosynthesis of secondary metabolites - Magnaporthe oryzae; mgr00564 Glycerophospholipid metabolism - Magnaporthe oryzae;
MGG_00067	Glycerol-3-phosphate dehydrogenase		0.666667	yes	-	-	-	-	-
MGG_06348	Adenylyl-sulfate kinase		2	yes	mitochondria	GO:0000103 sulfate assimilation; GO:0006790 sulfur compound metabolic process; GO:0008152 metabolic process; GO:0044237 cellular metabolic process; GO:0009987 cellular process;	-	GO:0005524 ATP binding; GO:1901265 nucleoside phosphate binding; GO:0016773 phosphotransferase activity, alcohol group as acceptor; GO:0001882 nucleoside binding; GO:0043167 ion binding; GO:0000166 nucleotide binding; GO:0097159 organic cyclic compound binding; GO:1901363 heterocyclic compound binding; GO:0032549 ribonucleoside binding; GO:0097367 carbohydrate derivative binding; GO:0016301 kinas…	mgr01100 Metabolic pathways - Magnaporthe oryzae; mgr00920 Sulfur metabolism - Magnaporthe oryzae; mgr00230 Purine metabolism - Magnaporthe oryzae;
MGG_07323	Histone acetyltransferase type B subunit 2		1.66667	yes	cytoplasm,nucleus	-	-	GO:0005515 protein binding; GO:0005488 binding;	-
MGG_06648	Hsp70		4	yes	extracellular	-	-	-	mgr04141 Protein processing in endoplasmic reticulum - Magnaporthe oryzae;
[truncated: 192 more rows]

## Sheet: network_node
Protein accession	MoV8	Annotation	MCODE_Cluster	MCODE_Score	Acetylated	Subcellular localization	Biological Process	Cellular Component	Molecular Function	KEGG KO No.	KEGG Gene	KEGG pathway	IPR ID	Domain description
[truncated: 820 more rows]
